# Supplementary material for: Cobalt-Catalyzed Hydrogenation Reactions Enabled by Ligand-Based Storage of Dihydrogen
Source: ACS Catal. 2022 Aug 1;12(16):9933–43. doi: 10.1021/acscatal.2c02467 (PMC9396622; doi:10.1021/acscatal.2c02467)
Supplement: Supplementary file 2 — cs2c02467_si_002.cif [file cs2c02467_si_002.cif]

data_0784_084
_audit_creation_date               2022-05-23
_audit_creation_method
;
Olex2 1.5
(compiled 2022.04.07 svn.rca3783a0 for OlexSys, GUI svn.r6498)
;
_shelx_SHELXL_version_number       '2018/3'
_audit_contact_author_address      ?
_audit_contact_author_email        ?
_audit_contact_author_name
;
;
_audit_contact_author_phone        ?
_publ_contact_author_id_orcid      ?
_publ_section_references
;
Dolomanov, O.V., Bourhis, L.J., Gildea, R.J, Howard, J.A.K. & Puschmann, H.
 (2009), J. Appl. Cryst. 42, 339-341.
a) Sheldrick, G.M. (2015). Acta Cryst. A71, 3-8.
b) Sheldrick, G.M. (2015). Acta Cryst. C71, 3-8.
;
_chemical_name_common              ?
_chemical_name_systematic          ?
_chemical_formula_moiety           'C28 H34 Cl Co N5'
_chemical_formula_sum              'C28 H34 Cl Co N5'
_chemical_formula_weight           534.98
_chemical_melting_point            ?
loop_
  _atom_type_symbol
  _atom_type_description
  _atom_type_scat_dispersion_real
  _atom_type_scat_dispersion_imag
  _atom_type_scat_source
 'C' 'C' 0.0033 0.0016 'International Tables Vol C Tables 4.2.6.8 and 6.1.1.4'
 'H' 'H' 0.0000 0.0000 'International Tables Vol C Tables 4.2.6.8 and 6.1.1.4'
 'Cl' 'Cl' 0.1484 0.1585 'International Tables Vol C Tables 4.2.6.8 and 6.1.1.4'
 'Co' 'Co' 0.3494 0.9721 'International Tables Vol C Tables 4.2.6.8 and 6.1.1.4'
 'N' 'N' 0.0061 0.0033 'International Tables Vol C Tables 4.2.6.8 and 6.1.1.4'

_shelx_space_group_comment
;
The symmetry employed for this shelxl refinement is uniquely defined
by the following loop, which should always be used as a source of
symmetry information in preference to the above space-group names.
They are only intended as comments.
;
_space_group_crystal_system        'monoclinic'
_space_group_IT_number             14
_space_group_name_H-M_alt          'P 1 21/n 1'
_space_group_name_Hall             '-P 2yn'
loop_
  _space_group_symop_operation_xyz
 'x, y, z'
 '-x+1/2, y+1/2, -z+1/2'
 '-x, -y, -z'
 'x-1/2, -y-1/2, z-1/2'

_cell_length_a                     7.0908(10)
_cell_length_b                     15.967(2)
_cell_length_c                     23.272(3)
_cell_angle_alpha                  90
_cell_angle_beta                   93.817(4)
_cell_angle_gamma                  90
_cell_volume                       2629.0(7)
_cell_formula_units_Z              4
_cell_measurement_reflns_used      5401
_cell_measurement_temperature      100(2)
_cell_measurement_theta_max        25.36
_cell_measurement_theta_min        2.55
_shelx_estimated_absorpt_T_max     0.981
_shelx_estimated_absorpt_T_min     0.892
_exptl_absorpt_coefficient_mu      0.780
_exptl_absorpt_correction_T_max    0.0660
_exptl_absorpt_correction_T_min    0.0387
_exptl_absorpt_correction_type     multi-scan
_exptl_absorpt_process_details
;
SADABS-2016/2 (Bruker,2016/2) was used for absorption correction.
wR2(int) was 0.1444 before and 0.0943 after correction.
The Ratio of minimum to maximum transmission is 0.5864.
;
_exptl_absorpt_special_details     ?
_exptl_crystal_colour              violet
_exptl_crystal_colour_primary      violet
_exptl_crystal_density_diffrn      1.352
_exptl_crystal_density_meas        ?
_exptl_crystal_density_method      ?
_exptl_crystal_description         needle
_exptl_crystal_F_000               1124
_exptl_crystal_size_max            0.15
_exptl_crystal_size_mid            0.04
_exptl_crystal_size_min            0.025
_exptl_transmission_factor_max     ?
_exptl_transmission_factor_min     ?
_diffrn_reflns_av_R_equivalents    0.1513
_diffrn_reflns_av_unetI/netI       0.1075
_diffrn_reflns_Laue_measured_fraction_full  0.999
_diffrn_reflns_Laue_measured_fraction_max  0.998
_diffrn_reflns_limit_h_max         8
_diffrn_reflns_limit_h_min         -8
_diffrn_reflns_limit_k_max         19
_diffrn_reflns_limit_k_min         -19
_diffrn_reflns_limit_l_max         28
_diffrn_reflns_limit_l_min         -28
_diffrn_reflns_number              34125
_diffrn_reflns_point_group_measured_fraction_full  0.999
_diffrn_reflns_point_group_measured_fraction_max  0.998
_diffrn_reflns_theta_full          25.242
_diffrn_reflns_theta_max           25.402
_diffrn_reflns_theta_min           2.169
_diffrn_ambient_temperature        100(2)
_diffrn_detector                   'Bruker PHOTON 100'
_diffrn_detector_area_resol_mean   10.4167
_diffrn_detector_type              CMOS
_diffrn_measured_fraction_theta_full  0.999
_diffrn_measured_fraction_theta_max  0.998
_diffrn_measurement_device_type    'Bruker D8 Venture'
_diffrn_measurement_method         '\f and \w scans'
_diffrn_radiation_monochromator    mirrors
_diffrn_radiation_type             MoK\a
_diffrn_radiation_wavelength       0.71073
_diffrn_source                     'micro-focus X-ray tube'
_diffrn_source_current             1.0
_diffrn_source_power               0.05
_diffrn_source_type                'INCOATEC ImuS'
_diffrn_source_voltage             50.0
_diffrn_standards_number           0
_reflns_Friedel_coverage           0.000
_reflns_Friedel_fraction_full      .
_reflns_Friedel_fraction_max       .
_reflns_number_gt                  3207
_reflns_number_total               4839
_reflns_special_details
;
 Reflections were merged by SHELXL according to the crystal
 class for the calculation of statistics and refinement.
 
 _reflns_Friedel_fraction is defined as the number of unique
 Friedel pairs measured divided by the number that would be
 possible theoretically, ignoring centric projections and
 systematic absences.
;
_reflns_threshold_expression       'I > 2\s(I)'
_computing_cell_refinement         'SAINT V.8.35A (Bruker AXS Inc., 2013)'
_computing_data_collection         'APEX3 v.2015.9-0 (Bruker AXS Inc., 2015)'
_computing_data_reduction          'SAINT V.8.35A (Bruker AXS Inc., 2013)'
_computing_molecular_graphics      'Olex2 1.5 (Dolomanov et al., 2009)'
_computing_publication_material
;
 APEX3 v.2015.5-2 (Bruker AXS Inc., 2015)
 OLEX2 (Dolomanov et al., 2009)
;
_computing_structure_refinement    'XL  (Sheldrick, 2008)'
_computing_structure_solution      'XT  (Sheldrick, 2015)'
_refine_diff_density_max           0.831
_refine_diff_density_min           -0.627
_refine_diff_density_rms           0.110
_refine_ls_extinction_coef         .
_refine_ls_extinction_method       none
_refine_ls_goodness_of_fit_ref     1.141
_refine_ls_hydrogen_treatment      constr
_refine_ls_matrix_type             full
_refine_ls_number_parameters       324
_refine_ls_number_reflns           4839
_refine_ls_number_restraints       0
_refine_ls_R_factor_all            0.1433
_refine_ls_R_factor_gt             0.0852
_refine_ls_restrained_S_all        1.141
_refine_ls_shift/su_max            0.000
_refine_ls_shift/su_mean           0.000
_refine_ls_structure_factor_coef   Fsqd
_refine_ls_weighting_details      
 'w=1/[\s^2^(Fo^2^)+(0.0486P)^2^+8.7379P] where P=(Fo^2^+2Fc^2^)/3'
_refine_ls_weighting_scheme        calc
_refine_ls_wR_factor_gt            0.1510
_refine_ls_wR_factor_ref           0.1714
_refine_special_details            ?
_olex2_refinement_description
;
1. Fixed Uiso
 At 1.2 times of:
  All C(H) groups
 At 1.5 times of:
  All C(H,H,H) groups
2.a Aromatic/amide H refined with riding coordinates:
 C7(H7), C8(H8), C11(H11), C12(H12), C14(H14), C15(H15), C19(H19), C20(H20),
 C22(H22), C23(H23)
2.b Idealised Me refined as rotating group:
 C1(H1A,H1B,H1C), C3(H3A,H3B,H3C), C4(H4A,H4B,H4C), C10(H10A,H10B,H10C),
 C24(H24A,H24B,H24C), C26(H26A,H26B,H26C), C27(H27A,H27B,H27C), C28(H28A,H28B,
 H28C)
;
_atom_sites_solution_hydrogens     geom
_atom_sites_solution_primary       dual
_atom_sites_solution_secondary     difmap
loop_
  _atom_site_label
  _atom_site_type_symbol
  _atom_site_fract_x
  _atom_site_fract_y
  _atom_site_fract_z
  _atom_site_U_iso_or_equiv
  _atom_site_adp_type
  _atom_site_occupancy
  _atom_site_site_symmetry_order
  _atom_site_calc_flag
  _atom_site_refinement_flags_posn
  _atom_site_refinement_flags_adp
  _atom_site_refinement_flags_occupancy
  _atom_site_disorder_assembly
  _atom_site_disorder_group
 Co1 Co 0.64074(10) 0.40074(5) 0.75958(3) 0.0182(2) Uani 1 1 d . . . . .
 Cl1 Cl 0.5597(2) 0.27209(10) 0.73513(7) 0.0326(4) Uani 1 1 d . . . . .
 N1 N 0.5467(6) 0.3967(3) 0.83331(19) 0.0188(11) Uani 1 1 d . . . . .
 N2 N 0.4135(6) 0.4416(3) 0.85405(19) 0.0181(11) Uani 1 1 d . . . . .
 N3 N 0.5146(6) 0.5006(3) 0.74186(19) 0.0171(11) Uani 1 1 d . . . . .
 N4 N 0.7663(6) 0.4639(3) 0.6520(2) 0.0187(11) Uani 1 1 d . . . . .
 N5 N 0.7926(6) 0.4165(3) 0.6967(2) 0.0185(11) Uani 1 1 d . . . . .
 C1 C 0.6446(9) 0.3784(4) 0.9370(3) 0.0317(16) Uani 1 1 d . . . . .
 H1A H 0.742763 0.420908 0.933169 0.048 Uiso 1 1 calc R U . . .
 H1B H 0.686539 0.338303 0.967021 0.048 Uiso 1 1 calc R U . . .
 H1C H 0.527772 0.405577 0.947413 0.048 Uiso 1 1 calc R U . . .
 C2 C 0.6082(8) 0.3321(4) 0.8794(2) 0.0184(13) Uani 1 1 d . . . . .
 C3 C 0.7905(8) 0.2900(4) 0.8658(3) 0.0235(14) Uani 1 1 d . . . . .
 H3A H 0.769702 0.256818 0.830532 0.035 Uiso 1 1 calc R U . . .
 H3B H 0.832903 0.253096 0.897792 0.035 Uiso 1 1 calc R U . . .
 H3C H 0.887131 0.332562 0.860366 0.035 Uiso 1 1 calc R U . . .
 C4 C 0.4498(8) 0.2690(4) 0.8828(3) 0.0314(16) Uani 1 1 d . . . . .
 H4A H 0.481978 0.229232 0.913958 0.047 Uiso 1 1 calc R U . . .
 H4B H 0.432428 0.238796 0.846179 0.047 Uiso 1 1 calc R U . . .
 H4C H 0.332586 0.298299 0.890422 0.047 Uiso 1 1 calc R U . . .
 C5 C 0.3286(7) 0.5060(3) 0.8258(2) 0.0171(13) Uani 1 1 d . . . . .
 C6 C 0.1644(7) 0.5399(3) 0.8550(2) 0.0170(13) Uani 1 1 d . . . . .
 C7 C 0.1679(8) 0.5455(4) 0.9145(2) 0.0218(13) Uani 1 1 d . . . . .
 H7 H 0.279095 0.530081 0.937010 0.026 Uiso 1 1 calc R U . . .
 C8 C 0.0117(8) 0.5732(4) 0.9413(3) 0.0238(14) Uani 1 1 d . . . . .
 H8 H 0.017757 0.577630 0.982084 0.029 Uiso 1 1 calc R U . . .
 C9 C -0.1542(8) 0.5947(4) 0.9096(3) 0.0223(13) Uani 1 1 d . . . . .
 C10 C -0.3254(8) 0.6226(4) 0.9406(3) 0.0281(15) Uani 1 1 d . . . . .
 H10A H -0.294131 0.673603 0.962676 0.042 Uiso 1 1 calc R U . . .
 H10B H -0.361574 0.578270 0.966790 0.042 Uiso 1 1 calc R U . . .
 H10C H -0.430807 0.634085 0.912290 0.042 Uiso 1 1 calc R U . . .
 C11 C -0.1593(8) 0.5892(4) 0.8510(3) 0.0235(14) Uani 1 1 d . . . . .
 H11 H -0.271408 0.604293 0.828729 0.028 Uiso 1 1 calc R U . . .
 C12 C -0.0020(8) 0.5618(3) 0.8232(2) 0.0197(13) Uani 1 1 d . . . . .
 H12 H -0.008239 0.557969 0.782411 0.024 Uiso 1 1 calc R U . . .
 C13 C 0.3860(7) 0.5396(3) 0.7750(2) 0.0184(13) Uani 1 1 d . . . . .
 C14 C 0.3242(7) 0.6156(3) 0.7469(2) 0.0198(13) Uani 1 1 d . . . . .
 H14 H 0.240050 0.655704 0.761143 0.024 Uiso 1 1 calc R U . . .
 C15 C 0.4079(8) 0.6196(3) 0.6965(3) 0.0208(13) Uani 1 1 d . . . . .
 H15 H 0.393249 0.663172 0.668814 0.025 Uiso 1 1 calc R U . . .
 C16 C 0.5229(7) 0.5462(4) 0.6923(2) 0.0184(13) Uani 1 1 d . . . . .
 C17 C 0.6304(7) 0.5220(3) 0.6474(2) 0.0178(13) Uani 1 1 d . . . . .
 C18 C 0.6094(8) 0.5635(3) 0.5909(2) 0.0195(13) Uani 1 1 d . . . . .
 C19 C 0.4345(8) 0.5865(4) 0.5649(2) 0.0241(14) Uani 1 1 d . . . . .
 H19 H 0.322776 0.574360 0.583698 0.029 Uiso 1 1 calc R U . . .
 C20 C 0.4211(8) 0.6267(4) 0.5126(3) 0.0256(14) Uani 1 1 d . . . . .
 H20 H 0.299659 0.642083 0.496288 0.031 Uiso 1 1 calc R U . . .
 C21 C 0.5785(8) 0.6455(4) 0.4827(2) 0.0228(14) Uani 1 1 d . . . . .
 C22 C 0.7520(8) 0.6204(4) 0.5076(2) 0.0240(14) Uani 1 1 d . . . . .
 H22 H 0.862767 0.631515 0.488126 0.029 Uiso 1 1 calc R U . . .
 C23 C 0.7688(8) 0.5799(3) 0.5596(2) 0.0194(13) Uani 1 1 d . . . . .
 H23 H 0.890161 0.562609 0.574896 0.023 Uiso 1 1 calc R U . . .
 C24 C 0.5595(9) 0.6899(4) 0.4258(3) 0.0308(15) Uani 1 1 d . . . . .
 H24A H 0.678329 0.718401 0.419093 0.046 Uiso 1 1 calc R U . . .
 H24B H 0.457239 0.731125 0.426217 0.046 Uiso 1 1 calc R U . . .
 H24C H 0.530351 0.649074 0.395058 0.046 Uiso 1 1 calc R U . . .
 C25 C 0.9770(7) 0.3683(3) 0.6926(2) 0.0169(13) Uani 1 1 d . . . . .
 C26 C 1.1252(7) 0.4276(4) 0.6703(3) 0.0215(14) Uani 1 1 d . . . . .
 H26A H 1.091019 0.441390 0.629909 0.032 Uiso 1 1 calc R U . . .
 H26B H 1.249177 0.400242 0.673364 0.032 Uiso 1 1 calc R U . . .
 H26C H 1.130192 0.478998 0.693323 0.032 Uiso 1 1 calc R U . . .
 C27 C 0.9429(8) 0.2962(4) 0.6503(3) 0.0261(15) Uani 1 1 d . . . . .
 H27A H 0.847699 0.258301 0.664519 0.039 Uiso 1 1 calc R U . . .
 H27B H 1.061198 0.265578 0.646692 0.039 Uiso 1 1 calc R U . . .
 H27C H 0.897697 0.318402 0.612643 0.039 Uiso 1 1 calc R U . . .
 C28 C 1.0424(8) 0.3366(4) 0.7513(3) 0.0239(14) Uani 1 1 d . . . . .
 H28A H 1.034078 0.381814 0.779555 0.036 Uiso 1 1 calc R U . . .
 H28B H 1.173729 0.317612 0.750989 0.036 Uiso 1 1 calc R U . . .
 H28C H 0.962127 0.289825 0.761761 0.036 Uiso 1 1 calc R U . . .

loop_
  _atom_site_aniso_label
  _atom_site_aniso_U_11
  _atom_site_aniso_U_22
  _atom_site_aniso_U_33
  _atom_site_aniso_U_23
  _atom_site_aniso_U_13
  _atom_site_aniso_U_12
 Co1 0.0139(4) 0.0177(4) 0.0236(4) 0.0013(4) 0.0055(3) 0.0019(3)
 Cl1 0.0281(9) 0.0278(9) 0.0429(10) -0.0006(8) 0.0104(8) -0.0003(7)
 N1 0.015(2) 0.018(3) 0.024(3) -0.001(2) 0.004(2) -0.002(2)
 N2 0.012(2) 0.022(3) 0.021(3) -0.002(2) 0.003(2) 0.001(2)
 N3 0.010(2) 0.019(3) 0.023(3) -0.004(2) 0.002(2) 0.0010(19)
 N4 0.015(2) 0.018(3) 0.024(3) 0.000(2) 0.004(2) 0.001(2)
 N5 0.013(2) 0.019(3) 0.024(3) -0.001(2) 0.003(2) 0.0013(19)
 C1 0.031(4) 0.035(4) 0.029(4) 0.004(3) 0.005(3) 0.007(3)
 C2 0.015(3) 0.023(3) 0.017(3) 0.005(3) 0.004(2) 0.005(2)
 C3 0.022(3) 0.023(3) 0.026(3) 0.006(3) 0.002(3) 0.007(3)
 C4 0.018(3) 0.033(4) 0.044(4) 0.011(3) 0.013(3) 0.005(3)
 C5 0.013(3) 0.017(3) 0.021(3) -0.004(3) 0.000(2) 0.000(2)
 C6 0.014(3) 0.012(3) 0.026(3) 0.002(3) 0.008(3) 0.001(2)
 C7 0.017(3) 0.027(3) 0.022(3) 0.002(3) 0.000(3) 0.002(3)
 C8 0.024(3) 0.026(3) 0.023(3) -0.003(3) 0.006(3) -0.001(3)
 C9 0.022(3) 0.014(3) 0.032(4) 0.002(3) 0.010(3) -0.003(3)
 C10 0.026(3) 0.027(4) 0.033(4) -0.002(3) 0.016(3) 0.004(3)
 C11 0.013(3) 0.021(3) 0.036(4) -0.001(3) 0.003(3) 0.004(2)
 C12 0.021(3) 0.019(3) 0.020(3) 0.001(3) 0.004(3) -0.001(3)
 C13 0.012(3) 0.017(3) 0.026(3) -0.002(3) 0.002(3) -0.001(2)
 C14 0.011(3) 0.018(3) 0.031(3) 0.001(3) 0.006(3) 0.002(2)
 C15 0.018(3) 0.014(3) 0.030(3) 0.002(3) 0.002(3) -0.002(2)
 C16 0.016(3) 0.020(3) 0.020(3) 0.001(3) 0.000(3) -0.002(2)
 C17 0.010(3) 0.020(3) 0.023(3) 0.002(3) 0.000(2) -0.007(2)
 C18 0.019(3) 0.014(3) 0.026(3) -0.001(3) 0.001(3) -0.004(2)
 C19 0.022(3) 0.025(3) 0.026(3) -0.002(3) 0.007(3) -0.007(3)
 C20 0.020(3) 0.028(3) 0.029(4) 0.004(3) 0.000(3) 0.003(3)
 C21 0.023(3) 0.021(3) 0.024(3) -0.001(3) 0.006(3) -0.004(3)
 C22 0.021(3) 0.029(4) 0.023(3) -0.005(3) 0.009(3) -0.002(3)
 C23 0.012(3) 0.024(3) 0.022(3) -0.001(3) -0.001(3) -0.003(2)
 C24 0.027(4) 0.032(4) 0.035(4) 0.004(3) 0.007(3) 0.003(3)
 C25 0.007(3) 0.018(3) 0.026(3) 0.001(2) 0.006(2) 0.003(2)
 C26 0.011(3) 0.022(3) 0.032(4) 0.000(3) 0.004(3) 0.004(2)
 C27 0.016(3) 0.030(4) 0.034(4) -0.001(3) 0.009(3) 0.005(3)
 C28 0.013(3) 0.027(3) 0.032(4) 0.001(3) 0.006(3) 0.005(3)

_geom_special_details
;
 All esds (except the esd in the dihedral angle between two l.s. planes)
 are estimated using the full covariance matrix.  The cell esds are taken
 into account individually in the estimation of esds in distances, angles
 and torsion angles; correlations between esds in cell parameters are only
 used when they are defined by crystal symmetry.  An approximate (isotropic)
 treatment of cell esds is used for estimating esds involving l.s. planes.
;
loop_
  _geom_bond_atom_site_label_1
  _geom_bond_atom_site_label_2
  _geom_bond_distance
  _geom_bond_site_symmetry_2
  _geom_bond_publ_flag
 Co1 Cl1 2.1977(18) . ?
 Co1 N1 1.883(4) . ?
 Co1 N3 1.861(4) . ?
 Co1 N5 1.891(5) . ?
 N1 N2 1.303(6) . ?
 N1 C2 1.530(7) . ?
 N2 C5 1.343(7) . ?
 N3 C13 1.381(7) . ?
 N3 C16 1.369(7) . ?
 N4 N5 1.288(6) . ?
 N4 C17 1.338(7) . ?
 N5 C25 1.526(6) . ?
 C1 H1A 0.9800 . ?
 C1 H1B 0.9800 . ?
 C1 H1C 0.9800 . ?
 C1 C2 1.537(8) . ?
 C2 C3 1.509(7) . ?
 C2 C4 1.515(8) . ?
 C3 H3A 0.9800 . ?
 C3 H3B 0.9800 . ?
 C3 H3C 0.9800 . ?
 C4 H4A 0.9800 . ?
 C4 H4B 0.9800 . ?
 C4 H4C 0.9800 . ?
 C5 C6 1.489(7) . ?
 C5 C13 1.383(8) . ?
 C6 C7 1.384(8) . ?
 C6 C12 1.395(8) . ?
 C7 H7 0.9500 . ?
 C7 C8 1.380(8) . ?
 C8 H8 0.9500 . ?
 C8 C9 1.390(8) . ?
 C9 C10 1.520(7) . ?
 C9 C11 1.365(8) . ?
 C10 H10A 0.9800 . ?
 C10 H10B 0.9800 . ?
 C10 H10C 0.9800 . ?
 C11 H11 0.9500 . ?
 C11 C12 1.396(7) . ?
 C12 H12 0.9500 . ?
 C13 C14 1.433(8) . ?
 C14 H14 0.9500 . ?
 C14 C15 1.351(8) . ?
 C15 H15 0.9500 . ?
 C15 C16 1.434(8) . ?
 C16 C17 1.388(8) . ?
 C17 C18 1.472(8) . ?
 C18 C19 1.392(8) . ?
 C18 C23 1.408(7) . ?
 C19 H19 0.9500 . ?
 C19 C20 1.374(8) . ?
 C20 H20 0.9500 . ?
 C20 C21 1.387(8) . ?
 C21 C22 1.385(8) . ?
 C21 C24 1.498(8) . ?
 C22 H22 0.9500 . ?
 C22 C23 1.370(8) . ?
 C23 H23 0.9500 . ?
 C24 H24A 0.9800 . ?
 C24 H24B 0.9800 . ?
 C24 H24C 0.9800 . ?
 C25 C26 1.530(7) . ?
 C25 C27 1.523(8) . ?
 C25 C28 1.502(8) . ?
 C26 H26A 0.9800 . ?
 C26 H26B 0.9800 . ?
 C26 H26C 0.9800 . ?
 C27 H27A 0.9800 . ?
 C27 H27B 0.9800 . ?
 C27 H27C 0.9800 . ?
 C28 H28A 0.9800 . ?
 C28 H28B 0.9800 . ?
 C28 H28C 0.9800 . ?

loop_
  _geom_angle_atom_site_label_1
  _geom_angle_atom_site_label_2
  _geom_angle_atom_site_label_3
  _geom_angle
  _geom_angle_site_symmetry_1
  _geom_angle_site_symmetry_3
  _geom_angle_publ_flag
 N1 Co1 Cl1 95.82(15) . . ?
 N1 Co1 N5 164.71(19) . . ?
 N3 Co1 Cl1 129.05(15) . . ?
 N3 Co1 N1 92.1(2) . . ?
 N3 Co1 N5 90.24(19) . . ?
 N5 Co1 Cl1 94.38(14) . . ?
 N2 N1 Co1 128.9(4) . . ?
 N2 N1 C2 106.9(4) . . ?
 C2 N1 Co1 124.1(3) . . ?
 N1 N2 C5 123.5(5) . . ?
 C13 N3 Co1 126.0(4) . . ?
 C16 N3 Co1 126.6(4) . . ?
 C16 N3 C13 107.3(4) . . ?
 N5 N4 C17 122.5(5) . . ?
 N4 N5 Co1 130.1(4) . . ?
 N4 N5 C25 108.9(4) . . ?
 C25 N5 Co1 121.0(3) . . ?
 H1A C1 H1B 109.5 . . ?
 H1A C1 H1C 109.5 . . ?
 H1B C1 H1C 109.5 . . ?
 C2 C1 H1A 109.5 . . ?
 C2 C1 H1B 109.5 . . ?
 C2 C1 H1C 109.5 . . ?
 N1 C2 C1 108.1(5) . . ?
 C3 C2 N1 111.2(4) . . ?
 C3 C2 C1 107.5(5) . . ?
 C3 C2 C4 111.2(5) . . ?
 C4 C2 N1 107.9(4) . . ?
 C4 C2 C1 110.9(5) . . ?
 C2 C3 H3A 109.5 . . ?
 C2 C3 H3B 109.5 . . ?
 C2 C3 H3C 109.5 . . ?
 H3A C3 H3B 109.5 . . ?
 H3A C3 H3C 109.5 . . ?
 H3B C3 H3C 109.5 . . ?
 C2 C4 H4A 109.5 . . ?
 C2 C4 H4B 109.5 . . ?
 C2 C4 H4C 109.5 . . ?
 H4A C4 H4B 109.5 . . ?
 H4A C4 H4C 109.5 . . ?
 H4B C4 H4C 109.5 . . ?
 N2 C5 C6 113.1(5) . . ?
 N2 C5 C13 124.6(5) . . ?
 C13 C5 C6 122.3(5) . . ?
 C7 C6 C5 121.2(5) . . ?
 C7 C6 C12 118.2(5) . . ?
 C12 C6 C5 120.5(5) . . ?
 C6 C7 H7 119.6 . . ?
 C8 C7 C6 120.8(5) . . ?
 C8 C7 H7 119.6 . . ?
 C7 C8 H8 119.5 . . ?
 C7 C8 C9 121.0(6) . . ?
 C9 C8 H8 119.5 . . ?
 C8 C9 C10 119.7(5) . . ?
 C11 C9 C8 118.7(5) . . ?
 C11 C9 C10 121.6(5) . . ?
 C9 C10 H10A 109.5 . . ?
 C9 C10 H10B 109.5 . . ?
 C9 C10 H10C 109.5 . . ?
 H10A C10 H10B 109.5 . . ?
 H10A C10 H10C 109.5 . . ?
 H10B C10 H10C 109.5 . . ?
 C9 C11 H11 119.6 . . ?
 C9 C11 C12 120.9(6) . . ?
 C12 C11 H11 119.6 . . ?
 C6 C12 C11 120.5(5) . . ?
 C6 C12 H12 119.8 . . ?
 C11 C12 H12 119.8 . . ?
 N3 C13 C5 123.0(5) . . ?
 N3 C13 C14 108.7(5) . . ?
 C5 C13 C14 128.3(5) . . ?
 C13 C14 H14 126.4 . . ?
 C15 C14 C13 107.3(5) . . ?
 C15 C14 H14 126.4 . . ?
 C14 C15 H15 126.1 . . ?
 C14 C15 C16 107.8(5) . . ?
 C16 C15 H15 126.1 . . ?
 N3 C16 C15 108.7(5) . . ?
 N3 C16 C17 122.8(5) . . ?
 C17 C16 C15 128.5(5) . . ?
 N4 C17 C16 124.2(5) . . ?
 N4 C17 C18 114.4(5) . . ?
 C16 C17 C18 121.3(5) . . ?
 C19 C18 C17 122.7(5) . . ?
 C19 C18 C23 116.7(5) . . ?
 C23 C18 C17 120.6(5) . . ?
 C18 C19 H19 119.5 . . ?
 C20 C19 C18 121.0(5) . . ?
 C20 C19 H19 119.5 . . ?
 C19 C20 H20 118.8 . . ?
 C19 C20 C21 122.4(6) . . ?
 C21 C20 H20 118.8 . . ?
 C20 C21 C24 121.1(5) . . ?
 C22 C21 C20 116.6(5) . . ?
 C22 C21 C24 122.2(5) . . ?
 C21 C22 H22 119.0 . . ?
 C23 C22 C21 122.0(5) . . ?
 C23 C22 H22 119.0 . . ?
 C18 C23 H23 119.4 . . ?
 C22 C23 C18 121.2(5) . . ?
 C22 C23 H23 119.4 . . ?
 C21 C24 H24A 109.5 . . ?
 C21 C24 H24B 109.5 . . ?
 C21 C24 H24C 109.5 . . ?
 H24A C24 H24B 109.5 . . ?
 H24A C24 H24C 109.5 . . ?
 H24B C24 H24C 109.5 . . ?
 N5 C25 C26 108.7(4) . . ?
 C27 C25 N5 108.7(4) . . ?
 C27 C25 C26 109.4(4) . . ?
 C28 C25 N5 109.1(4) . . ?
 C28 C25 C26 109.9(5) . . ?
 C28 C25 C27 111.0(5) . . ?
 C25 C26 H26A 109.5 . . ?
 C25 C26 H26B 109.5 . . ?
 C25 C26 H26C 109.5 . . ?
 H26A C26 H26B 109.5 . . ?
 H26A C26 H26C 109.5 . . ?
 H26B C26 H26C 109.5 . . ?
 C25 C27 H27A 109.5 . . ?
 C25 C27 H27B 109.5 . . ?
 C25 C27 H27C 109.5 . . ?
 H27A C27 H27B 109.5 . . ?
 H27A C27 H27C 109.5 . . ?
 H27B C27 H27C 109.5 . . ?
 C25 C28 H28A 109.5 . . ?
 C25 C28 H28B 109.5 . . ?
 C25 C28 H28C 109.5 . . ?
 H28A C28 H28B 109.5 . . ?
 H28A C28 H28C 109.5 . . ?
 H28B C28 H28C 109.5 . . ?

loop_
  _geom_torsion_atom_site_label_1
  _geom_torsion_atom_site_label_2
  _geom_torsion_atom_site_label_3
  _geom_torsion_atom_site_label_4
  _geom_torsion
  _geom_torsion_site_symmetry_1
  _geom_torsion_site_symmetry_2
  _geom_torsion_site_symmetry_3
  _geom_torsion_site_symmetry_4
  _geom_torsion_publ_flag
 Co1 N1 N2 C5 -6.0(8) . . . . ?
 Co1 N1 C2 C1 134.8(4) . . . . ?
 Co1 N1 C2 C3 17.0(6) . . . . ?
 Co1 N1 C2 C4 -105.2(5) . . . . ?
 Co1 N3 C13 C5 -2.7(8) . . . . ?
 Co1 N3 C13 C14 178.9(4) . . . . ?
 Co1 N3 C16 C15 -178.9(4) . . . . ?
 Co1 N3 C16 C17 0.3(8) . . . . ?
 Co1 N5 C25 C26 -139.7(4) . . . . ?
 Co1 N5 C25 C27 101.3(5) . . . . ?
 Co1 N5 C25 C28 -19.9(6) . . . . ?
 Cl1 Co1 N1 N2 -117.9(5) . . . . ?
 Cl1 Co1 N1 C2 57.1(4) . . . . ?
 Cl1 Co1 N3 C13 92.2(4) . . . . ?
 Cl1 Co1 N3 C16 -83.5(5) . . . . ?
 Cl1 Co1 N5 N4 110.7(5) . . . . ?
 Cl1 Co1 N5 C25 -68.3(4) . . . . ?
 N1 Co1 N3 C13 -7.0(5) . . . . ?
 N1 Co1 N3 C16 177.3(5) . . . . ?
 N1 Co1 N5 N4 -117.6(8) . . . . ?
 N1 Co1 N5 C25 63.5(9) . . . . ?
 N1 N2 C5 C6 172.4(5) . . . . ?
 N1 N2 C5 C13 -8.4(9) . . . . ?
 N2 N1 C2 C1 -49.2(5) . . . . ?
 N2 N1 C2 C3 -167.0(5) . . . . ?
 N2 N1 C2 C4 70.7(5) . . . . ?
 N2 C5 C6 C7 37.8(7) . . . . ?
 N2 C5 C6 C12 -138.0(5) . . . . ?
 N2 C5 C13 N3 12.8(9) . . . . ?
 N2 C5 C13 C14 -169.1(5) . . . . ?
 N3 Co1 N1 N2 11.7(5) . . . . ?
 N3 Co1 N1 C2 -173.3(4) . . . . ?
 N3 Co1 N5 N4 -18.5(5) . . . . ?
 N3 Co1 N5 C25 162.5(4) . . . . ?
 N3 C13 C14 C15 2.9(6) . . . . ?
 N3 C16 C17 N4 -15.3(9) . . . . ?
 N3 C16 C17 C18 168.6(5) . . . . ?
 N4 N5 C25 C26 41.1(6) . . . . ?
 N4 N5 C25 C27 -77.8(5) . . . . ?
 N4 N5 C25 C28 160.9(5) . . . . ?
 N4 C17 C18 C19 143.0(5) . . . . ?
 N4 C17 C18 C23 -35.5(7) . . . . ?
 N5 Co1 N1 N2 110.4(8) . . . . ?
 N5 Co1 N1 C2 -74.5(9) . . . . ?
 N5 Co1 N3 C13 -171.9(4) . . . . ?
 N5 Co1 N3 C16 12.4(5) . . . . ?
 N5 N4 C17 C16 9.9(8) . . . . ?
 N5 N4 C17 C18 -173.7(5) . . . . ?
 C2 N1 N2 C5 178.3(5) . . . . ?
 C5 C6 C7 C8 -176.9(5) . . . . ?
 C5 C6 C12 C11 176.5(5) . . . . ?
 C5 C13 C14 C15 -175.4(6) . . . . ?
 C6 C5 C13 N3 -168.0(5) . . . . ?
 C6 C5 C13 C14 10.0(9) . . . . ?
 C6 C7 C8 C9 1.2(9) . . . . ?
 C7 C6 C12 C11 0.5(8) . . . . ?
 C7 C8 C9 C10 178.3(5) . . . . ?
 C7 C8 C9 C11 -1.1(8) . . . . ?
 C8 C9 C11 C12 0.7(8) . . . . ?
 C9 C11 C12 C6 -0.4(9) . . . . ?
 C10 C9 C11 C12 -178.7(5) . . . . ?
 C12 C6 C7 C8 -0.9(8) . . . . ?
 C13 N3 C16 C15 4.8(6) . . . . ?
 C13 N3 C16 C17 -176.0(5) . . . . ?
 C13 C5 C6 C7 -141.4(6) . . . . ?
 C13 C5 C6 C12 42.8(8) . . . . ?
 C13 C14 C15 C16 0.1(6) . . . . ?
 C14 C15 C16 N3 -3.0(6) . . . . ?
 C14 C15 C16 C17 177.8(6) . . . . ?
 C15 C16 C17 N4 163.7(6) . . . . ?
 C15 C16 C17 C18 -12.4(9) . . . . ?
 C16 N3 C13 C5 173.7(5) . . . . ?
 C16 N3 C13 C14 -4.8(6) . . . . ?
 C16 C17 C18 C19 -40.6(8) . . . . ?
 C16 C17 C18 C23 141.0(6) . . . . ?
 C17 N4 N5 Co1 10.5(8) . . . . ?
 C17 N4 N5 C25 -170.5(5) . . . . ?
 C17 C18 C19 C20 178.7(5) . . . . ?
 C17 C18 C23 C22 -178.3(5) . . . . ?
 C18 C19 C20 C21 0.7(9) . . . . ?
 C19 C18 C23 C22 3.2(8) . . . . ?
 C19 C20 C21 C22 1.2(9) . . . . ?
 C19 C20 C21 C24 -179.6(6) . . . . ?
 C20 C21 C22 C23 -0.8(9) . . . . ?
 C21 C22 C23 C18 -1.4(9) . . . . ?
 C23 C18 C19 C20 -2.8(8) . . . . ?
 C24 C21 C22 C23 179.9(6) . . . . ?

_shelx_res_file
;
TITL 0784_084_a.res in P2(1)/n
    0784_084.res
    created by SHELXL-2018/3 at 19:57:02 on 23-May-2022
REM Old TITL 0784_084 in P2(1)/n
REM SHELXT solution in P2(1)/n: R1 0.176, Rweak 0.043, Alpha 0.063
REM <I/s> 0.657 for 196 systematic absences, Orientation as input
REM Formula found by SHELXT: C28 N5 Cl Co
CELL 0.71073 7.0908 15.9672 23.272 90 93.817 90
ZERR 4 0.001 0.0023 0.0034 0 0.004 0
LATT 1
SYMM 0.5-X,0.5+Y,0.5-Z
SFAC C H Cl Co N
UNIT 112 136 4 4 20

L.S. 10
PLAN  10
SIZE 0.025 0.04 0.15
TEMP -173(2)
CONF
BOND $H
list 4
MORE -1
fmap 2 53
acta
REM <olex2.extras>
REM <HklSrc "%.\\0784_084_24.hkl">
REM </olex2.extras>

WGHT    0.048600    8.737900
FVAR       0.09237
CO1   4    0.640745    0.400737    0.759584    11.00000    0.01391    0.01774 =
         0.02363    0.00130    0.00551    0.00190
CL1   3    0.559750    0.272086    0.735135    11.00000    0.02814    0.02777 =
         0.04293   -0.00058    0.01044   -0.00029
N1    5    0.546701    0.396680    0.833307    11.00000    0.01480    0.01838 =
         0.02357   -0.00122    0.00386   -0.00176
N2    5    0.413528    0.441561    0.854045    11.00000    0.01165    0.02160 =
         0.02135   -0.00175    0.00255    0.00087
N3    5    0.514583    0.500609    0.741856    11.00000    0.00994    0.01857 =
         0.02296   -0.00383    0.00195    0.00101
N4    5    0.766331    0.463868    0.652017    11.00000    0.01525    0.01761 =
         0.02356   -0.00035    0.00377    0.00143
N5    5    0.792558    0.416508    0.696653    11.00000    0.01335    0.01887 =
         0.02352   -0.00130    0.00296    0.00132
C1    1    0.644619    0.378426    0.936963    11.00000    0.03099    0.03520 =
         0.02922    0.00400    0.00452    0.00673
AFIX 137
H1A   2    0.742763    0.420908    0.933169    11.00000   -1.50000
H1B   2    0.686539    0.338303    0.967021    11.00000   -1.50000
H1C   2    0.527772    0.405577    0.947413    11.00000   -1.50000
AFIX   0
C2    1    0.608214    0.332147    0.879391    11.00000    0.01525    0.02303 =
         0.01724    0.00492    0.00353    0.00503
C3    1    0.790464    0.289957    0.865832    11.00000    0.02186    0.02253 =
         0.02611    0.00644    0.00236    0.00749
AFIX 137
H3A   2    0.769702    0.256818    0.830532    11.00000   -1.50000
H3B   2    0.832903    0.253096    0.897792    11.00000   -1.50000
H3C   2    0.887131    0.332562    0.860366    11.00000   -1.50000
AFIX   0
C4    1    0.449822    0.269050    0.882787    11.00000    0.01795    0.03338 =
         0.04417    0.01104    0.01289    0.00512
AFIX 137
H4A   2    0.481978    0.229232    0.913958    11.00000   -1.50000
H4B   2    0.432428    0.238796    0.846179    11.00000   -1.50000
H4C   2    0.332586    0.298299    0.890422    11.00000   -1.50000
AFIX   0
C5    1    0.328604    0.506017    0.825760    11.00000    0.01291    0.01691 =
         0.02128   -0.00372    0.00014   -0.00012
C6    1    0.164401    0.539858    0.855047    11.00000    0.01405    0.01162 =
         0.02617    0.00175    0.00799    0.00116
C7    1    0.167904    0.545473    0.914453    11.00000    0.01677    0.02666 =
         0.02166    0.00207   -0.00043    0.00232
AFIX  43
H7    2    0.279095    0.530081    0.937010    11.00000   -1.20000
AFIX   0
C8    1    0.011734    0.573173    0.941296    11.00000    0.02369    0.02552 =
         0.02292   -0.00269    0.00594   -0.00117
AFIX  43
H8    2    0.017757    0.577630    0.982084    11.00000   -1.20000
AFIX   0
C9    1   -0.154221    0.594652    0.909584    11.00000    0.02167    0.01446 =
         0.03182    0.00153    0.01011   -0.00273
C10   1   -0.325382    0.622638    0.940588    11.00000    0.02622    0.02680 =
         0.03302   -0.00202    0.01555    0.00376
AFIX 137
H10A  2   -0.294131    0.673603    0.962676    11.00000   -1.50000
H10B  2   -0.361574    0.578270    0.966790    11.00000   -1.50000
H10C  2   -0.430807    0.634085    0.912290    11.00000   -1.50000
AFIX   0
C11   1   -0.159318    0.589206    0.850953    11.00000    0.01347    0.02145 =
         0.03573   -0.00110    0.00259    0.00363
AFIX  43
H11   2   -0.271408    0.604293    0.828729    11.00000   -1.20000
AFIX   0
C12   1   -0.001967    0.561759    0.823232    11.00000    0.02075    0.01865 =
         0.02019    0.00111    0.00400   -0.00057
AFIX  43
H12   2   -0.008239    0.557969    0.782411    11.00000   -1.20000
AFIX   0
C13   1    0.385977    0.539576    0.774989    11.00000    0.01167    0.01731 =
         0.02637   -0.00214    0.00224   -0.00077
C14   1    0.324223    0.615568    0.746937    11.00000    0.01073    0.01818 =
         0.03124    0.00114    0.00646    0.00173
AFIX  43
H14   2    0.240050    0.655704    0.761143    11.00000   -1.20000
AFIX   0
C15   1    0.407934    0.619560    0.696517    11.00000    0.01804    0.01442 =
         0.02993    0.00242    0.00235   -0.00198
AFIX  43
H15   2    0.393249    0.663172    0.668814    11.00000   -1.20000
AFIX   0
C16   1    0.522864    0.546233    0.692294    11.00000    0.01560    0.01994 =
         0.01958    0.00147    0.00034   -0.00173
C17   1    0.630358    0.522010    0.647413    11.00000    0.00968    0.02013 =
         0.02332    0.00205   -0.00034   -0.00653
C18   1    0.609449    0.563491    0.590859    11.00000    0.01887    0.01392 =
         0.02555   -0.00135    0.00122   -0.00366
C19   1    0.434508    0.586549    0.564927    11.00000    0.02176    0.02491 =
         0.02625   -0.00204    0.00663   -0.00689
AFIX  43
H19   2    0.322776    0.574360    0.583698    11.00000   -1.20000
AFIX   0
C20   1    0.421119    0.626678    0.512578    11.00000    0.01991    0.02761 =
         0.02917    0.00384    0.00043    0.00293
AFIX  43
H20   2    0.299659    0.642083    0.496288    11.00000   -1.20000
AFIX   0
C21   1    0.578515    0.645514    0.482653    11.00000    0.02342    0.02125 =
         0.02418   -0.00144    0.00579   -0.00405
C22   1    0.751986    0.620365    0.507641    11.00000    0.02089    0.02881 =
         0.02328   -0.00516    0.00879   -0.00162
AFIX  43
H22   2    0.862767    0.631515    0.488126    11.00000   -1.20000
AFIX   0
C23   1    0.768790    0.579909    0.559629    11.00000    0.01155    0.02402 =
         0.02214   -0.00117   -0.00149   -0.00271
AFIX  43
H23   2    0.890161    0.562609    0.574896    11.00000   -1.20000
AFIX   0
C24   1    0.559461    0.689862    0.425845    11.00000    0.02652    0.03192 =
         0.03460    0.00428    0.00724    0.00282
AFIX 137
H24A  2    0.678329    0.718401    0.419093    11.00000   -1.50000
H24B  2    0.457239    0.731125    0.426217    11.00000   -1.50000
H24C  2    0.530351    0.649074    0.395058    11.00000   -1.50000
AFIX   0
C25   1    0.977000    0.368343    0.692599    11.00000    0.00686    0.01831 =
         0.02620    0.00081    0.00551    0.00273
C26   1    1.125156    0.427563    0.670295    11.00000    0.01087    0.02231 =
         0.03156   -0.00049    0.00380    0.00359
AFIX 137
H26A  2    1.091019    0.441390    0.629909    11.00000   -1.50000
H26B  2    1.249177    0.400242    0.673364    11.00000   -1.50000
H26C  2    1.130192    0.478998    0.693323    11.00000   -1.50000
AFIX   0
C27   1    0.942855    0.296228    0.650347    11.00000    0.01559    0.02962 =
         0.03409   -0.00114    0.00853    0.00510
AFIX 137
H27A  2    0.847699    0.258301    0.664519    11.00000   -1.50000
H27B  2    1.061198    0.265578    0.646692    11.00000   -1.50000
H27C  2    0.897697    0.318402    0.612643    11.00000   -1.50000
AFIX   0
C28   1    1.042414    0.336646    0.751326    11.00000    0.01306    0.02746 =
         0.03189    0.00143    0.00596    0.00490
AFIX 137
H28A  2    1.034078    0.381814    0.779555    11.00000   -1.50000
H28B  2    1.173729    0.317612    0.750989    11.00000   -1.50000
H28C  2    0.962127    0.289825    0.761761    11.00000   -1.50000
AFIX   0
HKLF 4


REM  0784_084_a.res in P2(1)/n
REM wR2 = 0.1714, GooF = S = 1.141, Restrained GooF = 1.141 for all data
REM R1 = 0.0852 for 3207 Fo > 4sig(Fo) and 0.1433 for all 4839 data
REM 324 parameters refined using 0 restraints

END

WGHT      0.0486      8.7382

REM Highest difference peak  0.831,  deepest hole -0.627,  1-sigma level  0.110
Q1    1   0.6613  0.3988  0.7183  11.00000  0.05    0.83
Q2    1   0.6271  0.3981  0.8023  11.00000  0.05    0.73
Q3    1   0.5964  0.4367  0.7240  11.00000  0.05    0.70
Q4    1   0.6407  0.3473  0.7947  11.00000  0.05    0.66
Q5    1   0.6681  0.4322  0.7966  11.00000  0.05    0.62
Q6    1   0.6261  0.3214  0.7691  11.00000  0.05    0.58
Q7    1   0.6399  0.4593  0.7359  11.00000  0.05    0.57
Q8    1   0.6201  0.4597  0.7849  11.00000  0.05    0.52
Q9    1   0.5577  0.3182  0.6962  11.00000  0.05    0.51
Q10   1   0.5119  0.3763  0.7229  11.00000  0.05    0.48
;
_shelx_res_checksum                25029
_shelx_hkl_file
;
   1   0   0   -0.03    0.21
   1   0   0    0.00    0.23
  -1   0   0    0.10    0.28
  -1   0   0   -0.09    0.44
   1   0   0    0.13    0.29
   1   0   0   -0.30    0.34
   2   0   0   63.18    3.54
   2   0   0   61.93    3.72
   2   0   0   66.84    3.38
   2   0   0   64.22    3.44
  -2   0   0   60.31    3.78
  -2   0   0   59.65    3.49
   3   0   0    0.41    0.98
   3   0   0    0.09    0.67
  -3   0   0   -0.17    1.59
   3   0   0   -0.33    1.15
  -3   0   0   -0.51    0.79
   3   0   0   -0.68    0.63
   4   0   0   43.10    3.23
   4   0   0   45.17    3.40
  -4   0   0   46.07    3.79
   4   0   0   42.65    2.94
   4   0   0   41.45    3.41
   5   0   0    4.57    1.77
   5   0   0    0.56    1.58
   5   0   0    1.17    1.14
   5   0   0   -0.26    1.12
   5   0   0   -0.94    0.73
  -5   0   0   -3.64    1.60
   6   0   0    3.52    1.58
   6   0   0    2.54    1.05
  -6   0   0    5.10    2.49
   6   0   0    2.77    1.51
   7   0   0    4.75    1.69
  -7   0   0    1.21    2.92
   7   0   0   -0.12    1.11
   7   0   0    1.79    1.93
   8   0   0    1.60    1.52
   8   0   0    1.92    2.08
  -8   0   0   -2.52    3.35
   1   1   0  236.01   12.20
   1   1   0  261.06   12.22
  -1   1   0  222.04   12.08
  -1   1   0  225.21   12.06
  -1   1   0  245.13   12.28
   1  -1   0  223.60   12.08
  -1  -1   0  265.32   12.24
  -1  -1   0  225.92   12.17
   1  -1   0  229.04   12.06
  -1  -1   0  268.01   12.10
   2   1   0   87.62    4.45
  -2   1   0   75.79    4.83
  -2   1   0   78.80    4.53
   2   1   0   84.80    4.67
  -2   1   0   80.16    4.46
   2   1   0   85.05    4.75
   2  -1   0   80.49    4.55
  -2  -1   0   91.76    4.48
  -2  -1   0   87.28    4.62
   2  -1   0   82.55    4.82
  -2  -1   0   92.64    4.83
   2  -1   0   82.97    4.45
  -3   1   0   17.63    1.76
   3   1   0   19.30    1.59
  -3   1   0   17.32    2.70
   3   1   0   16.15    2.22
   3   1   0   17.32    2.29
   3  -1   0   20.01    1.65
   3  -1   0   18.79    2.19
  -3  -1   0   14.59    1.78
   3  -1   0   18.76    1.58
  -3  -1   0   18.21    2.84
   4   1   0    2.40    0.92
   4   1   0    3.31    1.30
   4   1   0    2.30    1.28
   4   1   0    2.16    0.72
   4   1   0    1.10    1.11
  -4   1   0    3.65    1.53
   4  -1   0    1.12    1.14
   4  -1   0    0.06    1.18
   4  -1   0    1.18    1.36
   4  -1   0    1.30    0.76
   4  -1   0    2.85    1.15
  -4  -1   0   -1.56    1.43
   5   1   0   44.48    3.84
   5   1   0   49.66    3.78
   5   1   0   43.27    2.80
   5   1   0   41.54    3.58
   5   1   0   42.50    3.25
  -5   1   0   43.29    4.15
   5  -1   0   41.90    3.90
   5  -1   0   42.79    3.10
  -5  -1   0   44.85    4.39
   5  -1   0   38.64    3.30
   5  -1   0   43.65    2.77
   5  -1   0   42.83    3.88
   6   1   0    9.98    1.95
   6   1   0    9.90    1.35
  -6   1   0   10.66    2.97
   6   1   0    9.68    2.02
   6  -1   0    7.83    1.73
   6  -1   0    9.56    1.70
  -6  -1   0    9.42    2.67
   6  -1   0    9.76    1.37
   6  -1   0    7.92    2.46
   7   1   0    3.64    2.07
   7   1   0    4.86    1.30
  -7   1   0    0.13    4.80
   7  -1   0    4.86    1.26
   7  -1   0    6.27    1.94
   7  -1   0    0.58    1.67
  -7  -1   0    2.91    2.65
  -8   1   0   -4.33    3.15
   8   1   0    0.39    2.17
   8   1   0   -0.48    1.93
   8   1   0    3.70    1.50
   8  -1   0   -1.59    1.98
  -8  -1   0    1.94    3.49
   8  -1   0    1.28    1.42
   0   2   0  229.28   12.21
   0   2   0  256.43   12.23
   1   2   0   65.72    3.95
   1   2   0   70.65    3.83
  -1   2   0   63.67    3.66
   1   2   0   78.63    3.79
  -1   2   0   67.51    3.74
  -1  -2   0   70.24    3.87
  -1  -2   0   66.76    3.92
  -1  -2   0   79.13    3.80
   1  -2   0   67.19    3.72
   1  -2   0   77.66    4.03
  -2   2   0   37.02    2.78
  -2   2   0   33.19    2.16
   2   2   0   37.78    2.48
   2   2   0   39.47    2.18
  -2   2   0   35.38    2.14
   2   2   0   39.76    2.39
  -2  -2   0   37.70    2.53
   2  -2   0   32.32    2.18
  -2  -2   0   36.20    2.46
   2  -2   0   34.15    2.67
  -2  -2   0   38.88    2.18
   2  -2   0   33.93    2.10
  -3   2   0   33.23    2.26
   3   2   0   31.58    2.82
  -3   2   0   31.68    2.29
   3   2   0   34.16    2.29
   3   2   0   25.76    2.76
  -3   2   0   33.67    3.45
   3  -2   0   32.01    2.42
   3  -2   0   33.84    2.87
  -3  -2   0   31.67    3.09
  -3  -2   0   29.69    2.47
   3  -2   0   34.10    2.14
   4   2   0   10.01    1.36
   4   2   0   12.28    2.02
   4   2   0   11.79    1.77
  -4   2   0   11.12    2.17
   4   2   0    9.77    1.78
   4  -2   0    7.57    1.35
   4  -2   0    9.33    1.66
   4  -2   0    9.14    1.23
  -4  -2   0   11.74    2.34
   4  -2   0    9.86    1.35
   4  -2   0   10.59    1.60
   5   2   0   12.36    1.79
   5   2   0   12.57    1.42
  -5   2   0   12.92    2.69
   5   2   0   12.67    2.17
   5   2   0   10.04    1.89
   5  -2   0   11.26    2.22
   5  -2   0   13.31    2.27
   5  -2   0   11.59    1.77
   5  -2   0   12.58    1.55
  -5  -2   0   15.94    2.61
   5  -2   0   13.05    1.64
   6   2   0   22.10    2.13
   6   2   0   19.79    3.02
  -6   2   0   24.52    3.49
   6   2   0   22.11    2.55
   6  -2   0   17.80    2.54
   6  -2   0   21.80    2.08
   6  -2   0   22.46    3.17
   6  -2   0   20.03    2.70
   7   2   0    2.83    2.15
   7   2   0    4.28    1.80
  -7   2   0    5.40    3.26
   7   2   0    4.57    1.29
   7   2   0    3.82    1.66
  -7  -2   0    4.34    2.86
   7  -2   0    1.41    1.16
   7  -2   0    0.88    1.66
   7  -2   0    2.38    1.95
   8   2   0   20.51    2.89
   8   2   0   17.77    2.64
  -8   2   0   13.91    3.87
   8   2   0   25.15    2.78
  -8  -2   0   21.54    3.96
   8  -2   0   16.53    2.00
   0   3   0   -0.14    0.50
   0   3   0    1.16    0.62
   0   3   0   -1.40    0.61
   0  -3   0    0.01    0.53
  -1   3   0   13.07    1.10
   1   3   0   12.11    1.27
  -1   3   0   16.95    1.34
   1   3   0   13.43    1.12
   1   3   0   11.63    1.35
   1   3   0   15.16    1.13
   1  -3   0   12.42    1.00
   1  -3   0   15.34    1.37
  -1  -3   0   14.35    1.18
   2   3   0  155.30    7.50
   2   3   0  139.19    7.59
  -2   3   0  142.16    7.97
   2   3   0  145.07    7.85
  -2   3   0  136.25    7.37
  -2   3   0  142.31    7.46
   2  -3   0  134.70    7.37
  -2  -3   0  154.26    7.51
   2  -3   0  142.82    7.43
   2  -3   0  151.38    7.99
  -2  -3   0  145.53    7.73
   2  -3   0  132.93    7.76
   3   3   0   23.32    2.40
   3   3   0   25.94    2.02
   3   3   0   27.73    1.86
  -3   3   0   27.61    2.06
   3   3   0   21.55    2.60
   3   3   0   19.84    2.70
  -3   3   0   30.18    3.26
  -3  -3   0   25.42    1.97
   3  -3   0   29.56    2.07
   3  -3   0   30.14    2.95
   3  -3   0   24.81    1.89
  -3  -3   0   24.27    2.74
  -4   3   0    8.52    2.01
   4   3   0   11.85    1.68
  -4   3   0    9.45    1.65
   4   3   0   12.58    1.42
   4   3   0   13.79    1.84
   4   3   0   12.77    1.66
   4  -3   0    7.61    1.36
   4  -3   0    8.79    1.59
   4  -3   0    9.11    1.66
  -4  -3   0   11.65    1.55
   5   3   0    4.86    1.50
   5   3   0    4.68    1.75
  -5   3   0    5.60    2.18
   5   3   0    5.96    1.58
   5   3   0    6.03    1.14
   5   3   0    6.72    1.97
   5  -3   0    5.42    1.34
   5  -3   0    4.59    1.76
   5  -3   0    6.58    1.99
  -5  -3   0    3.30    2.20
   5  -3   0    5.96    1.12
   5  -3   0    5.43    1.31
   6   3   0   18.19    2.67
   6   3   0   24.73    2.99
  -6   3   0   25.46    3.48
   6   3   0   25.11    3.04
   6   3   0   22.07    2.26
   6  -3   0   22.30    2.24
   6  -3   0   18.83    2.35
   6  -3   0   19.69    2.56
   6  -3   0   20.67    2.98
  -6  -3   0   28.94    3.73
  -7   3   0   -0.22    2.60
   7   3   0    1.63    2.15
   7   3   0   -2.16    2.20
   7   3   0    1.69    1.63
   7  -3   0    2.57    1.68
   7  -3   0    0.98    1.85
   7  -3   0   -0.40    1.17
  -7  -3   0    0.53    2.68
   8   3   0    6.97    1.82
   8   3   0    6.49    2.36
  -8  -3   0    3.81    3.47
   8  -3   0   12.99    3.06
   8  -3   0    8.77    2.18
   8  -3   0    5.98    1.96
   0   4   0  172.02    8.83
   0   4   0  178.62    8.88
   0   4   0  164.83    8.86
   0   4   0  174.23    8.89
   0  -4   0  172.19    8.90
   0  -4   0  174.54    8.87
   1   4   0    3.86    0.88
   1   4   0    3.94    0.70
  -1   4   0    4.86    0.68
   1   4   0    2.33    0.62
  -1  -4   0    3.46    0.66
   1  -4   0    4.74    0.87
   1  -4   0    3.41    0.56
  -2   4   0   13.07    1.39
   2   4   0   14.30    1.82
   2   4   0   14.93    2.18
  -2   4   0   12.32    1.13
   2  -4   0   14.43    1.79
  -2  -4   0   17.23    1.47
   2  -4   0   15.45    1.37
   3   4   0    3.45    1.59
  -3   4   0    4.19    0.94
   3   4   0    4.02    1.28
   3   4   0    4.30    1.09
   3   4   0    5.54    1.00
  -3  -4   0    5.03    1.45
   3  -4   0    4.47    1.46
   3  -4   0    3.63    0.87
   3  -4   0    4.47    0.90
   3  -4   0    3.15    1.26
  -3  -4   0    3.25    0.80
   4   4   0   32.86    2.31
   4   4   0   36.94    3.00
   4   4   0   36.55    3.00
  -4   4   0   26.99    3.32
  -4   4   0   29.39    2.41
   4  -4   0   30.94    2.87
  -4  -4   0   37.18    2.57
   4  -4   0   27.18    2.32
   4  -4   0   27.00    2.98
  -5   4   0    5.50    1.33
   5   4   0    6.62    1.24
   5   4   0    9.98    2.28
   5   4   0    7.66    2.27
  -5   4   0    6.76    2.15
   5   4   0    5.16    1.82
   5  -4   0    6.33    1.96
  -5  -4   0   11.45    2.56
  -5  -4   0    7.48    1.55
   5  -4   0    5.96    1.30
   6   4   0    1.99    1.73
  -6   4   0    2.00    2.22
   6   4   0    2.10    1.80
   6   4   0    4.31    1.17
   6  -4   0    1.69    1.41
   6  -4   0    2.51    1.51
  -6  -4   0    1.34    2.31
   6  -4   0    0.80    2.09
   6  -4   0    1.10    1.11
   7   4   0    5.40    2.43
   7   4   0    6.54    1.52
   7   4   0    4.02    2.07
  -7  -4   0    6.99    2.87
   7  -4   0    6.19    2.11
   7  -4   0    0.60    1.91
   7  -4   0    4.22    1.26
   7  -4   0    7.30    1.69
   8   4   0    3.37    2.26
   8   4   0    5.88    1.69
  -8  -4   0    6.61    3.58
   8  -4   0    4.77    2.23
   8  -4   0    5.65    2.73
   0   5   0    0.62    0.56
   0   5   0    0.00    0.43
   0   5   0   -0.04    0.59
   0   5   0    0.17    0.50
   0  -5   0    0.04    0.65
   0  -5   0    0.39    0.49
   1   5   0    3.42    0.84
   1   5   0    5.40    1.18
   1   5   0    3.75    0.81
  -1   5   0    4.17    0.78
  -1  -5   0    4.51    0.76
   1  -5   0    3.82    1.17
   1  -5   0    3.07    0.65
   2   5   0   16.73    2.24
   2   5   0   17.22    2.31
   2   5   0   19.57    1.84
  -2   5   0   15.09    1.67
   2  -5   0   13.23    1.51
   2  -5   0   15.86    2.50
   2  -5   0   16.50    2.24
   3   5   0   52.06    3.03
   3   5   0   45.45    3.54
   3   5   0   49.02    3.43
   3   5   0   45.90    3.15
   3  -5   0   40.88    3.61
   3  -5   0   43.54    3.36
   3  -5   0   41.60    3.18
  -3  -5   0   54.40    3.59
  -3  -5   0   45.25    2.97
   3  -5   0   42.99    2.72
   4   5   0    3.98    1.40
   4   5   0    7.35    1.70
  -4   5   0    2.85    1.00
   4   5   0    4.36    1.01
   4   5   0    3.75    1.33
  -4  -5   0    3.89    1.53
  -4  -5   0    2.00    1.03
   4  -5   0    4.04    1.69
   4  -5   0    4.59    1.07
   4  -5   0    4.27    1.43
   5   5   0   11.89    1.48
   5   5   0   11.30    2.31
   5   5   0    8.88    2.01
  -5   5   0    8.25    1.52
   5  -5   0    7.51    1.95
   5  -5   0   10.90    1.50
   5  -5   0   10.89    1.96
  -5  -5   0   11.19    1.78
   5  -5   0    9.90    1.42
  -5  -5   0   11.34    2.43
   6   5   0   -0.98    1.64
   6   5   0    0.31    1.16
   6  -5   0    0.95    1.13
  -6  -5   0   -0.58    2.43
   6  -5   0    1.53    1.67
  -6  -5   0   -1.79    1.60
   6  -5   0    0.95    1.21
   6  -5   0   -3.03    2.05
   6  -5   0    1.12    1.48
   7   5   0   -0.58    1.89
   7   5   0    2.42    1.38
   7  -5   0   -2.26    2.17
   7  -5   0   -2.94    3.05
   7  -5   0    0.44    1.76
  -7  -5   0    2.90    2.84
   8   5   0    2.03    1.79
   8   5   0   -1.77    2.15
  -8  -5   0   -3.36    3.43
   8  -5   0    1.84    2.23
   8  -5   0    2.85    2.47
   0   6   0  281.10   14.54
   0   6   0  303.46   14.64
   0   6   0  277.29   14.67
   0   6   0  285.96   14.64
   0  -6   0  283.68   14.69
   0  -6   0  279.89   14.60
   1   6   0    9.64    1.33
  -1  -6   0   13.92    1.60
  -1  -6   0   12.09    1.46
  -2   6   0    1.00    0.89
   2   6   0    1.32    1.19
   2   6   0   -0.83    1.18
   2   6   0    1.67    0.83
   2   6   0    2.32    1.04
   2  -6   0    2.30    1.27
   2  -6   0    2.06    1.33
  -2  -6   0    0.72    1.23
   2  -6   0    1.00    0.71
  -2  -6   0    1.87    0.73
   3   6   0   41.96    2.88
  -3   6   0   39.72    2.69
   3   6   0   41.64    3.25
   3   6   0   40.49    2.70
   3   6   0   43.89    3.30
   3  -6   0   37.24    2.30
   3  -6   0   39.39    3.12
   3  -6   0   36.72    2.53
  -3  -6   0   39.25    3.17
  -3  -6   0   43.24    2.80
   3  -6   0   36.90    3.37
   3  -6   0   36.29    2.56
  -4   6   0   12.27    1.58
   4   6   0    9.08    1.82
   4   6   0   15.50    2.23
   4   6   0   13.77    2.27
   4   6   0   13.39    1.58
  -4  -6   0   14.49    2.18
   4  -6   0   12.51    2.19
   4  -6   0   11.37    1.44
   4  -6   0   14.28    2.01
  -4  -6   0   11.47    1.58
   4  -6   0   11.97    1.60
   4  -6   0   13.18    1.34
  -5   6   0   11.21    1.60
   5   6   0    9.50    2.44
   5   6   0    6.70    1.96
   5   6   0    9.02    1.46
   5  -6   0   10.70    1.49
  -5  -6   0    8.74    1.81
   5  -6   0   10.01    2.05
  -5  -6   0   11.11    2.43
   5  -6   0    9.66    1.53
   5  -6   0    6.29    1.81
   6   6   0    1.93    1.36
  -6   6   0    3.10    1.38
   6   6   0    0.26    1.82
   6  -6   0    0.92    1.30
   6  -6   0   -3.25    2.12
  -6  -6   0    4.50    2.47
  -6  -6   0    1.15    1.81
   6  -6   0    1.68    1.50
   6  -6   0    1.83    1.76
   7   6   0   -0.67    1.93
   7   6   0   -0.04    1.53
  -7  -6   0    0.95    2.80
   7  -6   0   -0.82    3.69
   7  -6   0    2.89    2.13
   7  -6   0   -0.32    1.67
   7  -6   0   -2.53    1.26
   8   6   0   -1.16    2.17
   8   6   0   -0.65    1.91
  -8  -6   0    6.65    3.55
   8  -6   0    1.74    2.73
   8  -6   0   -0.39    2.12
   0   7   0   -1.48    0.90
   0   7   0   -0.25    0.80
   0   7   0   -2.08    1.00
   0   7   0    0.15    1.02
   0  -7   0    2.23    1.38
   0  -7   0    0.10    0.70
   2   7   0  187.20   10.36
   2   7   0  186.18   10.10
   2   7   0  183.31   10.09
  -2   7   0  198.57   10.10
   2   7   0  184.28   10.41
   2  -7   0  177.68    9.95
   2  -7   0  208.94   10.41
  -2  -7   0  178.79   10.03
  -2  -7   0  191.54   10.28
   2  -7   0  214.82   10.59
   3   7   0   16.40    2.19
   3   7   0   13.35    1.63
  -3   7   0   12.70    1.59
   3   7   0   11.85    1.91
   3   7   0   15.35    2.32
   3  -7   0   10.21    1.85
   3  -7   0    9.86    1.41
   3  -7   0   12.65    1.84
  -3  -7   0   12.20    1.85
  -3  -7   0   10.33    1.37
  -4   7   0    0.50    1.06
   4   7   0    1.24    1.52
   4   7   0   -1.72    1.31
   4   7   0    0.07    0.93
   4   7   0    0.76    1.53
   4  -7   0   -1.93    1.01
  -4  -7   0    1.81    1.15
   4  -7   0   -1.72    1.69
   4  -7   0   -0.80    1.06
  -4  -7   0    1.64    1.64
   4  -7   0    0.15    0.77
   4  -7   0   -0.67    1.22
  -5   7   0   14.43    1.84
   5   7   0   13.42    1.77
   5   7   0   15.12    2.73
   5   7   0   12.25    2.16
   5  -7   0   13.55    2.23
   5  -7   0   10.10    1.84
   5  -7   0   10.36    1.43
  -5  -7   0   16.09    2.79
   5  -7   0   13.43    1.67
  -5  -7   0   14.66    2.13
  -6   7   0    0.73    1.38
   6   7   0    2.18    1.44
   6  -7   0    1.68    2.10
   6  -7   0    0.84    1.27
   6  -7   0    3.55    1.60
  -6  -7   0    5.04    2.65
   7   7   0    1.95    1.67
   7   7   0    0.62    2.02
   7  -7   0    0.78    2.18
   7  -7   0    4.78    1.47
  -7  -7   0   -1.47    3.17
   7  -7   0   -2.91    1.62
   0   8   0    1.48    0.99
   1   8   0   10.12    1.51
  -1   8   0    7.54    1.29
   1   8   0    9.67    1.49
   1   8   0    9.85    1.37
   1   8   0   10.76    1.46
  -1   8   0    7.76    1.46
   1  -8   0   10.19    1.66
   1  -8   0    6.88    1.16
  -1  -8   0    8.51    1.16
  -1  -8   0   10.08    1.62
   2   8   0    0.20    0.90
  -2   8   0    0.17    0.94
   2   8   0   -0.26    1.08
  -2   8   0    2.07    1.05
   2   8   0    0.59    1.12
   2   8   0    0.21    1.07
  -2  -8   0    1.21    1.20
   2  -8   0   -0.72    0.71
   2  -8   0    1.91    1.33
   2  -8   0    0.12    1.06
  -2  -8   0   -0.39    0.87
   3   8   0   48.24    3.30
   3   8   0   47.97    3.75
   3   8   0   50.54    3.62
  -3   8   0   47.19    3.31
   3   8   0   52.54    3.90
   3  -8   0   43.85    3.89
   3  -8   0   51.96    3.70
   3  -8   0   46.28    3.28
  -3  -8   0   46.89    3.31
  -3  -8   0   54.10    3.95
   4   8   0    0.93    1.65
   4   8   0   -0.13    1.13
   4   8   0   -0.39    1.57
  -4   8   0    0.06    1.05
   4  -8   0    1.83    1.39
   4  -8   0    1.37    1.20
  -4  -8   0    1.02    1.41
  -4  -8   0    1.15    1.65
   5   8   0    0.47    2.22
  -5   8   0    0.64    1.28
   5   8   0    2.72    1.82
   5   8   0    0.89    1.23
   5  -8   0   -0.90    1.31
   5  -8   0    0.02    1.47
  -5  -8   0    0.11    2.01
   5  -8   0    1.64    1.00
   5  -8   0    0.53    1.59
   6   8   0   -1.51    1.86
   6   8   0    2.18    1.51
  -6   8   0    0.54    1.57
   6  -8   0   -0.62    1.90
   6  -8   0   -2.16    1.70
   6  -8   0    0.40    1.72
  -6  -8   0   -1.02    2.65
   6  -8   0   -0.67    1.17
   7   8   0    3.78    1.96
   7   8   0    0.04    2.09
   7  -8   0    6.64    2.50
   7  -8   0    3.03    1.61
  -7  -8   0   -4.63    3.25
   0   9   0    0.76    0.84
   0   9   0   -1.19    0.78
   0   9   0   -1.85    0.82
   0   9   0   -0.77    1.00
   0  -9   0   -0.23    0.76
   0  -9   0    0.92    1.27
  -1   9   0   72.48    4.19
  -1   9   0   77.91    4.60
   1   9   0   86.06    4.93
  -1   9   0   77.22    4.22
  -1   9   0   70.97    4.69
   1   9   0   76.81    4.58
   1   9   0   79.55    4.58
   1   9   0   82.12    4.81
   1  -9   0   71.88    4.48
  -1  -9   0   78.35    4.51
   1  -9   0   76.17    4.91
  -1  -9   0   76.77    4.77
   2   9   0   17.70    2.55
   2   9   0   19.18    2.01
   2   9   0   15.33    2.47
  -2   9   0   19.18    2.08
   2   9   0   16.60    2.20
   2  -9   0   20.21    1.91
   2  -9   0   20.51    2.48
  -2  -9   0   19.12    2.63
  -2  -9   0   19.52    2.03
  -3   9   0    6.03    1.30
   3   9   0    7.88    1.36
   3   9   0    8.16    1.73
   3   9   0    8.45    1.91
   3   9   0    8.75    1.93
  -3  -9   0    6.96    1.71
   3  -9   0    6.40    1.30
  -3  -9   0    5.49    1.45
   3  -9   0    5.32    1.97
   3  -9   0    5.49    1.70
   4   9   0    7.80    1.57
   4   9   0    9.24    2.15
   4   9   0    6.48    1.88
  -4   9   0    8.71    1.56
   4  -9   0    7.86    1.59
  -4  -9   0    6.21    1.67
   4  -9   0    7.79    1.76
  -4  -9   0   11.03    2.24
   5   9   0    1.65    1.68
   5   9   0    3.05    2.36
   5   9   0    1.73    1.45
  -5   9   0    0.74    1.39
   5  -9   0    0.20    1.53
   5  -9   0    0.80    1.65
  -5  -9   0    3.56    2.28
  -6   9   0    6.26    1.79
   6   9   0    5.04    1.78
   6   9   0    3.66    2.19
  -6  -9   0    9.16    2.95
   6  -9   0    4.50    2.64
   6  -9   0    3.92    2.08
   6  -9   0    6.35    1.96
   7   9   0    4.54    2.23
  -7   9   0    5.91    1.84
   7   9   0    5.31    2.12
   7  -9   0    5.64    2.35
  -7  -9   0    8.09    3.93
   0  10   0   24.29    3.06
   0  10   0   24.57    2.40
   0  10   0   25.84    2.27
   0 -10   0   28.18    2.10
   0 -10   0   26.05    2.93
   1  10   0   19.75    2.79
   1  10   0   18.23    2.21
   1  10   0   20.31    1.96
  -1  10   0   14.45    2.03
   1  10   0   20.71    2.32
  -1  10   0   13.95    2.08
  -1  10   0   13.82    1.59
   1 -10   0   21.67    2.66
   1 -10   0   16.28    1.89
  -1 -10   0   20.47    2.39
  -1 -10   0   15.24    1.94
   2  10   0    9.04    1.90
  -2  10   0   11.83    1.55
   2  10   0    7.24    1.68
   2  10   0   10.98    1.99
   2  10   0    8.01    1.52
  -2 -10   0    9.30    1.48
  -2 -10   0    9.44    1.90
   2 -10   0    9.47    1.38
   2 -10   0    9.73    1.80
   3  10   0   11.02    1.98
   3  10   0   13.03    2.25
   3  10   0   14.42    1.85
   3  10   0    8.13    2.19
  -3  10   0   10.67    1.67
  -3 -10   0   14.21    2.42
   3 -10   0   14.05    2.14
   3 -10   0   11.90    1.73
   3 -10   0   11.37    2.15
  -3 -10   0    8.89    1.58
   4  10   0    7.66    2.26
   4  10   0   11.30    1.87
  -4  10   0   11.21    1.78
   4  10   0   12.10    2.41
   4 -10   0    8.21    1.69
   4 -10   0    8.64    2.14
  -4 -10   0    9.96    2.42
   5  10   0    1.02    1.86
   5  10   0    2.15    1.56
   5  10   0    5.72    2.56
  -5  10   0    2.29    1.59
  -5 -10   0    5.10    2.28
   5 -10   0    2.50    1.83
   5 -10   0    3.47    1.87
   6  10   0    8.92    2.02
  -6  10   0    7.34    2.00
   6  10   0   10.70    2.46
  -6 -10   0   13.08    3.33
   6 -10   0    6.99    2.20
   6 -10   0    8.70    2.43
   7  10   0    1.12    2.26
   7  10   0    0.46    2.11
  -7  10   0   -1.51    1.79
   7 -10   0   -0.85    2.17
   0  11   0    2.35    1.12
   0  11   0    1.85    1.32
   0  11   0    0.62    1.26
   0  11   0   -0.40    1.04
   0 -11   0   -0.43    0.97
   0 -11   0    0.89    1.61
   1  11   0   -1.54    1.33
   1  11   0   -3.27    1.61
   1  11   0   -0.49    1.34
  -1  11   0   -0.01    1.24
   1  11   0    1.20    1.20
  -1  11   0    0.70    0.82
  -1  11   0   -1.03    0.97
  -1  11   0   -0.55    0.95
  -1 -11   0   -1.47    1.06
  -1 -11   0   -0.62    1.33
   1 -11   0   -0.88    1.47
   1 -11   0   -0.29    1.09
   2  11   0   12.06    2.18
   2  11   0   11.66    1.53
  -2  11   0   10.42    1.72
   2  11   0   10.79    2.29
   2  11   0   12.71    2.18
   2 -11   0    8.63    1.94
   2 -11   0    8.29    1.75
  -2 -11   0   13.04    2.13
   3  11   0    5.01    2.30
   3  11   0    7.03    1.45
   3  11   0    7.31    2.39
   3  11   0    8.34    1.98
  -3  11   0    5.66    1.41
   3 -11   0    5.14    1.80
   3 -11   0    6.66    1.67
   4  11   0   -1.08    1.84
   4  11   0    0.43    2.32
   4  11   0    1.02    1.34
  -4  11   0    0.07    1.58
  -4 -11   0   -0.24    1.94
   4 -11   0    1.02    1.61
   4 -11   0   -0.36    1.69
  -5  11   0    2.05    1.68
   5  11   0    1.83    1.61
   5  11   0    4.78    2.21
  -5 -11   0    4.64    2.59
   5 -11   0    0.62    1.89
   6  11   0    2.50    1.79
   6  11   0    3.61    2.17
  -6  11   0    4.89    2.04
  -6 -11   0    0.52    3.11
   6 -11   0    2.25    1.91
   7 -11   0   10.11    2.62
   0  12   0    2.23    1.56
   0  12   0   -0.33    1.56
   0  12   0   -0.48    1.16
   0  12   0   -1.21    1.14
   0 -12   0   -1.38    1.18
   0 -12   0   -0.76    1.82
  -1  12   0   17.09    1.71
   1  12   0   13.07    2.19
   1  12   0   14.23    2.38
  -1  12   0   14.91    1.94
  -1  12   0   17.23    2.38
  -1  12   0   13.33    1.51
   1  12   0   15.29    2.05
   1  12   0   14.70    1.86
  -1 -12   0   15.95    2.28
   1 -12   0   16.96    2.55
   1 -12   0   10.54    1.64
   2  12   0    0.12    1.66
  -2  12   0    0.94    1.48
   2  12   0    0.70    1.18
   2  12   0   -3.45    1.68
   2  12   0    1.41    2.28
   2 -12   0    0.28    1.73
   2 -12   0    2.36    1.60
  -2 -12   0   -1.19    1.83
  -3  12   0    4.65    1.63
   3  12   0    2.04    2.49
   3  12   0    5.34    2.18
   3  12   0    6.01    1.45
   3 -12   0    5.94    1.86
  -3 -12   0    7.63    2.28
   3 -12   0    6.94    1.86
   4  12   0   -1.82    1.36
  -4  12   0    1.51    1.49
   4  12   0   -3.47    2.69
   4  12   0   -0.54    1.94
   4 -12   0   -1.75    1.54
  -4 -12   0    2.34    2.13
   4 -12   0    1.26    1.95
   5  12   0    6.33    1.94
  -5  12   0   11.75    2.09
   5  12   0    7.80    2.53
   5 -12   0   11.09    2.65
  -5 -12   0    7.04    2.86
   5 -12   0    9.78    2.23
   6  12   0   -0.69    2.36
  -6  12   0    1.43    2.00
   6  12   0    1.24    1.93
  -6 -12   0   -1.34    3.25
   6 -12   0   -3.16    2.11
   0  13   0   -0.31    1.94
   0  13   0    0.52    1.56
   0  13   0    1.23    1.18
   0  13   0    2.29    1.30
   0 -13   0   -0.09    2.07
   1  13   0    0.86    1.90
   1  13   0   -1.23    1.35
  -1  13   0    1.85    0.95
   1  13   0   -0.71    2.03
  -1  13   0    0.49    1.40
  -1  13   0    0.57    2.00
  -1  13   0    0.49    1.20
   1  13   0    1.89    1.25
  -1 -13   0    1.43    1.68
   1 -13   0    0.85    1.88
   2  13   0   44.47    4.92
   2  13   0   38.76    4.14
   2  13   0   40.83    3.46
   2  13   0   53.36    4.09
  -2  13   0   40.18    3.56
   2 -13   0   44.36    4.25
  -2 -13   0   49.28    4.44
   3  13   0    7.44    1.60
   3  13   0    4.25    2.54
  -3  13   0    7.11    1.92
   3  13   0    2.45    2.13
  -3 -13   0    7.93    2.39
   3 -13   0    5.39    2.02
   4  13   0   -2.04    3.18
   4  13   0    2.75    1.56
   4  13   0    0.42    2.25
  -4  13   0   -0.53    1.69
  -4 -13   0    3.85    2.31
   4 -13   0   -0.22    2.03
   5  13   0   -3.82    1.69
  -5  13   0    0.56    2.03
   5  13   0   -0.65    2.50
  -5 -13   0   -1.38    2.85
   5 -13   0   -0.29    2.00
   6  13   0   -1.00    2.46
  -6  13   0    2.27    2.33
   6  13   0   -2.28    1.96
   6 -13   0    0.75    2.24
  -6 -13   0    0.38    3.54
   0  14   0    8.73    1.75
   0  14   0    7.58    1.52
   0  14   0    4.42    1.93
   0  14   0    4.11    2.22
   0 -14   0    6.35    2.41
   1  14   0    5.57    2.28
  -1  14   0    3.61    1.16
   1  14   0    2.51    2.27
  -1  14   0    3.79    1.45
   1  14   0    4.29    1.54
   1  14   0    3.83    1.69
  -1  14   0    5.37    1.78
   1 -14   0    4.44    2.32
  -1 -14   0    4.20    2.05
   2  14   0    6.31    2.70
  -2  14   0    6.81    1.81
   2  14   0    5.34    2.35
   2  14   0    5.14    1.53
   2  14   0    7.40    2.07
  -2 -14   0    9.78    2.55
   2 -14   0    4.72    2.12
  -3  14   0    2.73    1.82
   3  14   0    2.70    1.55
   3  14   0    3.25    2.30
   3  14   0    0.85    2.58
   3 -14   0   -0.84    1.88
  -3 -14   0    2.74    2.34
   4  14   0   16.79    3.07
  -4  14   0   10.93    2.33
   4  14   0   15.57    2.22
   4 -14   0    9.82    2.38
  -4 -14   0   15.42    3.02
   5  14   0   -2.47    2.35
  -5  14   0   -4.36    2.22
   5  14   0    1.54    1.84
  -5 -14   0    0.58    3.23
   5 -14   0   -0.64    2.04
   0  15   0   -1.38    1.31
   0  15   0   -0.15    1.50
   0  15   0   -1.10    2.04
   0 -15   0   -1.04    2.25
   1  15   0   21.74    3.02
   1  15   0   13.88    3.53
  -1  15   0   16.43    2.60
  -1  15   0   13.27    2.07
   1  15   0   21.16    3.15
   1 -15   0   19.75    3.13
  -1 -15   0   21.87    3.01
  -2  15   0    1.63    1.78
   2  15   0    3.20    2.16
   2  15   0    3.12    1.52
  -2 -15   0    5.53    2.62
   2 -15   0    0.94    2.20
   3  15   0    2.53    2.36
  -3  15   0    0.85    1.92
  -3 -15   0    2.44    2.58
   3 -15   0    1.36    2.22
   4  15   0    2.19    2.57
   4  15   0   -1.37    1.82
  -4  15   0    1.60    2.25
   4 -15   0   -0.01    2.14
  -4 -15   0    0.39    2.89
   5  15   0    1.92    2.85
   5  15   0    3.40    2.07
  -5  15   0    1.82    2.41
   5 -15   0    0.09    2.40
  -5 -15   0    4.53    3.54
   0  16   0    9.31    2.65
   0  16   0    6.95    1.76
   0  16   0    6.26    1.88
   0 -16   0    9.02    2.80
   1  16   0   13.63    3.17
  -1  16   0    7.75    2.25
   1  16   0   12.85    2.16
   1  16   0    9.53    2.14
  -1 -16   0   12.71    2.93
   1 -16   0    8.65    2.91
   2  16   0    4.68    1.83
   2  16   0    4.69    2.25
  -2  16   0    3.80    2.86
  -2 -16   0    5.87    2.72
  -3  16   0    2.39    2.71
   3  16   0    7.65    1.97
   3  16   0    6.14    2.64
   3 -16   0    7.22    2.42
  -3 -16   0   10.82    3.23
   4  16   0   -0.01    2.13
   4  16   0    5.31    2.95
  -4  16   0    5.74    2.61
  -4 -16   0    5.75    3.32
   4 -16   0    3.06    2.68
   0  17   0   -0.70    1.63
   0  17   0   -1.66    1.80
   0 -17   0   -2.39    2.57
   1  17   0    6.93    2.11
  -1  17   0    3.92    1.97
   1  17   0    7.98    2.06
   1 -17   0    5.44    3.55
  -1 -17   0    3.10    3.13
  -2  17   0   12.39    2.62
   2  17   0   13.81    2.77
   2  17   0   16.14    2.29
  -2 -17   0   21.87    3.48
   2 -17   0   12.87    3.48
   3  17   0    1.92    1.89
   3  17   0    2.84    2.73
  -3  17   0    5.94    2.44
   3 -17   0   -1.91    2.56
  -3 -17   0    7.01    3.40
   4  17   0    1.12    2.28
  -4  17   0    3.38    2.91
   4 -17   0    2.30    3.00
   0  18   0    4.43    1.92
   0  18   0    6.05    2.30
   1  18   0   13.09    2.59
  -1  18   0    9.24    2.42
   1  18   0   11.00    2.44
  -1 -18   0    8.18    3.45
   1 -18   0    7.53    3.38
   2  18   0    3.89    2.35
   2  18   0    1.79    2.56
  -2  18   0    2.20    2.41
   2 -18   0    1.86    3.27
  -2 -18   0    6.81    3.50
   3  18   0    2.22    2.33
  -3  18   0    5.17    2.61
  -3 -18   0    6.52    3.67
   3 -18   0   -3.26    2.88
   0  19   0   -1.04    2.56
   0 -19   0   -0.87    2.91
   1  19   0    0.74    2.42
  -1  19   0    0.04    2.53
   1  19   0    2.32    2.48
   1 -19   0   -0.53    3.42
  -1 -19   0    1.80    3.36
   8   0   1   -2.83    1.96
  -8   0  -1   -3.65    3.31
   8   0   1    3.06    1.41
   7   0   1    1.63    1.67
   7   0   1    4.04    1.16
   7   0   1    4.81    1.89
  -7   0  -1    5.08    5.26
   6   0   1   -1.57    1.42
   6   0   1   -0.30    1.36
   6   0   1    0.55    0.91
  -6   0  -1    1.38    2.38
   5   0   1   -1.43    1.04
  -5   0  -1   -0.08    1.68
   5   0   1    2.31    1.65
   5   0   1   -1.34    0.67
   5   0   1    0.31    1.53
   5   0   1   -0.89    1.12
   4   0   1    0.53    1.07
  -4   0  -1    0.67    1.61
   4   0   1   -0.86    1.14
   4   0   1    0.32    0.83
  -4   0  -1    0.20    0.85
   4   0   1   -0.61    0.69
   3   0   1    1.18    0.62
   3   0   1    0.91    0.66
  -3   0  -1   -0.09    1.43
  -3   0  -1    0.17    0.91
   3   0   1    1.11    1.05
   3   0   1    0.50    1.06
   2   0   1    0.08    0.44
   2   0   1   -0.79    0.61
   2   0   1   -0.22    0.38
   2   0   1    0.23    0.33
  -2   0  -1    0.36    0.84
  -2   0  -1    0.25    0.50
   1   0   1   52.68    2.48
   1   0   1   44.54    2.63
  -1   0  -1   45.04    2.63
  -1   0  -1   47.94    2.81
  -1   0  -1   47.80    2.48
   1   0   1   50.24    2.80
  -1   0   1  336.30   17.54
  -1   0   1  339.56   17.48
   1   0  -1  337.26   17.53
  -1   0   1  373.69   17.56
   1   0  -1  351.34   17.48
   2   0  -1   -0.87    0.52
   2   0  -1   -0.08    0.38
   2   0  -1    0.77    0.57
   2   0  -1    0.29    0.45
  -2   0   1   -1.13    0.59
   3   0  -1   22.82    1.76
   3   0  -1   20.83    1.82
   3   0  -1   21.78    2.45
   3   0  -1   20.25    2.19
  -3   0   1   22.46    2.87
   3   0  -1   15.98    2.26
   4   0  -1    2.30    1.31
   4   0  -1   -1.44    1.00
   4   0  -1    0.08    0.81
   4   0  -1    2.18    1.24
  -4   0   1   -2.14    1.30
   4   0  -1    0.55    0.73
   5   0  -1    1.64    1.57
   5   0  -1    1.94    1.52
   5   0  -1    1.30    1.17
  -5   0   1    0.44    1.78
   5   0  -1    0.22    0.92
   5   0  -1   -0.14    1.27
   6   0  -1    0.29    0.97
   6   0  -1   -1.59    1.42
   6   0  -1    0.04    1.48
  -6   0   1    0.49    2.14
   7   0  -1    4.45    2.04
   7   0  -1    3.69    1.74
  -7   0   1    2.84    2.65
   7   0  -1    4.79    1.28
   8   0  -1    1.26    2.00
   8   0  -1    2.59    1.48
   8   0  -1    1.55    2.19
  -8   0   1    0.26    3.25
   8   1   1    9.42    1.68
   8   1   1    8.45    2.47
  -8   1  -1    6.43    3.47
   8   1   1    6.59    2.41
   8  -1   1    7.77    1.65
  -8  -1  -1   11.85    3.83
   8  -1   1    9.19    2.25
  -7   1  -1   14.45    4.90
   7   1   1    6.10    1.87
   7   1   1    7.91    1.39
   7   1   1    6.82    2.09
   7  -1   1    5.03    1.25
  -7  -1  -1    9.72    3.26
   7  -1   1    2.76    1.88
   7  -1   1    7.62    1.95
   6   1   1   -0.98    1.51
   6   1   1    1.94    0.98
  -6   1  -1    0.28    2.25
   6   1   1    1.44    1.58
  -6  -1  -1    2.91    2.33
   6  -1   1    0.57    0.90
   6  -1   1   -0.59    1.38
   6  -1   1   -1.03    1.27
   6  -1   1    5.31    2.59
   5   1   1    7.77    1.84
   5   1   1    8.72    1.78
   5   1   1    4.06    1.37
   5   1   1    4.57    0.98
  -5   1  -1    7.08    2.19
   5   1   1    5.21    1.32
   5  -1   1    3.00    1.75
  -5  -1  -1    7.50    2.36
   5  -1   1    6.17    1.25
   5  -1   1    4.11    0.92
   5  -1   1    3.55    1.33
   5  -1   1    6.20    1.84
  -4   1  -1    3.69    1.63
   4   1   1    2.79    1.20
   4   1   1    1.09    1.13
   4   1   1    3.01    0.93
  -4   1  -1    2.20    0.95
  -4  -1  -1    0.11    1.45
   4  -1   1    0.98    1.09
  -4  -1  -1    2.41    0.98
   4  -1   1    1.84    0.78
   4  -1   1    2.10    1.11
   4  -1   1    2.85    0.84
   3   1   1    1.14    1.06
   3   1   1   -0.55    1.17
   3   1   1    0.65    0.65
  -3   1  -1    1.40    1.61
   3  -1   1    0.42    0.69
  -3  -1  -1    0.23    0.63
  -3  -1  -1   -1.15    0.77
   3  -1   1    0.67    1.08
  -3  -1  -1    0.87    1.47
   3  -1   1    0.53    0.63
   3  -1   1   -0.40    0.94
   2   1   1   30.18    2.19
   2   1   1   34.17    1.86
  -2   1  -1   32.33    2.03
  -2   1  -1   28.25    2.43
  -2   1  -1   31.62    1.86
   2  -1   1   28.56    2.28
   2  -1   1   28.07    1.97
  -2  -1  -1   36.56    1.88
   2  -1   1   31.97    1.82
  -1   1  -1    7.10    1.01
  -1   1  -1    5.47    0.71
  -1   1  -1    6.63    0.54
   1   1   1    6.25    0.94
   1   1   1    7.36    0.91
   1   1   1    7.55    0.61
   1  -1   1    6.51    0.52
  -1  -1  -1    8.47    0.67
  -1  -1  -1    6.73    0.99
   1  -1   1    6.18    0.71
  -1  -1  -1    7.09    1.05
   1  -1   1    8.10    1.03
   1   1  -1  102.53    4.86
   1   1  -1  101.58    4.80
   1   1  -1   85.05    4.92
  -1   1   1   85.74    4.79
  -1  -1   1   83.96    4.75
   1  -1  -1   91.50    4.79
  -1  -1   1   96.29    4.80
  -1  -1   1  101.59    4.88
  -1  -1   1   82.23    4.94
   1  -1  -1   92.42    4.80
  -2   1   1   31.08    2.45
  -2   1   1   34.83    2.08
   2  -1  -1   31.51    2.20
   2  -1  -1   33.38    2.39
   2  -1  -1   35.58    2.06
   3   1  -1    6.02    1.38
   3   1  -1    8.40    1.22
   3   1  -1    7.86    1.59
  -3   1   1   10.32    1.85
   3   1  -1    7.67    1.08
   3   1  -1    7.29    1.52
  -3  -1   1    6.91    1.76
   3  -1  -1   10.36    1.56
   3  -1  -1    9.32    1.16
   3  -1  -1    8.72    1.67
   4   1  -1    8.09    1.13
   4   1  -1    7.55    1.37
   4   1  -1    8.80    1.61
  -4   1   1    8.42    1.97
   4   1  -1    7.01    1.62
   4   1  -1    7.31    1.47
   4  -1  -1    8.68    1.22
   4  -1  -1    8.24    1.64
   4  -1  -1    8.31    1.13
   4  -1  -1   10.29    1.64
  -4  -1   1    8.14    1.88
   4  -1  -1    7.37    1.53
   5   1  -1    8.56    1.81
   5   1  -1   10.01    1.33
  -5   1   1   12.36    2.41
   5   1  -1   10.70    1.92
   5   1  -1   11.18    1.63
   5   1  -1    9.01    1.74
   5  -1  -1   11.44    1.76
  -5  -1   1   12.59    2.38
   5  -1  -1    9.28    1.56
   5  -1  -1    9.83    1.33
   5  -1  -1    6.57    1.87
   5  -1  -1   10.85    2.00
   6   1  -1   59.64    4.54
   6   1  -1   65.62    4.79
   6   1  -1   67.25    3.98
  -6   1   1   64.14    5.67
  -6  -1   1   61.68    5.55
   6  -1  -1   55.48    5.23
   6  -1  -1   67.46    3.95
   6  -1  -1   60.23    4.37
   6  -1  -1   64.44    4.58
   7   1  -1   -2.32    1.68
  -7   1   1   -2.44    2.67
   7   1  -1   -0.75    1.19
   7   1  -1    1.61    2.19
   7   1  -1   -2.51    1.67
  -7  -1   1   -3.03    2.46
   7  -1  -1   -2.22    1.15
   7  -1  -1   -1.32    2.06
   7  -1  -1   -0.55    1.61
   8   1  -1   18.77    2.73
  -8   1   1   27.68    4.28
   8   1  -1   18.28    2.31
   8   1  -1   21.01    2.86
  -8  -1   1   17.03    4.00
   8  -1  -1   19.56    2.65
   8  -1  -1   22.90    2.97
  -8   2  -1   -5.30    3.34
   8   2   1    2.52    2.10
   8   2   1   -2.60    2.02
   8   2   1    2.20    1.54
  -8  -2  -1    1.31    3.42
   8  -2   1    3.51    2.49
   7   2   1    6.32    2.13
   7   2   1    8.17    1.98
  -7   2  -1    1.22    2.87
   7  -2   1    5.60    1.19
   7  -2   1    3.49    1.90
  -7  -2  -1    6.06    2.98
   7  -2   1    5.26    1.75
   6   2   1    0.02    1.52
  -6   2  -1    5.00    2.50
   6   2   1   -0.16    0.95
   6   2   1    0.57    1.55
   6  -2   1    1.20    1.32
   6  -2   1    3.66    2.46
   6  -2   1   -0.11    1.38
  -6  -2  -1    1.09    2.36
   6  -2   1    2.05    0.97
   5   2   1    2.44    0.89
   5   2   1    1.61    1.21
   5   2   1    3.17    1.79
   5   2   1    3.65    1.53
  -5   2  -1    2.67    1.78
  -5  -2  -1    0.95    1.98
   5  -2   1    0.52    1.20
   5  -2   1    1.60    1.03
   5  -2   1    2.77    1.76
   5  -2   1    1.59    0.89
   5  -2   1    0.34    1.70
   4   2   1   16.35    2.17
   4   2   1   14.23    1.45
   4   2   1   16.57    2.20
  -4   2  -1   16.13    2.49
  -4   2  -1   12.76    1.65
   4  -2   1   16.22    2.21
   4  -2   1   14.75    1.45
   4  -2   1   12.83    1.70
  -4  -2  -1   19.12    2.54
  -4  -2  -1   12.72    1.85
  -4  -2  -1   12.42    1.55
   4  -2   1   13.72    1.52
  -3   2  -1   19.95    1.64
  -3   2  -1   22.43    2.97
   3   2   1   21.16    1.66
   3   2   1   21.03    2.30
   3   2   1   15.16    2.38
  -3  -2  -1   21.73    2.71
  -3  -2  -1   17.95    1.86
   3  -2   1   16.56    1.91
  -3  -2  -1   20.83    1.68
   3  -2   1   18.23    1.49
   3  -2   1   18.18    2.41
   2   2   1    2.88    0.67
  -2   2  -1    1.52    1.10
   2   2   1    1.89    0.51
  -2   2  -1    2.84    0.55
   2   2   1    1.67    0.91
  -2   2  -1    2.07    0.56
  -2  -2  -1    2.62    0.55
   2  -2   1    1.76    0.57
   2  -2   1    2.79    0.48
  -2  -2  -1    2.34    0.87
   1   2   1   34.20    1.89
  -1   2  -1   30.12    1.78
   1   2   1   31.41    2.05
  -1   2  -1   29.48    1.76
   1   2   1   28.05    2.21
   1  -2   1   36.70    2.44
  -1  -2  -1   33.89    1.87
   1  -2   1   31.48    1.76
   1  -2   1   29.29    1.73
  -1  -2  -1   28.15    2.08
   0   2  -1  141.74    7.93
   0   2  -1  157.72    7.97
   0  -2   1  161.78    7.98
   0  -2   1  167.60    7.96
   1   2  -1    5.40    0.88
  -1   2   1    7.22    0.96
   1   2  -1    6.37    1.11
  -1   2   1    7.82    1.06
   1   2  -1    9.71    1.05
   1  -2  -1    7.59    0.82
   1  -2  -1    8.78    1.11
  -1  -2   1    7.94    0.87
   1  -2  -1    6.54    0.70
  -1  -2   1    8.88    0.97
  -1  -2   1    6.24    1.14
  -2   2   1   12.63    1.19
  -2   2   1   14.01    1.81
   2  -2  -1   10.52    1.13
   2  -2  -1   13.64    1.65
   2  -2  -1   12.90    1.30
   2  -2  -1   13.06    1.10
   3   2  -1    4.43    1.12
   3   2  -1    5.43    1.44
   3   2  -1    5.24    1.38
   3   2  -1    4.07    0.94
   3   2  -1    6.02    1.53
  -3  -2   1    5.99    1.75
  -3  -2   1    6.25    1.04
  -4   2   1    8.50    1.23
   4   2  -1    7.90    1.17
  -4   2   1    6.72    1.76
   4   2  -1    8.93    1.66
   4   2  -1    7.64    1.28
   4  -2  -1    8.55    1.25
  -4  -2   1    9.80    2.01
   4  -2  -1    5.69    1.28
   4  -2  -1    7.75    1.47
   4  -2  -1    6.47    1.61
   5   2  -1    2.82    1.70
   5   2  -1    0.70    0.85
   5   2  -1    1.77    1.29
   5   2  -1   -1.48    1.41
   5   2  -1    3.99    1.65
  -5   2   1   -1.54    1.60
   5  -2  -1    0.60    1.14
   5  -2  -1    0.26    1.20
  -5  -2   1    3.22    1.88
   5  -2  -1   -0.82    0.93
   5  -2  -1    1.66    1.57
   5  -2  -1   -0.97    1.51
  -6   2   1   -0.04    2.16
   6   2  -1   -0.42    1.35
   6   2  -1    0.91    1.03
   6   2  -1    0.84    1.61
   6   2  -1    2.26    1.79
   6  -2  -1    1.75    1.04
  -6  -2   1   -2.10    2.19
   6  -2  -1   -1.51    2.26
   6  -2  -1    0.82    1.51
   6  -2  -1    2.79    1.47
   7   2  -1   -0.41    2.21
   7   2  -1    3.44    1.31
   7   2  -1    3.06    1.90
   7   2  -1    1.29    1.62
  -7  -2   1    3.71    2.67
   7  -2  -1    2.55    1.26
   7  -2  -1    0.49    1.60
   7  -2  -1   -1.15    1.89
   8   2  -1    6.79    1.76
   8   2  -1    3.91    2.17
   8   2  -1    8.39    2.22
  -8   2   1    0.62    3.15
  -8  -2   1    6.49    3.50
   8  -2  -1    3.96    1.57
   8   3   1    0.49    1.55
   8   3   1    0.45    2.07
  -8   3  -1   -6.87    3.25
  -8  -3  -1   -3.49    3.51
   8  -3   1    0.54    1.97
   7   3   1   22.83    3.52
   7   3   1   28.80    3.21
   7   3   1   24.62    3.29
  -7   3  -1   32.58    4.42
   7  -3   1   30.75    3.28
   7  -3   1   25.42    2.38
   7  -3   1   30.91    3.11
   6   3   1   -2.57    1.23
   6   3   1   -2.10    1.52
  -6   3  -1   -2.40    2.25
   6   3   1    0.75    1.49
   6   3   1    1.31    1.02
   6  -3   1   -0.65    2.25
   6  -3   1    2.07    0.95
   6  -3   1   -0.11    1.30
  -6  -3  -1    0.78    2.44
   6  -3   1   -0.32    1.37
   5   3   1    3.73    1.91
  -5   3  -1   -0.07    1.85
   5   3   1   -1.63    1.21
   5   3   1   -0.37    1.60
   5   3   1    0.43    0.85
   5  -3   1    2.22    1.73
   5  -3   1   -1.24    0.97
   5  -3   1    1.11    1.77
   5  -3   1   -1.80    1.05
   5  -3   1   -0.72    0.95
  -5  -3  -1    0.36    1.87
  -5  -3  -1   -1.16    1.09
   4   3   1    1.60    1.17
  -4   3  -1    1.91    0.86
  -4   3  -1    2.90    1.67
   4   3   1    2.49    0.78
   4   3   1    2.11    1.11
  -4   3  -1    1.74    0.82
   4  -3   1   -0.29    1.20
  -4  -3  -1    4.51    1.65
   4  -3   1    0.35    0.94
  -4  -3  -1    2.78    0.87
   4  -3   1    0.82    0.81
  -4  -3  -1    4.01    1.04
   3   3   1   45.08    2.81
   3   3   1   42.64    3.50
   3   3   1   48.15    3.32
  -3   3  -1   45.26    3.89
  -3   3  -1   41.64    2.74
  -3   3  -1   44.84    2.87
  -3  -3  -1   43.79    3.60
  -3  -3  -1   46.33    2.79
   3  -3   1   46.24    3.49
   3  -3   1   44.19    2.63
  -3  -3  -1   41.85    3.00
   3  -3   1   41.58    2.83
  -2   3  -1    3.26    0.71
  -2   3  -1    2.49    1.21
  -2   3  -1    3.75    0.63
   2  -3   1    3.86    1.19
   2  -3   1    3.21    0.68
   2  -3   1    4.05    0.61
   1   3   1    3.49    0.76
   1   3   1    4.27    0.61
  -1   3  -1    3.89    0.44
  -1   3  -1    4.60    0.57
   1  -3   1    4.49    0.54
  -1  -3  -1    6.21    0.73
   1  -3   1    5.64    0.94
   1  -3   1    5.63    0.67
   1  -3   1    4.61    0.78
   0   3  -1    8.23    1.04
   0   3   1    9.86    1.23
   0   3   1   10.27    1.04
   0   3   1    9.97    0.98
   0   3  -1   11.13    1.08
   0   3  -1    7.09    0.92
   0  -3  -1    6.82    0.91
   0  -3   1    7.14    0.99
   0  -3  -1    9.09    1.01
   0  -3   1    8.80    0.98
  -1   3   1    2.02    0.65
  -1   3   1    2.25    0.54
   1   3  -1    1.40    0.49
   1   3  -1    1.02    0.65
   1   3  -1    3.02    0.50
   1  -3  -1    2.02    0.45
  -1  -3   1    2.01    0.50
   1  -3  -1    2.29    0.70
  -1  -3   1    1.70    0.48
  -1  -3   1    1.52    0.72
   2  -3  -1   21.75    2.28
   2  -3  -1   26.06    1.70
   2  -3  -1   22.48    1.61
   2  -3  -1   26.23    1.73
   2  -3  -1   24.71    2.47
   3   3  -1   26.42    2.50
  -3   3   1   32.16    3.24
   3   3  -1   25.88    2.96
   3   3  -1   30.67    2.29
  -3   3   1   32.21    2.34
   3   3  -1   26.48    2.77
   3  -3  -1   36.53    2.32
  -3  -3   1   26.70    2.26
  -3  -3   1   27.30    3.00
   3  -3  -1   34.09    2.16
   3  -3  -1   36.25    2.48
   3  -3  -1   34.11    3.03
   4   3  -1    0.34    0.76
   4   3  -1    3.13    1.16
   4   3  -1    1.01    1.12
  -4   3   1   -0.30    0.86
   4   3  -1    0.81    1.08
  -4   3   1    2.36    1.60
   4   3  -1    0.76    0.85
   4  -3  -1    0.31    1.04
  -4  -3   1    1.31    1.51
   4  -3  -1    0.38    1.13
   4  -3  -1   -0.50    0.87
  -4  -3   1    1.31    0.89
   4  -3  -1    2.36    1.20
   5   3  -1   -0.31    0.90
   5   3  -1   -1.54    1.02
   5   3  -1   -0.61    1.31
   5   3  -1   -2.87    1.69
   5   3  -1    2.06    1.62
  -5   3   1   -0.70    1.77
   5   3  -1   -1.51    1.17
   5  -3  -1   -0.84    1.62
   5  -3  -1    2.45    1.00
   5  -3  -1    0.41    1.65
   5  -3  -1   -0.42    1.21
  -5  -3   1    1.97    1.80
   5  -3  -1    0.08    1.20
   6   3  -1    6.75    1.32
   6   3  -1    4.96    1.86
  -6   3   1    5.82    2.36
   6   3  -1    6.38    1.46
   6   3  -1    4.08    1.75
  -6  -3   1    9.99    2.75
   6  -3  -1    2.19    2.39
   6  -3  -1    1.53    1.56
   6  -3  -1    4.61    1.13
   6  -3  -1    2.80    1.52
   7   3  -1   21.51    2.62
  -7   3   1   27.95    4.14
   7   3  -1   25.25    2.98
   7  -3  -1   28.58    3.74
   7  -3  -1   21.40    2.69
   7  -3  -1   23.53    2.43
  -7  -3   1   27.61    3.85
   7  -3  -1   22.75    2.73
   8   3  -1    5.39    1.65
   8   3  -1    2.22    2.25
   8  -3  -1    1.49    1.43
  -8  -3   1    3.33    3.14
   8  -3  -1    1.74    2.16
   8   4   1   -0.24    1.70
   8   4   1    0.63    2.08
  -8  -4  -1   -5.36    3.53
   8  -4   1    2.17    2.06
   7   4   1    1.09    1.37
  -7   4  -1   -1.27    2.61
   7   4   1    1.92    2.25
   7   4   1    2.75    1.95
   7  -4   1    0.02    1.91
   7  -4   1    1.56    1.11
   7  -4   1    1.24    1.67
  -7  -4  -1    6.80    3.07
  -6   4  -1   -1.48    2.29
   6   4   1    2.04    1.62
  -6  -4  -1    5.46    2.63
   6  -4   1    2.97    2.32
   6  -4   1    1.02    1.35
   6  -4   1    1.22    0.99
   6  -4   1    0.80    1.30
   5   4   1   30.54    2.27
   5   4   1   21.91    3.16
  -5   4  -1   24.03    3.92
   5   4   1   24.96    3.68
  -5  -4  -1   32.98    3.98
   5  -4   1   26.95    2.37
  -5  -4  -1   30.00    2.66
   5  -4   1   25.80    2.47
   5  -4   1   29.37    3.06
   4   4   1    4.17    1.40
   4   4   1    2.14    0.78
  -4   4  -1    1.02    0.88
  -4   4  -1   -0.09    0.89
   4   4   1    0.98    1.19
  -4   4  -1    1.95    1.51
   4   4   1    3.47    1.24
   4  -4   1    0.65    0.91
  -4  -4  -1    0.17    1.53
  -4  -4  -1    1.56    0.96
   4  -4   1    0.45    0.84
   4  -4   1    0.72    1.38
   3   4   1    3.11    1.44
   3   4   1    6.74    1.37
  -3   4  -1    5.63    1.74
   3   4   1    5.62    1.00
  -3   4  -1    4.96    0.92
  -3  -4  -1    5.08    1.14
   3  -4   1    5.86    0.85
   3  -4   1    4.89    0.89
  -3  -4  -1    5.01    1.47
  -3  -4  -1    4.99    0.96
   3  -4   1    2.87    1.43
  -2   4  -1   20.89    1.55
  -2   4  -1   23.10    1.72
   2   4   1   21.85    2.42
   2  -4   1   22.73    1.58
   2  -4   1   22.35    2.61
   2  -4   1   23.68    1.47
   2  -4   1   20.04    2.18
  -1   4  -1   12.86    0.92
  -1   4  -1   14.14    1.13
   1  -4   1   14.12    1.38
   1  -4   1   13.59    1.09
   1  -4   1   14.21    1.54
   1  -4   1   13.68    0.97
   0   4  -1   93.61    5.45
   0   4  -1   99.88    5.49
   0   4   1  112.99    5.54
   0   4  -1  110.21    5.50
   0   4   1   99.74    5.52
   0   4   1  116.53    5.48
   0  -4  -1  104.21    5.43
   0  -4  -1  104.84    5.57
   0  -4   1   93.60    5.46
   0  -4  -1  114.14    5.53
   0  -4   1  100.57    5.47
   0  -4   1  105.58    5.54
   1   4  -1   42.34    2.72
   1   4  -1   40.90    2.57
   1   4  -1   41.11    2.54
  -1   4   1   46.00    2.58
   1  -4  -1   45.50    2.51
  -1  -4   1   39.13    2.52
  -1  -4   1   43.36    2.56
   1  -4  -1   49.11    2.76
  -2   4   1   87.24    5.06
   2   4  -1   99.92    5.12
   2   4  -1   94.89    5.11
   2   4  -1   96.41    5.51
   2   4  -1   95.53    5.41
   2  -4  -1   86.58    4.79
   2  -4  -1   88.76    5.39
  -2  -4   1   94.91    5.24
   2  -4  -1   87.11    4.86
   2  -4  -1   91.58    5.61
   2  -4  -1   88.23    5.03
  -2  -4   1  101.75    5.11
   3   4  -1    9.97    1.26
   3   4  -1    7.43    1.47
  -3   4   1    9.78    1.53
   3   4  -1    6.68    1.55
   3   4  -1    9.26    1.43
   3  -4  -1   11.30    1.89
   3  -4  -1    7.36    1.58
   3  -4  -1    9.18    1.25
  -3  -4   1    7.21    1.08
   3  -4  -1    8.03    1.20
  -3  -4   1    8.75    1.58
   4   4  -1   29.57    2.83
   4   4  -1   27.52    2.71
   4   4  -1   31.90    2.29
   4   4  -1   24.08    2.83
  -4   4   1   28.76    2.30
   4  -4  -1   27.54    2.31
  -4  -4   1   28.95    2.37
   4  -4  -1   30.94    3.04
   4  -4  -1   26.69    2.56
  -4  -4   1   29.70    3.12
   4  -4  -1   34.06    2.75
   4  -4  -1   26.20    2.31
   5   4  -1   72.16    5.21
   5   4  -1   75.64    5.19
   5   4  -1   73.57    4.26
   5   4  -1   73.75    5.02
  -5   4   1   72.09    4.32
  -5  -4   1   63.31    4.33
   5  -4  -1   67.88    4.37
   5  -4  -1   62.36    4.85
   5  -4  -1   67.25    4.37
  -5  -4   1   73.97    5.51
   5  -4  -1   68.20    4.76
   5  -4  -1   60.51    5.12
   6   4  -1    2.00    1.82
   6   4  -1    1.88    1.19
   6   4  -1   -0.24    1.62
   6  -4  -1   -1.89    1.42
  -6  -4   1    1.67    2.22
   6  -4  -1   -2.78    2.14
   6  -4  -1   -0.02    1.14
   6  -4  -1   -1.19    1.53
   7   4  -1    4.65    1.38
   7   4  -1    3.14    2.07
   7  -4  -1    2.66    1.43
   7  -4  -1    0.70    1.69
   7  -4  -1    3.32    1.96
  -7  -4   1    4.81    2.90
   7  -4  -1    1.30    2.01
   8   4  -1    3.45    2.29
  -8  -4   1    3.82    3.41
   8  -4  -1    6.85    3.01
   8  -4  -1    1.91    1.67
   8   5   1    2.24    1.81
   8   5   1    3.31    2.28
   8  -5   1    8.61    2.78
   8  -5   1   -2.01    2.14
  -8  -5  -1    4.99    3.67
   7   5   1    2.97    1.44
   7   5   1    3.82    2.03
  -7  -5  -1    7.23    3.21
   7  -5   1    1.13    1.81
   7  -5   1    5.15    1.18
   7  -5   1   -2.79    2.94
   7  -5   1    8.36    2.02
  -6   5  -1   -2.07    2.26
   6   5   1    2.91    1.69
   6   5   1    4.44    1.30
   6  -5   1    5.08    2.34
   6  -5   1    2.82    1.10
  -6  -5  -1    1.82    1.67
   6  -5   1    3.70    1.41
   6  -5   1    0.80    1.42
   6  -5   1    3.02    1.74
  -6  -5  -1    4.80    2.61
   5   5   1   10.34    2.07
  -5   5  -1    7.79    2.35
   5   5   1    9.02    1.40
  -5   5  -1    7.46    1.32
   5   5   1    9.80    2.26
  -5  -5  -1    9.61    1.56
   5  -5   1    8.95    1.40
   5  -5   1    9.13    1.45
   5  -5   1    9.56    2.11
  -5  -5  -1   12.76    2.57
   5  -5   1   10.63    1.98
  -4   5  -1   12.81    2.11
   4   5   1   11.72    1.63
   4   5   1   13.54    2.03
  -4   5  -1   10.48    2.21
  -4   5  -1   10.91    1.66
   4   5   1   16.03    2.34
   4  -5   1    9.96    1.67
   4  -5   1   10.92    1.66
   4  -5   1   14.32    2.21
  -4  -5  -1   16.71    2.28
   4  -5   1   12.15    1.38
  -4  -5  -1   13.63    1.57
   3   5   1   19.85    2.00
   3   5   1   15.28    2.29
   3   5   1   18.98    1.75
  -3   5  -1   16.29    1.60
  -3   5  -1   20.26    1.60
   3  -5   1   16.86    2.17
   3  -5   1   17.43    2.53
   3  -5   1   16.19    1.53
  -3  -5  -1   18.49    1.88
  -3  -5  -1   19.33    2.46
   3  -5   1   15.44    1.50
  -3  -5  -1   19.82    1.71
  -2   5  -1   49.54    3.05
   2   5   1   55.98    3.41
  -2   5  -1   52.16    3.34
   2   5   1   58.22    3.91
   2   5   1   56.03    3.57
   2  -5   1   58.73    4.04
   2  -5   1   54.18    3.24
  -2  -5  -1   61.57    3.44
  -2  -5  -1   57.21    3.56
  -2  -5  -1   56.36    3.99
   2  -5   1   58.25    3.86
   1   5   1   22.51    1.97
   1   5   1   20.45    1.69
  -1   5  -1   17.48    1.90
   1   5   1   19.95    1.79
  -1   5  -1   19.52    1.36
  -1   5  -1   15.96    1.55
  -1  -5  -1   23.36    1.77
   1  -5   1   18.19    1.50
  -1  -5  -1   22.86    1.96
   1  -5   1   18.18    1.82
  -1  -5  -1   22.70    1.62
   0   5   1    1.66    0.70
   0   5   1    1.72    0.56
   0   5  -1    0.65    0.58
   0   5   1    1.38    0.50
   0   5   1    0.58    0.58
   0   5  -1    1.10    0.63
   0   5  -1    1.58    0.62
   0  -5   1    0.93    0.70
   0  -5  -1    0.48    0.61
   0  -5   1    1.14    0.53
   0  -5  -1    1.71    0.78
   0  -5   1    0.64    0.66
  -1   5   1   49.34    2.88
   1   5  -1   46.03    2.87
   1   5  -1   46.64    2.98
   1   5  -1   44.02    3.08
   1   5  -1   47.14    2.90
   1  -5  -1   49.43    2.76
  -1  -5   1   45.44    2.89
  -1  -5   1   45.90    2.84
  -2   5   1    0.05    1.13
   2   5  -1    0.50    1.11
   2   5  -1    0.15    1.13
   2   5  -1    1.56    0.93
   2   5  -1   -1.21    0.89
   2  -5  -1    1.19    1.23
  -2  -5   1    0.60    0.72
  -2  -5   1    0.64    0.98
   2  -5  -1    0.01    1.34
   3   5  -1    8.44    1.52
   3   5  -1    8.28    1.33
   3   5  -1    6.71    1.08
   3   5  -1    8.42    1.49
  -3  -5   1    8.43    1.11
   3  -5  -1    5.37    1.36
  -3  -5   1    6.83    1.55
   3  -5  -1    7.19    1.72
   3  -5  -1    8.59    1.17
   3  -5  -1    6.17    1.07
   4   5  -1    5.60    1.53
   4   5  -1    5.38    1.45
   4   5  -1    4.35    1.03
  -4   5   1    3.72    1.14
   4   5  -1    3.70    1.52
   4  -5  -1    2.71    1.24
   4  -5  -1    2.76    1.55
   4  -5  -1    1.51    1.01
  -4  -5   1    5.24    1.72
   4  -5  -1    2.77    0.97
  -4  -5   1    1.93    1.05
   5   5  -1    0.09    1.39
   5   5  -1    4.57    1.18
  -5   5   1    1.28    1.25
   5   5  -1    3.24    1.92
  -5  -5   1    2.54    1.39
   5  -5  -1    1.45    1.26
   5  -5  -1    1.82    1.54
   5  -5  -1    1.12    1.13
  -5  -5   1    2.00    1.98
   6   5  -1   41.60    3.03
   6   5  -1   32.72    4.01
   6   5  -1   35.78    3.82
   6  -5  -1   43.02    3.94
   6  -5  -1   35.95    4.08
   6  -5  -1   38.83    3.42
  -6  -5   1   40.93    4.73
   6  -5  -1   36.81    3.18
   7   5  -1    0.37    1.84
   7   5  -1    1.48    1.46
   7  -5  -1   -0.05    2.08
  -7  -5   1    2.46    2.81
   7  -5  -1    0.26    1.44
   7  -5  -1   -1.73    2.87
   7  -5  -1   -0.02    1.58
   7  -5  -1    2.69    2.07
   8   5  -1    2.36    2.23
   8   5  -1    2.14    1.87
   8  -5  -1    3.08    2.72
  -8  -5   1    3.75    3.49
   8  -5  -1    3.85    2.31
   8   6   1    8.34    2.53
   8   6   1    7.96    2.23
   8  -6   1   10.41    3.09
  -8  -6  -1   14.61    3.77
   7   6   1   -1.06    1.41
   7   6   1    0.15    1.93
   7  -6   1   -0.11    1.66
   7  -6   1    2.30    2.34
   7  -6   1    1.30    1.22
   7  -6   1    0.29    3.88
   6   6   1   16.90    2.29
   6   6   1   15.84    2.47
   6  -6   1   19.79    2.84
  -6  -6  -1   14.96    2.22
   6  -6   1   15.86    1.89
   6  -6   1   13.32    2.62
   6  -6   1   17.98    2.00
   5   6   1    7.76    2.04
   5   6   1    9.98    2.42
   5   6   1   11.39    1.50
  -5   6  -1   10.15    1.47
  -5  -6  -1   10.23    2.45
   5  -6   1    8.80    1.44
   5  -6   1    9.38    2.00
  -5  -6  -1   10.45    1.84
   5  -6   1    8.72    1.89
   5  -6   1    8.39    1.39
   4   6   1    3.03    1.48
  -4   6  -1    2.37    1.05
   4   6   1    1.77    1.00
   4   6   1    4.06    1.76
   4   6   1   -0.44    1.29
   4  -6   1    1.82    0.92
  -4  -6  -1    3.53    1.62
  -4  -6  -1    3.73    1.14
   4  -6   1    2.20    1.21
   4  -6   1    1.19    0.94
   4  -6   1   -0.53    1.59
   3   6   1    2.06    1.36
   3   6   1    6.01    1.39
   3   6   1    4.84    0.97
   3   6   1    4.43    1.10
  -3   6  -1    3.58    0.92
  -3   6  -1    3.04    0.71
   3  -6   1    3.24    1.13
   3  -6   1    2.12    0.86
  -3  -6  -1    4.02    0.96
   3  -6   1    3.19    0.74
   3  -6   1    4.89    1.42
  -3  -6  -1    4.61    1.42
   2   6   1   -0.48    1.20
  -2   6  -1   -1.67    1.22
   2   6   1    0.12    0.95
   2   6   1   -0.14    0.82
   2   6   1    0.31    1.17
   2  -6   1    0.39    1.09
   2  -6   1    0.60    1.04
   2  -6   1    0.53    0.73
  -2  -6  -1    0.60    0.82
  -2  -6  -1    1.11    1.11
  -1   6  -1   52.54    3.32
  -1   6  -1   52.62    3.10
   1   6   1   58.60    3.38
  -1   6  -1   53.63    3.62
   1  -6   1   54.67    3.25
   1  -6   1   49.06    3.08
  -1  -6  -1   59.90    3.33
   1  -6   1   57.49    3.65
   0   6  -1   -0.95    0.85
   0   6   1    1.58    0.87
   0   6   1    1.68    0.97
   0   6  -1   -0.04    0.84
   0  -6   1   -0.23    0.94
   0  -6   1    0.56    0.62
   0  -6  -1   -0.20    0.69
   1   6  -1   82.21    5.01
  -1   6   1   92.28    5.04
  -1   6   1  100.71    5.17
   1   6  -1   81.40    4.98
   1  -6  -1   93.24    4.94
  -1  -6   1   84.80    4.96
  -2   6   1    6.25    1.36
   2   6  -1    6.39    1.19
  -2   6   1    4.76    1.06
   2   6  -1    3.59    1.38
   2   6  -1    5.32    1.35
   2   6  -1    5.68    1.04
   2  -6  -1    4.69    0.99
   2  -6  -1    7.19    1.53
  -2  -6   1    5.13    1.08
  -2  -6   1    4.95    1.20
  -3   6   1    2.34    0.90
   3   6  -1    2.68    1.09
   3   6  -1    0.01    0.86
   3   6  -1    3.07    1.29
   3   6  -1    3.50    1.29
   3  -6  -1    0.92    0.86
  -3  -6   1    1.01    1.23
   3  -6  -1    2.25    1.41
  -3  -6   1    1.58    0.93
   3  -6  -1    1.49    1.15
   4   6  -1   16.34    1.75
   4   6  -1   15.39    2.14
   4   6  -1   11.32    1.92
   4   6  -1   11.59    1.88
  -4   6   1   12.58    1.61
   4  -6  -1   12.01    2.16
  -4  -6   1   14.53    1.74
  -4  -6   1   13.91    2.15
   4  -6  -1   13.68    2.01
   4  -6  -1   13.37    1.57
   4  -6  -1   11.56    1.58
   4  -6  -1   11.99    1.57
  -5   6   1    5.21    1.42
   5   6  -1    6.32    1.36
   5   6  -1    3.02    2.00
   5   6  -1    0.75    1.56
  -5  -6   1    4.45    2.06
   5  -6  -1    2.48    1.34
   5  -6  -1    1.99    1.58
  -5  -6   1    4.14    1.50
   5  -6  -1    4.30    1.12
   5  -6  -1    2.19    1.43
   6   6  -1   19.93    2.45
  -6   6   1   24.72    2.62
   6   6  -1   21.27    3.05
   6  -6  -1   23.81    3.33
   6  -6  -1   18.11    2.69
   6  -6  -1   20.94    2.44
   6  -6  -1   19.40    2.38
  -6  -6   1   20.91    3.53
   7   6  -1    8.30    2.22
   7   6  -1    9.57    1.86
   7  -6  -1   12.03    2.68
  -7  -6   1    9.09    3.21
   7  -6  -1    9.91    3.88
   7  -6  -1    6.41    1.61
   7  -6  -1   10.14    1.90
   8   6  -1   19.65    2.56
   8   6  -1   16.07    2.93
   8  -6  -1   25.19    3.66
   8  -6  -1   18.14    2.85
  -8  -6   1   13.73    4.17
   7   7   1   13.85    2.26
   7   7   1   10.84    2.48
   7  -7   1   12.10    1.75
   7  -7   1   11.39    2.01
  -7  -7  -1   14.51    3.88
   7  -7   1   13.19    2.39
  -6   7  -1   -0.84    1.28
   6   7   1    1.64    1.32
   6  -7   1   -0.30    1.55
   6  -7   1   -2.73    2.08
  -6  -7  -1    2.01    2.57
   6  -7   1   -0.05    1.29
   6  -7   1    2.97    2.44
   5   7   1   11.13    2.55
   5   7   1   12.80    1.71
   5   7   1   10.68    2.09
  -5   7  -1   10.52    1.68
  -5  -7  -1    7.47    1.88
   5  -7   1    9.15    1.93
   5  -7   1    8.22    1.53
   5  -7   1    9.59    1.97
  -5  -7  -1   14.35    2.66
   5  -7   1   10.27    1.33
  -4   7  -1    4.01    1.14
   4   7   1    6.44    1.78
   4   7   1    4.65    1.75
   4   7   1    3.74    1.13
   4   7   1    0.74    1.42
   4  -7   1    2.05    1.81
   4  -7   1    4.10    1.28
   4  -7   1    4.76    1.34
   4  -7   1    2.71    1.11
   4  -7   1    4.94    0.94
  -4  -7  -1    3.66    1.37
  -4  -7  -1    5.50    1.75
  -3   7  -1    0.52    0.88
   3   7   1    0.00    1.31
   3   7   1    2.24    1.47
   3   7   1    1.57    1.02
   3   7   1    3.77    1.13
  -3  -7  -1    0.67    1.33
   3  -7   1    1.31    1.17
  -3  -7  -1    1.27    0.91
   3  -7   1   -1.24    1.31
   3  -7   1    0.29    0.87
   2   7   1   20.33    1.95
  -2   7  -1   15.47    1.77
   2   7   1   18.49    2.30
   2   7   1   11.42    2.01
   2   7   1   14.83    1.71
   2  -7   1   14.95    2.09
   2  -7   1   14.27    1.56
  -2  -7  -1   17.85    2.30
  -2  -7  -1   15.92    1.63
   2  -7   1   20.85    2.60
   1   7   1  118.43    6.17
  -1   7  -1  104.76    5.78
   1   7   1  110.79    6.05
  -1   7  -1  100.61    6.04
   1   7   1  113.47    6.02
  -1   7  -1   93.17    5.51
   1   7   1  106.53    5.85
   1  -7   1   95.05    5.58
   1  -7   1  103.14    5.73
  -1  -7  -1  108.74    5.81
   1  -7   1   99.06    6.06
  -1  -7  -1  108.74    6.03
   0   7   1    1.01    1.04
   0   7  -1    2.66    0.94
   0   7  -1    3.17    1.07
   0   7  -1    4.11    1.14
   0   7   1    3.26    0.93
   0   7   1    3.95    1.02
   0   7   1    4.09    1.17
   0  -7  -1    6.08    1.58
   0  -7   1    3.84    0.86
   0  -7   1    5.24    1.57
   0  -7  -1    2.84    0.92
   1   7  -1   26.09    2.10
   1   7  -1   22.31    2.43
   1   7  -1   26.04    2.33
   1   7  -1   22.60    2.28
  -1   7   1   24.98    2.17
  -1   7   1   24.96    2.23
   1  -7  -1   23.40    1.99
  -1  -7   1   19.07    2.36
  -1  -7   1   24.26    2.04
   1  -7  -1   27.67    2.72
  -2   7   1    1.96    0.90
   2   7  -1   -1.87    1.10
   2   7  -1    0.11    0.90
  -2   7   1    1.51    0.92
   2   7  -1   -1.51    1.05
   2   7  -1   -0.07    1.00
   2  -7  -1    1.05    0.73
  -2  -7   1   -1.15    1.05
   2  -7  -1   -1.53    1.09
  -2  -7   1    1.08    0.77
   3   7  -1   44.37    2.89
   3   7  -1   42.48    3.30
  -3   7   1   41.75    2.96
   3   7  -1   41.51    3.31
   3   7  -1   45.28    3.24
  -3  -7   1   44.11    3.00
   3  -7  -1   41.64    3.33
   3  -7  -1   37.80    3.51
   3  -7  -1   37.41    2.83
  -3  -7   1   40.76    3.27
   4   7  -1   -1.30    1.46
  -4   7   1   -0.99    1.00
   4   7  -1    1.24    1.47
   4   7  -1   -1.40    1.16
   4   7  -1   -0.20    1.00
   4  -7  -1   -0.30    1.14
   4  -7  -1    0.69    0.71
   4  -7  -1    0.47    1.74
  -4  -7   1   -2.56    1.04
   4  -7  -1    0.41    1.11
  -4  -7   1    2.16    1.49
   4  -7  -1   -0.30    0.90
  -5   7   1    0.24    1.28
   5   7  -1    3.90    2.23
   5   7  -1   -2.43    1.40
   5   7  -1    0.19    1.18
  -5  -7   1   -0.21    2.00
   5  -7  -1   -0.19    1.42
  -5  -7   1    0.29    1.61
   5  -7  -1   -0.58    1.39
   5  -7  -1    0.04    1.17
   5  -7  -1   -1.29    1.33
   6   7  -1    4.46    1.47
  -6   7   1    3.86    1.54
   6  -7  -1    4.59    1.85
  -6  -7   1    8.68    2.72
   6  -7  -1    2.29    1.27
   6  -7  -1    1.76    2.02
   7   7  -1    2.94    1.61
   7   7  -1   -0.28    2.02
  -7  -7   1    2.83    3.02
   7  -7  -1   -1.57    2.19
   7  -7  -1    0.19    1.63
   7   8   1    3.21    1.83
   7   8   1    0.92    2.02
   7  -8   1    1.55    1.62
   7  -8   1    3.04    2.43
  -6   8  -1    5.33    1.51
   6   8   1    4.52    1.71
   6   8   1    3.79    1.98
   6  -8   1    3.57    1.94
   6  -8   1    4.12    1.76
   6  -8   1    3.63    1.35
   6  -8   1    1.20    2.06
   5   8   1    4.93    2.01
   5   8   1    5.52    1.47
   5   8   1    6.81    2.44
  -5   8  -1    4.94    1.29
  -5  -8  -1    7.14    2.48
   5  -8   1    2.76    1.49
   5  -8   1    2.96    1.81
  -5  -8  -1    2.44    2.19
   4   8   1    4.36    1.82
  -4   8  -1    6.08    1.28
   4   8   1    8.36    2.00
   4   8   1    6.79    1.42
   4  -8   1    8.02    1.90
  -4  -8  -1    6.89    1.60
  -4  -8  -1    8.60    2.09
   4  -8   1    6.97    1.42
  -3   8  -1   11.07    1.52
   3   8   1   12.56    2.00
   3   8   1   10.21    1.70
   3   8   1   11.57    1.48
   3   8   1    9.06    1.86
   3  -8   1    7.57    1.64
  -3  -8  -1   12.46    2.04
  -3  -8  -1    9.64    1.38
   3  -8   1   10.06    1.37
   2   8   1    0.79    1.06
   2   8   1    1.76    0.94
   2   8   1    1.77    1.16
  -2   8  -1    2.56    0.96
   2   8   1    2.60    1.30
  -2  -8  -1    1.57    0.77
  -2  -8  -1    1.74    1.33
   2  -8   1    2.70    0.82
   2  -8   1    0.45    1.08
   2  -8   1    3.23    1.58
  -1   8  -1    8.23    1.21
  -1   8  -1    7.64    1.36
   1  -8   1    9.20    1.58
   1  -8   1    9.12    1.26
   0   8  -1  125.64    7.25
   0   8   1  136.98    7.43
   0   8  -1  133.07    7.37
   0   8  -1  134.30    7.36
   0   8   1  139.01    7.41
   0   8   1  140.26    7.40
   0   8   1  134.59    7.28
   0   8  -1  141.09    7.36
   0  -8   1  132.84    7.50
   0  -8   1  135.24    7.27
   0  -8  -1  139.33    7.64
   0  -8  -1  138.14    7.33
   1   8  -1    0.99    0.86
  -1   8   1    1.47    0.98
  -1   8   1    0.59    1.00
   1   8  -1    1.51    0.82
   1   8  -1    1.55    1.06
   1   8  -1    3.05    1.28
   1  -8  -1    1.68    0.85
  -1  -8   1    1.43    0.81
  -1  -8   1    0.16    1.14
   1  -8  -1    3.45    1.32
   2   8  -1   -0.30    1.07
  -2   8   1   -0.38    0.98
   2   8  -1    0.05    1.13
  -2   8   1    1.44    0.96
   2   8  -1    1.11    1.24
   2   8  -1    0.42    0.78
  -2  -8   1   -0.50    1.08
   2  -8  -1   -0.26    0.90
  -2  -8   1    0.40    0.93
   2  -8  -1    0.73    1.18
   3   8  -1   10.61    1.86
   3   8  -1   10.05    1.39
   3   8  -1   11.96    1.79
   3   8  -1    9.83    1.78
  -3   8   1   13.79    1.79
   3  -8  -1    8.42    1.43
  -3  -8   1   11.99    1.56
  -3  -8   1   12.95    1.87
   3  -8  -1   10.22    1.88
   3  -8  -1    8.80    1.74
   4   8  -1   40.01    2.98
   4   8  -1   35.15    3.54
   4   8  -1   38.54    3.78
  -4   8   1   37.08    2.97
  -4  -8   1   41.54    3.06
   4  -8  -1   35.33    3.10
  -4  -8   1   37.75    3.64
   4  -8  -1   36.05    3.34
   5   8  -1    4.58    1.86
   5   8  -1    3.56    1.34
  -5   8   1    7.66    1.63
   5   8  -1    6.85    2.37
  -5  -8   1    7.69    2.37
   5  -8  -1    5.62    1.11
   5  -8  -1    5.72    1.65
   5  -8  -1    4.85    1.46
   5  -8  -1    7.90    1.81
   6   8  -1   -3.02    1.76
  -6   8   1   -0.44    1.57
   6   8  -1    2.30    1.53
  -6  -8   1    4.84    2.70
   6  -8  -1   -0.89    1.85
   6  -8  -1    0.34    1.21
   6  -8  -1   -0.80    1.83
   6  -8  -1    3.41    1.88
  -7   8   1    1.01    1.87
   7   8  -1   -1.64    1.75
   7   8  -1    2.85    2.11
  -7  -8   1   -2.28    2.97
   7  -8  -1    1.43    1.63
   7  -8  -1    2.89    2.23
   7   9   1    9.02    2.62
  -7   9  -1   10.37    2.08
  -7  -9  -1   19.28    4.95
   6   9   1    1.82    1.70
   6   9   1   -1.22    1.93
  -6   9  -1   -0.27    1.45
   6  -9   1   -0.58    1.36
   6  -9   1   -3.80    3.02
   6  -9   1    0.31    1.96
  -6  -9  -1    2.43    2.97
   6  -9   1    1.02    1.80
   5   9   1    4.14    1.84
   5   9   1    4.14    1.56
   5   9   1    4.76    2.67
  -5   9  -1    2.76    1.40
   5  -9   1    3.85    1.62
  -5  -9  -1    5.55    2.31
   5  -9   1    2.82    1.65
   4   9   1    2.88    1.93
   4   9   1    0.93    1.48
  -4   9  -1    1.50    1.07
   4   9   1    0.68    1.23
   4  -9   1    1.44    1.25
  -4  -9  -1    0.20    1.83
   4  -9   1    1.54    1.50
  -4  -9  -1    2.68    1.56
   3   9   1    4.70    1.76
   3   9   1    2.45    1.56
  -3   9  -1    3.02    1.10
   3   9   1    1.91    1.02
  -3  -9  -1    2.82    1.19
   3  -9   1    2.45    1.17
   3  -9   1    1.93    1.30
  -3  -9  -1    1.62    1.61
   3  -9   1    1.51    1.76
   2   9   1    3.94    1.54
  -2   9  -1    3.38    1.13
   2   9   1    1.95    1.48
   2   9   1    5.89    1.20
   2   9   1    6.55    1.62
   2  -9   1    4.63    1.11
   2  -9   1    6.02    1.47
  -2  -9  -1    5.85    1.05
   2  -9   1    4.55    1.65
  -2  -9  -1    5.88    1.72
   1   9   1   18.69    2.39
   1   9   1   19.63    2.49
   1   9   1   22.33    1.99
  -1   9  -1   18.54    2.10
   1   9   1   23.95    2.11
  -1   9  -1   19.76    1.66
  -1   9  -1   24.21    2.11
  -1   9  -1   16.47    1.80
   1  -9   1   24.64    2.61
  -1  -9  -1   26.24    2.55
  -1  -9  -1   25.23    1.98
   1  -9   1   17.92    1.97
   0   9   1   -0.40    0.96
   0   9  -1    0.22    1.08
   0   9   1   -0.17    0.80
   0   9   1   -1.25    0.78
   0   9  -1   -0.26    0.89
   0   9  -1   -1.27    0.83
   0   9   1   -0.77    1.10
   0   9  -1    0.30    0.86
   0  -9  -1   -0.35    0.75
   0  -9   1   -1.25    0.64
   0  -9   1   -0.81    1.22
   0  -9  -1    0.84    1.44
   1   9  -1   13.55    1.77
  -1   9   1    8.62    1.39
  -1   9   1    9.51    1.50
   1   9  -1   15.42    2.29
   1  -9  -1   12.75    1.87
   1  -9  -1   13.80    1.66
  -1  -9   1   10.31    1.64
   2   9  -1   19.52    2.00
  -2   9   1   20.54    2.18
   2   9  -1   16.35    2.58
   2   9  -1   16.06    2.45
   2   9  -1   16.65    2.47
  -2  -9   1   19.57    2.23
  -2  -9   1   20.75    2.05
   2  -9  -1   23.81    2.03
  -3   9   1   13.02    1.66
   3   9  -1   10.09    1.49
   3   9  -1   12.44    1.84
   3   9  -1   10.24    1.87
   3   9  -1   11.11    2.01
   3  -9  -1   10.59    1.62
   3  -9  -1   10.48    1.85
  -3  -9   1    9.72    1.46
   3  -9  -1    9.19    1.85
  -3  -9   1   13.02    1.96
   4   9  -1    6.77    2.01
   4   9  -1    7.02    1.41
   4   9  -1    7.93    1.99
  -4   9   1    7.04    1.54
   4  -9  -1    5.64    1.67
   4  -9  -1    6.65    1.69
  -4  -9   1    7.59    1.96
   5   9  -1    2.49    1.44
   5   9  -1   -0.09    1.73
  -5   9   1    2.26    1.52
   5   9  -1    5.91    2.44
  -5  -9   1    4.43    2.26
   5  -9  -1    2.13    1.73
   5  -9  -1    2.94    1.59
   6   9  -1    3.14    1.57
  -6   9   1    8.16    2.00
   6   9  -1    4.71    2.06
   6  -9  -1    2.37    2.19
  -6  -9   1    4.47    2.74
   6  -9  -1    5.72    1.97
   7   9  -1    5.80    2.24
  -7   9   1    6.64    1.97
   7   9  -1    8.81    2.05
   7  -9  -1    7.36    2.48
  -7  -9   1    4.62    3.59
   7  10   1   -0.80    2.14
   7  10   1   -0.39    2.00
  -7 -10  -1    2.56    3.79
   7 -10   1   -2.78    2.22
   6  10   1    2.35    2.04
  -6  10  -1    1.78    1.64
   6  10   1    0.41    1.59
   6 -10   1   -4.32    1.84
  -6 -10  -1   -0.70    2.88
  -5  10  -1   10.20    1.79
   5  10   1    8.44    1.77
   5  10   1    7.69    2.28
   5 -10   1    6.39    1.88
   5 -10   1   10.16    2.51
  -5 -10  -1   11.16    2.87
   4  10   1   10.78    2.16
  -4  10  -1   11.52    1.73
   4  10   1   11.55    2.45
   4  10   1    7.88    1.67
  -4 -10  -1   10.08    2.52
   4 -10   1   11.04    1.75
   4 -10   1   13.04    2.28
   3  10   1   10.04    1.69
   3  10   1   11.04    2.14
  -3  10  -1   10.06    1.64
   3  10   1   11.46    2.02
   3  10   1   10.43    2.28
  -3 -10  -1   12.64    2.26
   3 -10   1   10.98    1.99
   3 -10   1   10.59    1.59
  -3 -10  -1    9.07    1.63
   3 -10   1   10.98    2.26
   2  10   1   15.57    2.19
  -2  10  -1   14.60    1.79
   2  10   1   15.82    1.91
   2  10   1   14.45    2.17
   2  10   1   13.84    2.08
   2 -10   1   15.84    2.36
  -2 -10  -1   14.55    1.84
  -2 -10  -1   18.28    2.34
   2 -10   1   12.43    1.62
   2 -10   1   14.39    2.10
  -1  10  -1   40.40    3.21
   1  10   1   46.01    3.62
  -1  10  -1   38.77    2.80
   1  10   1   41.61    3.25
   1  10   1   44.90    3.12
  -1  10  -1   45.78    2.71
   1  10   1   45.00    3.24
  -1  10  -1   41.32    3.10
   1 -10   1   43.05    2.97
  -1 -10  -1   44.92    3.44
   1 -10   1   46.51    3.52
  -1 -10  -1   40.13    2.91
   0  10  -1    1.05    1.27
   0  10  -1    1.25    0.99
   0  10  -1    2.11    1.03
   0  10  -1    1.09    1.15
   0  10   1    4.43    1.15
   0 -10   1    2.73    1.43
   0 -10   1    2.13    0.86
   1  10  -1   22.92    2.42
   1  10  -1   20.44    2.28
  -1  10   1   21.35    2.24
   1  10  -1   20.58    2.12
  -1  10   1   23.67    1.67
  -1  10   1   24.60    2.25
   1  10  -1   21.51    2.83
   1 -10  -1   24.46    2.85
  -1 -10   1   19.55    2.09
  -1 -10   1   18.17    2.42
   1 -10  -1   21.73    2.18
  -2  10   1    2.93    1.35
   2  10  -1    2.87    1.17
   2  10  -1    2.84    1.38
   2  10  -1    4.97    1.56
   2  10  -1    4.52    1.71
   2 -10  -1    3.26    1.46
  -2 -10   1    3.92    1.59
  -2 -10   1    1.39    1.10
   2 -10  -1    3.50    1.11
   3  10  -1   12.52    2.31
   3  10  -1   12.62    2.13
   3  10  -1   12.78    2.01
  -3  10   1   10.81    1.67
   3  10  -1   15.29    2.04
   3 -10  -1   10.93    2.45
  -3 -10   1   11.63    2.05
   3 -10  -1   11.96    1.71
  -3 -10   1    9.30    1.84
   3 -10  -1   11.62    2.07
   4  10  -1    9.20    2.22
   4  10  -1   12.27    2.36
   4  10  -1   10.00    1.71
  -4  10   1   12.06    1.85
   4 -10  -1   12.38    2.03
  -4 -10   1   11.18    2.13
   4 -10  -1    9.25    2.10
   5  10  -1   18.94    2.98
  -5  10   1   19.13    2.35
   5  10  -1   13.08    2.67
   5  10  -1   17.59    2.30
   5 -10  -1   14.18    2.83
  -5 -10   1   20.43    3.06
   5 -10  -1   14.53    2.43
   6  10  -1    5.23    2.08
  -6  10   1    3.08    1.83
   6  10  -1    3.08    2.75
   6 -10  -1    3.20    1.98
   6 -10  -1    1.30    2.46
  -6 -10   1    3.56    2.75
   7  10  -1    1.09    2.16
  -7  10   1    0.37    2.01
   7  10  -1   -0.25    2.31
  -7 -10   1    0.61    3.69
   6  11   1    5.88    2.04
  -6  11  -1    8.50    2.09
   6  11   1    7.70    2.43
  -6 -11  -1   15.89    3.57
   6 -11   1    7.69    2.33
  -5  11  -1    0.45    1.71
   5  11   1    1.37    1.99
   5 -11   1    3.33    1.93
  -5 -11  -1    1.70    2.58
   5 -11   1    1.46    1.87
   4  11   1   -0.45    1.46
  -4  11  -1    0.91    1.33
   4  11   1    0.23    1.93
   4  11   1    1.38    2.46
  -4 -11  -1    2.50    2.06
   4 -11   1    0.09    1.52
   4 -11   1    1.28    1.57
   3  11   1   -3.33    2.16
   3  11   1    0.09    1.19
   3  11   1   -0.05    1.56
   3  11   1   -2.11    2.09
  -3  11  -1    1.58    1.37
  -3 -11  -1    0.78    1.82
   3 -11   1    1.23    1.64
   2  11   1    7.48    1.57
   2  11   1    7.07    1.97
   2  11   1    7.42    2.13
   2  11   1    8.64    1.91
  -2  11  -1    4.16    1.49
   2 -11   1    9.48    1.91
  -2 -11  -1   12.34    2.08
   2 -11   1    7.21    1.56
   1  11   1   -2.00    1.27
   1  11   1   -1.70    1.32
  -1  11  -1    1.61    1.42
  -1  11  -1    2.24    1.22
  -1  11  -1    0.00    0.98
   1  11   1   -1.11    1.69
   1  11   1   -0.40    0.93
  -1  11  -1   -0.69    0.82
   1 -11   1    0.46    0.97
  -1 -11  -1    0.48    1.02
   1 -11   1    0.42    1.41
  -1 -11  -1    0.94    1.42
   0  11  -1    0.78    1.25
   0  11   1    1.84    1.02
   0  11  -1    1.28    1.49
   0  11   1   -1.13    0.98
   0  11   1    0.08    1.26
   0  11  -1   -0.49    1.06
   0  11   1   -1.81    1.17
   0  11  -1    3.75    1.07
   0 -11  -1    1.73    1.59
   0 -11  -1    0.95    0.95
   0 -11   1   -0.10    0.96
   0 -11   1    0.58    1.59
  -1  11   1    1.00    0.72
   1  11  -1   -1.64    1.30
   1  11  -1    0.11    0.89
   1  11  -1    0.79    1.54
  -1  11   1    0.19    1.17
  -1  11   1    0.43    1.08
   1  11  -1   -0.71    1.32
   1 -11  -1    0.81    1.51
  -1 -11   1    0.37    1.06
   1 -11  -1   -1.68    1.03
  -1 -11   1   -1.23    1.28
  -2  11   1    1.75    1.31
   2  11  -1    3.82    2.01
  -2  11   1    4.81    1.60
   2  11  -1    2.02    1.62
   2  11  -1    4.05    1.75
   2  11  -1    3.59    1.45
   2 -11  -1    4.05    1.70
  -2 -11   1    2.98    1.67
   2 -11  -1    4.50    1.31
  -3  11   1    8.21    1.62
   3  11  -1    4.79    2.31
   3  11  -1    7.49    2.37
   3  11  -1    4.31    1.33
   3  11  -1    5.61    1.90
  -3 -11   1    8.85    1.99
   3 -11  -1    5.76    1.86
   3 -11  -1    5.05    1.63
  -4  11   1    1.48    1.47
   4  11  -1    0.82    1.29
   4  11  -1   -3.11    1.78
   4  11  -1    0.20    2.38
  -4 -11   1   -0.72    1.95
   4 -11  -1    0.33    1.73
   4 -11  -1   -1.00    1.52
   5  11  -1    0.37    1.52
   5  11  -1   -1.14    1.93
   5  11  -1    5.32    3.31
  -5  11   1    3.14    1.74
  -5 -11   1    5.09    2.49
   5 -11  -1    1.83    2.05
  -6  11   1   10.07    2.41
   6  11  -1    7.47    2.04
   6  11  -1    8.67    2.36
  -6 -11   1   12.12    3.40
   6 -11  -1    5.55    2.21
   7  11  -1    6.40    2.40
  -7  11   1    5.45    2.39
  -7 -11   1    5.95    3.87
   7 -11  -1    4.21    2.41
   6  12   1    0.03    2.28
   6  12   1   -2.42    1.78
  -6  12  -1    4.68    2.16
   6 -12   1    1.61    2.27
  -6 -12  -1    4.91    3.57
   5  12   1    9.82    2.54
  -5  12  -1   10.75    2.08
   5  12   1   10.29    2.00
   5 -12   1    6.95    2.26
   5 -12   1   10.77    2.52
  -5 -12  -1   14.00    3.12
   4  12   1    2.62    1.45
   4  12   1    0.51    2.11
   4  12   1   -0.69    2.85
  -4  12  -1    3.22    1.77
   4 -12   1    3.05    1.82
  -4 -12  -1    6.00    2.51
   4 -12   1    1.97    1.92
   3  12   1    2.09    1.27
   3  12   1    0.42    1.83
  -3  12  -1   -0.16    1.38
   3  12   1   -0.24    2.31
   3 -12   1    1.72    1.76
   3 -12   1   -0.99    1.63
  -3 -12  -1    2.22    2.12
   2  12   1   12.09    1.74
  -2  12  -1    9.86    1.74
   2  12   1   10.31    2.24
   2  12   1   10.52    2.57
   2 -12   1   10.71    2.37
   2 -12   1    6.96    2.43
  -1  12  -1    5.31    1.92
  -1  12  -1    6.03    1.12
  -1  12  -1    4.51    1.27
  -1  12  -1    4.40    1.54
   1  12   1    5.72    1.85
   1  12   1    5.97    1.59
   1  12   1    7.13    1.47
   1  12   1    3.66    2.10
   1 -12   1    5.41    1.39
   1 -12   1    6.08    2.04
  -1 -12  -1    6.34    1.86
   0  12   1    1.51    1.55
   0  12  -1    4.34    1.30
   0  12  -1    0.13    1.43
   0  12   1    1.62    1.15
   0  12   1    3.32    1.24
   0  12   1    0.56    1.57
   0  12  -1    1.26    1.11
   0  12  -1   -0.66    1.48
   0 -12  -1    0.64    1.66
   0 -12  -1    1.85    1.95
   0 -12   1    2.53    1.25
   0 -12   1    0.80    1.86
   1  12  -1    7.29    1.98
  -1  12   1    8.01    1.58
  -1  12   1   10.18    1.43
   1  12  -1    6.16    1.64
   1  12  -1    7.73    2.04
  -1  12   1    9.43    1.34
   1  12  -1    4.58    1.32
  -1  12   1    6.25    1.71
   1 -12  -1    7.76    1.62
  -1 -12   1    7.21    1.86
   1 -12  -1   11.07    2.27
   2  12  -1    0.63    1.68
   2  12  -1    0.64    1.10
  -2  12   1   -1.46    1.44
   2  12  -1    2.35    1.72
   2  12  -1   -0.56    2.21
   2 -12  -1    2.15    1.71
   2 -12  -1   -0.12    1.58
  -2 -12   1    1.56    1.82
   3  12  -1    3.42    1.96
  -3  12   1    2.98    1.57
   3  12  -1    0.52    2.36
   3  12  -1    0.33    1.26
   3 -12  -1    1.48    1.75
   3 -12  -1    4.68    1.85
  -3 -12   1    1.63    1.89
   4  12  -1    1.01    2.72
   4  12  -1    1.92    1.46
  -4  12   1    2.14    1.79
   4  12  -1    1.39    2.11
   4 -12  -1    4.00    1.92
  -4 -12   1    4.52    2.23
  -5  12   1    8.35    2.24
   5  12  -1    9.95    1.97
   5  12  -1   11.09    2.50
   5 -12  -1    6.72    2.01
  -5 -12   1   11.84    2.72
   6  12  -1    8.64    2.65
   6  12  -1    7.08    2.13
  -6  12   1    8.83    2.16
  -6 -12   1    6.52    3.37
   6 -12  -1    3.75    2.36
  -6  13  -1   -1.36    2.10
   6  13   1    2.62    2.09
   6  13   1   -3.39    2.35
  -6 -13  -1    0.37    3.79
   6 -13   1   -1.94    2.04
  -5  13  -1    2.90    1.99
   5  13   1    3.33    1.80
   5  13   1    2.65    2.44
  -5 -13  -1    1.36    3.22
   5 -13   1    3.46    2.18
   4  13   1   23.00    3.08
  -4  13  -1   18.55    2.67
   4  13   1   26.05    3.38
  -4 -13  -1   27.03    3.61
   4 -13   1   23.59    3.94
  -3  13  -1   20.02    2.44
   3  13   1   18.25    2.54
   3  13   1   20.54    2.94
   3  13   1   14.86    3.18
  -3 -13  -1   23.83    3.29
   3 -13   1   18.72    2.74
  -2  13  -1    2.51    1.57
   2  13   1    3.88    2.20
   2  13   1    1.94    2.45
   2  13   1    3.49    1.28
   2  13   1    7.19    1.88
   2 -13   1    4.42    2.09
  -2 -13  -1    5.43    2.30
   1  13   1   16.34    2.19
   1  13   1   12.33    1.89
  -1  13  -1    8.31    1.54
  -1  13  -1   12.72    1.81
   1  13   1    7.77    2.32
  -1  13  -1    9.32    2.41
   1  13   1   12.00    2.60
  -1  13  -1   11.21    1.36
   1 -13   1   10.51    2.36
  -1 -13  -1   14.07    2.29
   0  13   1    0.40    1.38
   0  13   1    2.89    1.96
   0  13  -1    0.65    1.76
   0  13   1   -0.11    1.55
   0  13  -1    2.27    1.31
   0  13   1   -0.16    1.17
   0  13  -1   -0.86    1.55
   0  13  -1   -0.95    1.23
   0 -13  -1    0.89    1.99
   0 -13   1    2.11    2.01
  -1  13   1    3.55    1.58
   1  13  -1    4.00    1.92
  -1  13   1    6.11    2.90
   1  13  -1    2.65    1.42
  -1  13   1    2.65    0.96
   1  13  -1    2.40    1.64
  -1 -13   1    6.59    1.95
   1 -13  -1    5.96    2.25
   2  13  -1    3.44    1.44
   2  13  -1   -1.44    1.76
   2  13  -1   -1.63    1.89
   2  13  -1    0.49    2.28
  -2  13   1    3.66    1.61
  -2 -13   1   -0.47    1.89
   3  13  -1    6.49    1.71
   3  13  -1    3.33    2.50
  -3  13   1    5.46    1.67
   3  13  -1    3.91    2.14
  -3 -13   1    9.02    2.38
   3 -13  -1    4.60    2.05
  -4  13   1    3.75    1.75
   4  13  -1    1.13    1.60
   4  13  -1    3.05    2.45
   4  13  -1    2.91    3.08
   4 -13  -1    5.36    1.97
  -4 -13   1    5.91    2.31
   5  13  -1    2.88    2.39
  -5  13   1    0.20    2.02
   5  13  -1   -2.89    1.67
   5 -13  -1   -0.93    1.96
  -5 -13   1   -2.24    2.57
   6  13  -1    0.72    2.61
  -6  13   1    3.03    2.41
   6  13  -1   -3.23    2.00
   6 -13  -1   -0.14    2.32
  -6 -13   1    2.10    3.30
  -5  14  -1    7.58    2.34
   5  14   1    3.99    1.97
   5  14   1    4.66    2.46
  -5 -14  -1   10.02    3.63
   5 -14   1    3.44    2.29
   4  14   1   -0.92    1.49
   4  14   1    4.62    2.51
  -4  14  -1    2.53    2.00
   4 -14   1    2.65    2.00
  -4 -14  -1    2.03    2.77
  -3  14  -1    3.49    1.78
   3  14   1    2.55    1.69
   3  14   1    3.06    2.29
   3 -14   1    2.24    2.21
  -3 -14  -1    6.26    2.59
   2  14   1    1.46    2.38
  -2  14  -1   -0.76    1.50
   2  14   1   -0.64    1.50
   2  14   1   -0.06    1.87
   2  14   1    1.37    2.92
   2 -14   1    4.73    2.08
  -2 -14  -1   -1.02    2.26
   1  14   1    6.25    2.37
  -1  14  -1    6.23    1.55
   1  14   1    6.03    1.67
  -1  14  -1    7.68    1.74
   1  14   1    4.67    1.75
   1  14   1    5.23    2.59
  -1  14  -1    5.74    1.29
  -1 -14  -1    9.89    2.30
   1 -14   1    7.07    2.30
   0  14  -1   22.43    2.99
   0  14   1   25.92    2.54
   0  14   1   26.71    2.84
   0  14  -1   24.57    2.80
   0  14   1   30.40    3.57
   0  14  -1   25.42    2.76
   0  14  -1   20.70    2.60
   0 -14   1   28.05    3.35
   0 -14  -1   25.18    3.99
  -1  14   1    0.91    1.68
   1  14  -1    3.49    2.22
   1  14  -1    1.86    1.35
   1  14  -1   -1.50    1.65
   1  14  -1    1.85    2.10
  -1 -14   1    3.34    1.92
   1 -14  -1    3.17    2.30
   2  14  -1    5.02    2.16
  -2  14   1    9.26    1.98
   2  14  -1    4.74    1.48
   2  14  -1    6.57    2.67
   2  14  -1    5.23    2.46
   2 -14  -1    6.65    2.35
  -2 -14   1    5.14    2.41
  -3  14   1   -0.09    1.81
   3  14  -1   -4.06    2.48
   3  14  -1    2.13    1.48
   3  14  -1   -3.50    2.23
   3 -14  -1    2.36    2.09
  -3 -14   1    3.30    2.27
   4  14  -1    7.21    4.14
  -4  14   1   10.01    2.25
   4  14  -1    8.46    1.91
   4  14  -1   12.48    2.86
   4 -14  -1   12.42    2.54
  -4 -14   1    9.61    2.88
   5  14  -1    8.26    2.77
  -5  14   1    4.41    2.40
   5  14  -1    1.26    1.94
   5 -14  -1    3.51    2.10
  -5 -14   1   11.17    3.05
   5  15   1   -0.22    2.04
   5  15   1    0.72    2.70
  -5  15  -1    6.16    2.52
  -5 -15  -1    2.54    3.64
   5 -15   1    2.61    2.39
   4  15   1   -3.78    2.32
  -4  15  -1   -0.96    2.15
   4  15   1   -3.16    1.81
   4 -15   1    0.94    2.12
  -4 -15  -1    1.43    3.21
   3  15   1    1.79    1.67
  -3  15  -1    0.29    1.86
   3  15   1    1.43    2.18
  -3 -15  -1    7.72    2.86
   3 -15   1    2.68    2.53
   2  15   1   32.69    3.83
   2  15   1   38.55    3.29
  -2  15  -1   24.57    3.37
  -2 -15  -1   41.84    4.83
   2 -15   1   26.31    3.61
   1  15   1    2.43    2.51
  -1  15  -1    2.55    1.98
  -1  15  -1    0.93    1.65
   1  15   1    0.62    1.73
   1 -15   1    3.00    2.37
  -1 -15  -1    4.45    2.23
   0  15   1    5.07    2.24
   0  15  -1    2.38    1.54
   0  15   1    6.87    1.95
   0  15   1    1.45    1.34
   0  15  -1    3.26    2.25
   0  15  -1    5.00    1.63
   0 -15   1    0.79    2.38
   0 -15  -1    3.40    2.43
   1  15  -1    2.27    2.53
  -1  15   1    5.82    1.90
   1  15  -1    4.05    2.65
   1  15  -1    3.16    2.15
   1  15  -1    1.10    1.72
  -1 -15   1    4.74    2.11
   1 -15  -1    4.20    2.60
   2  15  -1   23.74    2.78
   2  15  -1   25.05    3.57
   2  15  -1   17.99    3.43
  -2  15   1   19.27    2.76
  -2 -15   1   30.69    4.32
   2 -15  -1   21.50    3.23
   3  15  -1    0.19    2.20
  -3  15   1    1.21    1.90
   3  15  -1   -0.30    1.54
   3  15  -1    0.89    3.26
  -3 -15   1    3.12    2.36
   3 -15  -1   -1.39    2.17
   4  15  -1    5.48    2.68
   4  15  -1    6.95    2.12
  -4  15   1    7.52    2.24
  -4 -15   1    7.10    2.79
  -5  15   1   -2.61    2.72
   5  15  -1    0.32    1.84
   5  15  -1   -2.55    2.87
   5 -15  -1    1.88    2.26
  -5 -15   1    1.24    3.26
   4  16   1    1.06    2.04
   4  16   1   -1.83    2.71
   4 -16   1   -2.71    2.43
  -4 -16  -1    1.90    3.44
   3  16   1    7.41    2.08
  -3  16  -1    5.90    2.98
   3  16   1    7.91    2.56
   3 -16   1    8.19    2.68
   2  16   1    0.81    2.02
   2  16   1    5.53    1.96
  -2 -16  -1    4.01    2.80
   2 -16   1   -0.91    2.46
   1  16   1   15.03    2.30
  -1  16  -1   14.80    2.97
   1  16   1   17.19    2.32
   1  16   1   16.91    3.15
   1 -16   1   12.88    3.14
  -1 -16  -1   16.21    3.25
   0  16  -1    2.86    2.40
   0  16  -1    5.34    1.75
   0  16   1    2.96    1.60
   0  16   1    4.82    1.73
   0  16  -1    5.53    2.09
   0  16   1    4.23    2.43
   0 -16  -1    5.82    2.64
   0 -16   1    4.35    2.57
   1  16  -1   16.50    2.30
  -1  16   1   13.32    2.32
   1  16  -1   18.17    2.59
   1  16  -1   16.18    3.20
  -1 -16   1   19.19    3.05
   1 -16  -1   19.49    3.42
  -2  16   1    0.26    2.08
   2  16  -1    0.40    2.19
   2  16  -1   -0.71    1.64
  -2 -16   1    3.52    2.48
   2 -16  -1    2.86    2.91
  -3  16   1    3.69    2.17
   3  16  -1    5.21    2.60
   3  16  -1    1.44    1.84
   3 -16  -1   -3.16    2.24
  -3 -16   1    6.32    2.88
  -4  16   1    3.89    2.50
   4  16  -1    1.62    3.12
   4  16  -1   -0.62    1.82
   4 -16  -1   -2.03    2.38
  -4 -16   1    4.61    3.09
  -3  17  -1   12.03    2.55
   3  17   1   15.17    2.52
   3  17   1    9.66    2.89
  -3 -17  -1   20.03    3.90
   3 -17   1    6.53    3.06
   2  17   1   -1.83    2.32
   2  17   1    3.12    2.07
  -2  17  -1    5.03    2.32
  -2 -17  -1    7.21    2.93
   2 -17   1   -0.36    2.69
   1  17   1   12.59    2.15
   1  17   1   17.14    2.53
  -1  17  -1    7.08    2.54
  -1 -17  -1   11.95    3.40
   1 -17   1    8.90    3.23
   0  17   1    0.28    1.58
   0  17  -1    2.05    1.96
   0  17  -1    0.22    1.72
   0  17   1   -1.31    1.98
   0 -17   1   -2.70    2.59
   0 -17  -1    0.95    2.41
   1  17  -1   15.03    2.23
   1  17  -1   12.32    2.41
  -1  17   1    8.21    2.30
  -1 -17   1    6.23    3.11
  -2  17   1   -2.24    2.08
   2  17  -1    4.57    2.06
   2  17  -1    0.13    2.50
  -2 -17   1    5.35    2.78
   2 -17  -1   -3.40    2.65
  -3  17   1    5.09    2.36
   3  17  -1    5.69    2.96
   3  17  -1    3.63    2.04
   3 -17  -1    4.77    2.74
  -4  17   1    1.31    2.70
   4  17  -1   -0.83    2.17
   4 -17  -1    4.92    2.71
   3  18   1    2.56    2.16
   3 -18   1   -2.87    2.84
  -2  18  -1    5.24    2.71
   2  18   1    8.93    2.40
   2  18   1    6.70    2.43
  -2 -18  -1    8.01    4.25
   2 -18   1    6.32    3.28
  -1  18  -1   -2.03    2.01
   1  18   1   -1.37    2.11
   1  18   1    0.14    2.04
   1 -18   1   -2.56    3.15
   0  18   1    7.69    1.84
   0  18  -1    3.41    2.22
   0  18   1    5.82    2.34
   0  18  -1    2.40    1.85
   0 -18   1    5.05    2.79
   0 -18  -1    3.48    2.77
  -1  18   1   -2.97    2.08
   1  18  -1   -1.08    2.12
   1 -18  -1    0.63    3.25
  -1 -18   1    2.67    3.11
  -2  18   1    0.96    2.35
   2  18  -1    1.57    2.66
   2  18  -1    2.57    2.17
  -2 -18   1    4.43    3.24
   2 -18  -1   -1.61    3.09
  -3  18   1    4.71    2.69
   3  18  -1    8.99    2.25
  -3 -18   1   10.17    3.66
   3 -18  -1    1.29    2.98
   1  19   1   -0.01    2.37
  -1  19  -1   -2.34    2.47
   1  19   1   -0.15    2.21
   1 -19   1   -0.60    3.52
  -1 -19  -1    5.60    3.51
   0  19   1   -0.03    2.33
   0  19  -1    3.86    2.37
   0 -19   1    1.57    2.96
   0 -19  -1    5.79    3.02
   1  19  -1    0.81    2.53
   1  19  -1   -1.72    2.31
  -1  19   1    2.71    2.53
   1 -19  -1   -3.89    3.25
  -1 -19   1    0.55    6.08
  -8   0  -2   -0.62    3.53
   8   0   2    3.99    1.92
  -7   0  -2   -0.98    3.91
   7   0   2    0.91    1.76
   7   0   2   -1.58    1.52
   7   0   2    1.74    1.04
  -6   0  -2    0.16    2.41
   6   0   2    2.66    1.57
   6   0   2    2.74    0.94
   6   0   2    3.14    1.35
   5   0   2    2.56    1.71
   5   0   2    1.16    1.07
  -5   0  -2    1.74    2.06
  -4   0  -2   19.33    2.69
   4   0   2   19.86    2.24
   4   0   2   18.22    1.50
  -4   0  -2   14.99    1.98
   4   0   2   16.45    2.01
   4   0   2   18.75    1.68
   3   0   2   -0.69    0.96
   3   0   2   -0.27    0.94
   3   0   2    0.35    0.59
   3   0   2   -0.57    0.53
  -3   0  -2    1.30    0.96
  -3   0  -2   -1.60    1.48
   2   0   2   31.76    1.68
  -2   0  -2   29.75    1.68
  -2   0  -2   29.74    1.96
  -2   0  -2   27.53    2.37
   2   0   2   29.58    1.94
   2   0   2   29.07    2.25
   1   0   2   -0.03    0.18
  -1   0  -2    0.17    0.20
   1   0   2    0.02    0.59
  -1   0  -2    0.14    0.75
   1   0   2    0.27    0.45
  -1   0  -2    0.45    0.49
  -1   0   2   -0.50    0.52
  -1   0   2    0.36    0.45
   1   0  -2   -0.18    0.46
   1   0  -2    0.13    0.37
   1   0  -2   -0.18    0.40
   1   0  -2   -0.12    0.47
   1   0  -2    0.02    0.36
   2   0  -2   65.81    3.75
   2   0  -2   68.55    3.80
  -2   0   2   63.27    3.80
   2   0  -2   65.44    3.67
  -2   0   2   63.98    3.79
   3   0  -2   -0.83    0.85
   3   0  -2   -1.10    0.92
  -3   0   2    0.41    1.35
   3   0  -2   -0.66    1.10
   3   0  -2   -0.70    1.12
   3   0  -2    1.59    0.89
   4   0  -2   16.06    2.18
   4   0  -2   15.65    2.09
  -4   0   2   16.71    2.41
   4   0  -2   13.26    1.79
   4   0  -2   14.95    2.13
   4   0  -2   15.77    1.63
   5   0  -2    1.22    1.69
  -5   0   2   -1.13    1.51
   5   0  -2   -1.28    1.12
   5   0  -2   -0.01    1.29
   5   0  -2    0.85    0.89
   5   0  -2   -0.10    1.57
   6   0  -2   47.67    3.76
   6   0  -2   35.04    3.00
   6   0  -2   41.74    5.08
   6   0  -2   37.47    3.69
  -6   0   2   46.35    4.82
   7   0  -2    2.79    2.05
  -7   0   2   -3.49    2.55
   7   0  -2    1.11    1.79
   8   0  -2   -0.32    1.97
  -8   0   2    5.08    3.30
   8   0  -2    3.10    1.54
   8   1   2    5.45    2.13
  -8   1  -2    7.16    3.85
   8   1   2    6.33    1.56
  -8  -1  -2    7.72    3.60
   8  -1   2    5.66    2.04
   7   1   2   12.10    2.39
  -7   1  -2   18.58    3.81
   7   1   2   14.78    2.03
   7   1   2   14.46    2.23
   7  -1   2   14.57    2.23
   7  -1   2   14.16    1.59
   7  -1   2   13.81    2.07
  -6   1  -2    2.28    2.58
   6   1   2    4.24    1.55
   6   1   2    4.52    1.12
   6   1   2    3.59    1.58
   6  -1   2    3.43    1.56
   6  -1   2    8.61    2.73
   6  -1   2    3.92    1.01
  -6  -1  -2    6.99    2.74
   6  -1   2    5.79    1.57
   5   1   2    0.88    0.77
   5   1   2   -0.44    1.06
   5   1   2    0.27    1.21
  -5   1  -2   -0.09    1.19
   5   1   2    1.93    1.56
  -5   1  -2    1.01    1.94
  -5  -1  -2   -0.53    1.13
  -5  -1  -2    0.64    1.82
   5  -1   2    1.94    0.84
   5  -1   2   -0.98    1.10
   5  -1   2    0.29    1.60
   5  -1   2   -0.37    1.65
   4   1   2    3.14    1.35
  -4   1  -2    3.45    1.69
  -4   1  -2    2.79    0.99
   4   1   2    0.54    1.00
   4   1   2    1.95    0.89
   4   1   2    1.49    0.78
  -4  -1  -2    0.74    1.00
  -4  -1  -2    0.79    1.61
   4  -1   2    2.75    0.70
   4  -1   2    2.34    0.81
   4  -1   2    2.73    1.07
   4  -1   2    3.28    1.21
   3   1   2   48.48    3.39
  -3   1  -2   43.99    3.89
   3   1   2   44.68    3.24
  -3   1  -2   44.00    3.09
   3   1   2   46.26    2.70
   3  -1   2   43.71    3.50
  -3  -1  -2   52.51    3.90
  -3  -1  -2   48.32    2.71
   3  -1   2   46.74    2.61
   3  -1   2   47.70    2.68
  -3  -1  -2   42.57    3.12
   3  -1   2   44.55    3.13
   2   1   2  105.53    5.18
  -2   1  -2   94.81    5.36
   2   1   2   98.17    5.47
  -2   1  -2   97.22    5.75
   2   1   2  103.70    5.61
   2  -1   2  104.42    5.11
  -2  -1  -2  100.57    5.69
   2  -1   2   94.05    5.67
  -2  -1  -2  105.77    5.20
  -2  -1  -2  101.17    5.49
   2  -1   2   96.81    5.34
   2  -1   2   97.96    5.12
  -1   1  -2   81.62    4.62
   1   1   2   87.04    4.82
   1   1   2   89.75    4.75
   1   1   2   97.19    4.54
  -1   1  -2   89.66    4.97
  -1  -1  -2   93.94    4.53
  -1  -1  -2   88.09    4.73
  -1  -1  -2   82.33    4.83
   1  -1   2   86.43    4.63
   1  -1   2   84.67    4.87
   0   1  -2    0.19    0.21
   0   1   2    0.23    0.20
   0  -1   2   -0.11    0.26
  -1   1   2    3.73    0.70
   1   1  -2    4.33    0.62
   1   1  -2    3.86    0.60
   1   1  -2    4.01    0.86
  -1   1   2    4.63    0.67
  -1   1   2    6.13    0.85
  -1  -1   2    4.20    0.61
  -1  -1   2    3.80    0.67
  -1  -1   2    3.81    0.96
   1  -1  -2    4.01    0.63
   1  -1  -2    4.65    0.67
   1  -1  -2    5.13    0.73
   2   1  -2  143.20    7.22
   2   1  -2  145.21    7.32
   2   1  -2  147.76    7.46
  -2   1   2  132.71    7.25
   2   1  -2  142.37    7.38
  -2   1   2  133.43    7.45
   2   1  -2  136.83    7.22
   2  -1  -2  132.75    7.23
  -2  -1   2  147.40    7.51
   2  -1  -2  131.56    7.29
  -2  -1   2  128.89    7.35
   3   1  -2    0.60    1.15
   3   1  -2    2.20    0.92
  -3   1   2    1.18    0.87
  -3   1   2    2.17    1.54
   3   1  -2    0.87    1.12
   3   1  -2    2.07    1.13
   3  -1  -2    1.27    1.21
   3  -1  -2    2.42    0.92
   3  -1  -2    2.08    1.25
  -3  -1   2    2.26    1.46
   4   1  -2   14.35    1.88
  -4   1   2   17.05    2.37
   4   1  -2   11.51    1.52
   4   1  -2   13.29    2.00
   4   1  -2   13.94    2.07
   4   1  -2   15.41    1.76
   4  -1  -2   16.29    2.16
   4  -1  -2   13.71    1.80
   4  -1  -2   10.87    1.55
   4  -1  -2   13.73    1.76
   4  -1  -2   16.43    1.91
  -4  -1   2   16.58    2.37
  -5   1   2   10.43    2.04
   5   1  -2    4.27    1.66
   5   1  -2    8.08    1.26
   5   1  -2    8.51    1.92
   5   1  -2    5.25    1.40
   5  -1  -2    7.16    1.77
  -5  -1   2   10.85    2.17
   5  -1  -2    6.84    1.41
   5  -1  -2   11.81    1.76
   5  -1  -2    9.16    1.92
   6   1  -2   -2.08    0.99
   6   1  -2    2.51    1.62
  -6   1   2    0.35    2.15
   6   1  -2   -0.55    1.63
   6  -1  -2   -0.56    2.24
   6  -1  -2    0.56    1.62
   6  -1  -2   -0.40    1.69
  -6  -1   2    1.35    2.20
   6  -1  -2    1.04    1.10
   7   1  -2   21.26    2.46
   7   1  -2   24.33    3.46
  -7   1   2   20.16    3.59
   7   1  -2   20.05    2.76
   7   1  -2   21.09    2.89
   7  -1  -2   17.28    2.45
   7  -1  -2   23.02    2.86
   7  -1  -2   21.50    2.93
  -7  -1   2   20.48    3.69
   8   1  -2    4.27    2.20
   8   1  -2    2.41    1.62
  -8   1   2    4.77    3.24
   8   1  -2    0.89    2.21
   8  -1  -2    4.61    2.47
  -8  -1   2    1.05    3.18
   8  -1  -2    7.03    1.69
   8  -1  -2    5.37    2.17
   8   2   2    3.53    2.16
   8   2   2    8.03    1.65
   8   2   2    5.40    2.18
  -8   2  -2    1.59    3.76
  -8  -2  -2    9.68    4.07
   8  -2   2    5.65    2.20
  -7   2  -2   -0.78    3.01
   7   2   2    0.95    1.97
   7   2   2    2.04    1.16
   7  -2   2    0.16    1.04
   7  -2   2    3.51    1.66
  -7  -2  -2    5.79    4.77
   7  -2   2   -0.14    1.52
   6   2   2    0.16    1.38
   6   2   2    1.17    0.92
  -6   2  -2    1.57    2.41
   6  -2   2    0.63    0.79
   6  -2   2   -0.64    1.33
   6  -2   2   -0.94    1.28
   6  -2   2    0.35    2.45
  -6  -2  -2    0.19    2.47
   5   2   2   17.25    2.21
   5   2   2   21.62    2.86
  -5   2  -2   23.69    3.50
   5   2   2   21.51    1.76
   5   2   2   21.08    2.45
  -5   2  -2   20.47    2.38
   5  -2   2   17.21    2.38
   5  -2   2   16.46    1.92
  -5  -2  -2   16.60    2.02
   5  -2   2   16.81    2.31
   5  -2   2   19.44    1.75
   4   2   2    1.01    1.25
   4   2   2   -1.35    1.07
  -4   2  -2    0.26    1.50
   4   2   2    1.14    0.69
  -4   2  -2   -0.69    0.93
   4  -2   2   -1.46    0.84
  -4  -2  -2    0.17    1.45
   4  -2   2   -0.40    1.20
  -4  -2  -2   -0.70    0.93
  -4  -2  -2    1.03    0.76
   4  -2   2    0.83    0.67
   4  -2   2   -1.26    0.68
  -3   2  -2    1.18    0.81
   3   2   2    0.75    1.05
   3   2   2   -1.72    1.10
   3   2   2   -0.15    0.62
  -3   2  -2    2.39    1.67
   3  -2   2   -0.19    1.11
   3  -2   2   -0.13    0.51
  -3  -2  -2   -0.85    1.26
  -3  -2  -2    0.03    0.91
  -3  -2  -2   -0.14    0.58
   2   2   2    4.27    0.61
  -2   2  -2    2.71    0.48
   2   2   2    3.83    0.91
  -2   2  -2    2.60    0.63
   2  -2   2    3.27    0.45
  -2  -2  -2    3.62    0.63
  -2  -2  -2    4.82    1.06
   2  -2   2    2.45    0.60
  -2  -2  -2    2.67    0.92
  -1   2  -2  922.98   47.24
  -1   2  -2  904.67   47.54
   1   2   2  936.12   47.46
   1   2   2  963.85   47.33
   1   2   2  957.85   47.46
  -1   2  -2  925.70   47.30
   1  -2   2  958.15   47.57
   1  -2   2  945.11   47.24
  -1  -2  -2  969.64   47.47
  -1  -2  -2  917.74   47.47
   1  -2   2  969.85   47.30
  -1  -2  -2 1000.00   47.33
   0   2   2   28.90    1.75
   0   2  -2   27.53    1.57
   0  -2  -2   29.29    1.80
   0  -2   2   23.33    1.64
   0  -2  -2   30.25    1.61
   0  -2   2   24.12    1.55
   1   2  -2    2.05    0.56
  -1   2   2    2.94    0.73
  -1   2   2    2.33    0.62
   1   2  -2    0.97    0.88
   1   2  -2    2.44    0.47
  -1   2   2    1.98    0.52
   1  -2  -2    3.10    0.78
  -1  -2   2    2.65    0.58
  -1  -2   2    1.24    0.84
   1  -2  -2    1.57    0.55
  -1  -2   2    2.35    0.53
   2   2  -2   26.77    1.85
  -2   2   2   22.81    1.76
   2   2  -2   26.98    2.36
   2   2  -2   26.90    1.73
  -2  -2   2   27.90    2.20
   2  -2  -2   26.53    2.10
   2  -2  -2   21.97    1.71
   2  -2  -2   22.04    1.70
   2  -2  -2   26.71    1.97
  -2  -2   2   23.87    1.92
  -2  -2   2   25.60    1.71
   2  -2  -2   23.54    1.77
   3   2  -2   14.41    1.95
   3   2  -2   15.97    2.14
  -3   2   2   17.70    2.67
  -3   2   2   17.78    1.88
   3   2  -2   15.77    1.73
   3   2  -2   16.53    2.10
   3   2  -2   19.28    1.74
   3  -2  -2   16.54    2.00
  -3  -2   2   16.56    1.69
   3  -2  -2   19.00    1.85
   3  -2  -2   16.58    1.74
   3  -2  -2   18.40    2.36
  -3  -2   2   19.13    2.54
   4   2  -2   20.68    2.28
   4   2  -2   15.88    2.28
  -4   2   2   16.68    1.90
  -4   2   2   20.53    2.61
   4   2  -2   18.38    1.93
   4   2  -2   16.67    2.24
   4   2  -2   17.68    1.69
   4  -2  -2   14.73    1.84
   4  -2  -2   15.45    2.13
   4  -2  -2   18.40    2.03
  -4  -2   2   21.81    2.74
   4  -2  -2   15.02    2.34
   5   2  -2    7.84    1.41
  -5   2   2    6.97    2.11
   5   2  -2    7.86    1.78
   5   2  -2    7.16    1.94
   5   2  -2    7.80    1.65
   5   2  -2    7.40    1.25
   5   2  -2    7.08    1.77
   5  -2  -2    7.38    1.54
   5  -2  -2    7.36    1.57
   5  -2  -2    8.09    2.02
  -5  -2   2    9.19    2.19
   5  -2  -2    5.59    1.78
   5  -2  -2    7.29    1.23
  -6   2   2   32.88    4.58
   6   2  -2   39.30    3.67
   6   2  -2   32.49    3.53
   6   2  -2   39.04    2.85
   6  -2  -2   34.84    3.43
   6  -2  -2   27.82    3.56
   6  -2  -2   36.36    2.82
   6  -2  -2   31.40    3.31
   7   2  -2    5.08    1.84
   7   2  -2    3.98    1.99
  -7   2   2    0.76    3.03
   7   2  -2    0.91    2.18
   7   2  -2    3.58    1.36
  -7  -2   2    5.24    2.70
   7  -2  -2    6.43    1.51
   7  -2  -2    1.60    1.95
   7  -2  -2    6.52    1.98
   8   2  -2    7.09    2.31
   8   2  -2    6.50    1.90
   8  -2  -2    9.06    2.74
   8  -2  -2    4.95    1.69
  -8  -2   2    3.38    3.22
   8   3   2    0.63    2.17
  -8   3  -2   -2.60    3.53
   8   3   2    4.49    1.59
   8  -3   2    5.27    2.24
  -8  -3  -2    5.72    3.72
   7   3   2   -0.88    1.56
  -7   3  -2   -5.65    2.91
   7   3   2    3.98    2.06
   7   3   2   -0.12    1.75
   7   3   2    1.92    1.29
   7  -3   2    0.85    1.01
  -7  -3  -2    6.93    3.37
   7  -3   2    0.63    1.61
   7  -3   2    0.39    1.61
   6   3   2   86.31    5.42
   6   3   2   89.18    5.86
  -6   3  -2   83.62    6.95
   6   3   2   97.07    5.07
   6  -3   2   86.99    6.65
   6  -3   2   83.61    5.04
   6  -3   2   83.49    5.39
   6  -3   2   83.18    4.84
  -6  -3  -2   85.29    6.99
  -5   3  -2    2.39    1.24
   5   3   2    0.72    0.86
   5   3   2   -1.62    1.27
  -5   3  -2   -0.76    1.96
   5   3   2    2.24    1.62
   5  -3   2   -0.66    0.88
   5  -3   2    1.10    1.83
  -5  -3  -2    0.25    1.43
  -5  -3  -2    0.92    1.95
  -5  -3  -2   -0.53    1.03
   5  -3   2    0.27    0.89
   5  -3   2    1.08    1.04
   4   3   2   42.81    3.30
   4   3   2   44.65    2.68
  -4   3  -2   44.30    3.80
   4   3   2   44.99    3.35
  -4   3  -2   36.98    2.93
   4  -3   2   40.85    3.43
   4  -3   2   37.54    2.50
   4  -3   2   37.13    2.83
  -4  -3  -2   46.74    3.92
  -4  -3  -2   41.25    2.79
  -4  -3  -2   40.86    2.94
  -3   3  -2   29.75    2.19
   3   3   2   30.55    2.72
  -3   3  -2   27.71    1.96
  -3   3  -2   33.45    3.34
   3   3   2   27.41    2.72
  -3  -3  -2   33.26    2.54
  -3  -3  -2   33.97    2.93
   3  -3   2   28.54    1.87
   3  -3   2   28.85    2.21
   3  -3   2   26.07    2.78
  -2   3  -2  139.73    8.12
   2   3   2  156.38    7.58
  -2   3  -2  141.84    7.45
   2   3   2  153.79    7.91
  -2   3  -2  137.80    7.54
  -2  -3  -2  131.62    8.15
  -2  -3  -2  159.59    7.60
  -2  -3  -2  150.32    7.86
   2  -3   2  142.85    7.52
   2  -3   2  144.85    8.06
   2  -3   2  140.82    7.41
  -1   3  -2  390.63   19.84
   1   3   2  386.11   19.93
  -1   3  -2  378.05   19.85
  -1   3  -2  389.60   20.15
   1   3   2  394.73   20.05
   1   3   2  412.46   20.05
   1  -3   2  400.55   19.85
  -1  -3  -2  405.09   20.06
   1  -3   2  387.71   20.16
  -1  -3  -2  412.71   19.94
   1  -3   2  383.15   19.85
  -1  -3  -2  409.12   20.11
   0   3   2   14.09    1.15
   0   3   2   12.86    1.44
   0   3  -2   11.81    1.09
   0  -3  -2   13.48    1.00
   0  -3   2   10.65    1.06
   0  -3  -2   15.52    1.61
   0  -3   2   10.30    1.05
   0  -3  -2   13.34    1.10
  -1   3   2   27.58    1.77
   1   3  -2   24.28    1.68
   1   3  -2   23.74    1.88
   1   3  -2   23.65    1.46
  -1   3   2   23.39    1.67
   1  -3  -2   24.54    1.63
   1  -3  -2   27.68    1.83
  -1  -3   2   24.49    1.63
  -1  -3   2   24.17    1.90
   2   3  -2    1.72    0.95
  -2   3   2   -0.44    0.61
  -2  -3   2   -0.31    1.07
  -2  -3   2    0.93    0.44
   2  -3  -2    0.47    0.86
   2  -3  -2   -0.46    0.56
   2  -3  -2   -0.02    0.98
   2  -3  -2   -0.22    0.56
   3   3  -2    0.79    1.18
   3  -3  -2    3.51    1.20
   3  -3  -2    6.37    1.39
  -3  -3   2    1.52    0.90
   4   3  -2    9.03    1.53
   4   3  -2    7.75    1.19
  -4   3   2    6.07    1.17
   4   3  -2   10.15    1.41
   4   3  -2    9.95    1.63
   4  -3  -2    7.33    1.56
   4  -3  -2    6.38    1.59
  -4  -3   2    6.71    1.23
   4  -3  -2    6.63    1.36
   4  -3  -2    6.84    1.44
  -4  -3   2    8.72    1.85
   4  -3  -2    8.92    1.25
   5   3  -2   12.00    1.56
   5   3  -2   10.50    1.95
   5   3  -2   15.12    2.40
  -5   3   2   11.51    1.70
   5   3  -2   12.24    1.87
   5   3  -2   11.03    2.05
  -5   3   2   13.45    2.56
   5  -3  -2   12.19    1.94
  -5  -3   2    9.62    2.32
   5  -3  -2    8.95    2.02
   5  -3  -2   10.32    1.66
   5  -3  -2    7.66    1.98
   5  -3  -2   11.89    1.80
   6   3  -2    5.31    2.06
   6   3  -2    3.46    1.29
   6   3  -2    8.34    2.01
   6   3  -2    6.66    2.80
   6  -3  -2    8.00    1.85
   6  -3  -2    4.58    1.56
   6  -3  -2    6.10    1.33
  -6  -3   2    6.63    2.41
   6  -3  -2    8.85    2.48
   6  -3  -2    8.24    1.96
   7   3  -2    2.83    1.43
   7  -3  -2    1.66    1.29
   7  -3  -2   -1.05    1.60
   7  -3  -2   -3.16    1.99
   7  -3  -2    2.98    2.13
  -7  -3   2    0.92    2.51
   8   3  -2    6.16    2.34
   8  -3  -2    5.43    2.40
  -8  -3   2    9.24    3.54
   8  -3  -2    4.64    1.71
   8   4   2   -0.77    2.18
   8   4   2    4.41    1.86
  -8   4  -2   -5.13    3.69
   8  -4   2    0.05    2.21
  -8  -4  -2    4.27    3.69
   7   4   2    3.14    2.24
   7   4   2    2.22    1.75
  -7   4  -2   -1.41    3.03
   7   4   2    1.55    1.32
  -7  -4  -2    2.80    3.45
   7  -4   2   -0.20    1.02
   7  -4   2   -0.57    1.68
   6   4   2    5.92    1.29
   6   4   2    3.04    1.89
   6   4   2    2.35    1.62
  -6   4  -2    4.14    2.69
   6  -4   2    4.56    1.03
   6  -4   2    7.12    2.75
  -6  -4  -2    7.94    3.18
   6  -4   2    4.94    1.34
   6  -4   2    5.86    1.56
   5   4   2   10.20    2.13
   5   4   2    9.35    1.22
  -5   4  -2    7.20    1.53
  -5   4  -2   11.17    2.54
   5   4   2   12.50    1.64
   5   4   2   14.40    2.37
   5  -4   2   11.44    1.38
  -5  -4  -2   12.19    2.66
  -5  -4  -2   11.52    1.57
   5  -4   2   10.07    1.33
   5  -4   2   10.22    1.56
   4   4   2   49.12    3.44
  -4   4  -2   41.00    3.05
  -4   4  -2   41.50    3.91
   4   4   2   45.60    2.79
   4   4   2   46.05    3.43
  -4   4  -2   44.61    2.77
   4  -4   2   35.86    3.62
   4  -4   2   42.48    2.65
  -4  -4  -2   43.02    2.92
  -4  -4  -2   40.89    3.12
   4  -4   2   42.19    2.96
  -4  -4  -2   46.39    3.83
   3   4   2   29.49    2.10
  -3   4  -2   26.29    3.08
   3   4   2   28.43    2.46
  -3   4  -2   27.58    1.92
   3   4   2   26.26    2.64
  -3   4  -2   28.36    2.11
  -3  -4  -2   29.68    2.88
   3  -4   2   25.27    1.79
  -3  -4  -2   31.37    2.04
   3  -4   2   28.88    2.85
  -3  -4  -2   25.26    2.40
   3  -4   2   28.04    1.97
   2   4   2  105.57    5.79
  -2   4  -2   99.67    5.43
  -2   4  -2  102.85    6.19
   2   4   2  106.78    5.96
  -2   4  -2   97.57    5.41
  -2  -4  -2  109.34    6.01
   2  -4   2  104.34    5.39
  -2  -4  -2  104.13    5.84
   2  -4   2  102.68    6.12
  -2  -4  -2   96.95    5.83
   2  -4   2  102.07    5.40
  -1   4  -2  284.86   14.01
  -1   4  -2  262.61   14.07
   1   4   2  275.36   14.24
   1   4   2  283.91   14.23
   1   4   2  276.36   14.15
   1  -4   2  279.28   14.39
   1  -4   2  261.11   14.26
   1  -4   2  287.55   14.04
  -1  -4  -2  294.71   14.31
  -1  -4  -2  281.59   14.15
   1  -4   2  269.57   14.06
  -1  -4  -2  279.93   14.24
   0   4  -2   26.95    1.74
   0   4  -2   26.14    1.71
   0   4  -2   23.67    1.67
   0   4   2   26.75    1.81
   0   4   2   30.44    1.80
   0  -4   2   25.43    1.67
   0  -4   2   25.79    1.77
   0  -4  -2   28.75    1.98
   0  -4  -2   29.43    1.77
   0  -4  -2   29.59    1.71
   0  -4   2   23.81    1.67
   1   4  -2   48.03    2.68
  -1   4   2   46.78    2.82
   1   4  -2   43.12    2.76
  -1   4   2   50.65    2.93
   1   4  -2   52.92    2.99
   1  -4  -2   48.01    2.75
   1  -4  -2   49.94    2.96
  -1  -4   2   41.97    2.66
  -1  -4   2   49.51    3.03
  -1  -4   2   45.36    2.78
  -2   4   2   17.25    1.65
   2   4  -2   19.56    2.22
  -2   4   2   13.53    2.09
   2  -4  -2   19.01    2.42
   2  -4  -2   14.54    1.19
   2  -4  -2   17.41    1.63
   2  -4  -2   13.67    1.28
   2  -4  -2   16.88    2.16
   3   4  -2   -0.43    1.19
   3   4  -2    0.47    0.80
   3   4  -2   -0.80    0.90
   3   4  -2    0.62    1.04
   3  -4  -2    2.53    1.21
   3  -4  -2    0.35    0.91
  -3  -4   2   -1.56    1.74
  -3  -4   2    0.07    0.78
   3  -4  -2    2.50    0.79
   3  -4  -2    1.57    1.20
  -4   4   2    4.58    1.19
   4  -4  -2    3.34    1.07
   4  -4  -2    4.72    1.50
   4  -4  -2    3.20    1.09
   4  -4  -2    3.50    1.30
   4  -4  -2    5.12    1.42
   5   4  -2   30.62    3.29
   5   4  -2   33.83    2.64
   5   4  -2   33.54    3.60
   5   4  -2   31.79    3.53
  -5   4   2   30.50    2.65
   5  -4  -2   29.43    2.86
   5  -4  -2   32.11    3.31
  -5  -4   2   35.81    3.74
  -5  -4   2   29.04    2.87
   5  -4  -2   30.89    3.18
   5  -4  -2   28.19    2.75
   5  -4  -2   33.93    3.67
   6   4  -2   22.94    2.99
   6   4  -2   18.41    2.29
   6   4  -2   24.57    3.56
   6   4  -2   18.44    2.65
   6  -4  -2   23.92    2.43
   6  -4  -2   21.82    2.95
   6  -4  -2   19.73    2.76
   6  -4  -2   18.05    2.71
   6  -4  -2   18.91    2.88
   7   4  -2    4.99    1.57
   7   4  -2    7.75    2.42
   7  -4  -2    6.04    1.57
   7  -4  -2    3.88    1.81
   7  -4  -2    1.07    2.32
  -7  -4   2    6.68    2.92
   7  -4  -2    7.04    2.31
   8   4  -2    8.53    1.91
   8   4  -2    3.47    2.35
   8  -4  -2    3.79    1.65
   8  -4  -2    3.98    2.60
   8  -4  -2    5.48    2.19
  -8  -4   2    3.01    3.23
  -8  -5  -2    3.79    3.71
   8  -5   2    6.14    2.55
   7   5   2    3.47    1.83
   7   5   2    3.01    1.52
   7   5   2    5.39    2.58
   7  -5   2   -0.83    1.71
  -7  -5  -2   -1.29    5.02
   7  -5   2    3.25    1.14
  -6   5  -2    4.80    2.46
   6   5   2    6.64    1.95
   6   5   2    6.24    1.33
   6  -5   2    4.24    1.47
  -6  -5  -2    9.44    2.86
  -6  -5  -2    5.37    1.67
   6  -5   2    3.71    1.17
   6  -5   2    6.15    1.36
   6  -5   2    5.05    2.52
  -5   5  -2   -0.38    1.23
  -5   5  -2   -1.78    1.89
   5   5   2   -0.63    1.01
   5   5   2   -2.52    1.95
   5   5   2   -0.47    1.35
  -5  -5  -2    2.80    2.17
   5  -5   2    0.20    1.25
  -5  -5  -2   -0.16    1.28
   5  -5   2   -1.41    1.02
   4   5   2    6.30    1.15
  -4   5  -2    3.49    1.80
  -4   5  -2    4.65    1.07
  -4   5  -2    5.63    1.11
   4   5   2    4.57    1.57
   4   5   2    5.71    1.42
   4  -5   2    4.69    0.96
  -4  -5  -2    6.23    1.81
  -4  -5  -2    5.34    1.32
   4  -5   2    4.32    1.04
  -4  -5  -2    6.41    1.23
   4  -5   2    4.77    1.67
  -3   5  -2   98.84    5.60
   3   5   2  103.62    5.97
  -3   5  -2  101.76    5.60
  -3   5  -2  100.31    6.39
   3   5   2  109.59    6.19
   3   5   2  111.13    5.73
   3  -5   2   99.85    5.50
   3  -5   2   98.11    5.51
  -3  -5  -2  102.16    5.92
   3  -5   2  101.29    6.41
  -3  -5  -2  108.43    6.25
  -3  -5  -2  111.75    5.73
   2   5   2   18.13    1.75
   2   5   2   14.14    2.09
  -2   5  -2   17.45    1.66
  -2   5  -2   15.05    1.36
   2   5   2   16.40    2.28
  -2  -5  -2   16.89    2.25
   2  -5   2   16.85    1.42
   2  -5   2   14.18    2.25
  -2  -5  -2   20.57    2.04
  -2  -5  -2   19.97    1.74
   2  -5   2   16.23    2.32
   1   5   2   26.44    2.12
   1   5   2   27.88    2.03
  -1   5  -2   30.46    1.91
   1   5   2   26.91    2.41
  -1   5  -2   24.29    1.87
  -1  -5  -2   29.35    2.10
   1  -5   2   26.72    2.18
  -1  -5  -2   28.22    1.93
   1  -5   2   27.26    2.46
   1  -5   2   25.29    1.82
  -1  -5  -2   23.70    2.28
   0   5   2    6.66    1.07
   0   5  -2    6.41    1.01
   0   5  -2    6.50    0.93
   0   5   2    8.37    0.95
   0   5  -2    6.87    0.87
   0  -5   2    8.44    0.93
   0  -5   2    7.68    1.09
   0  -5  -2    9.90    1.55
   0  -5   2    7.92    1.14
   0  -5  -2    8.51    1.28
   0  -5  -2    7.53    0.99
   1   5  -2   54.71    3.30
   1   5  -2   47.50    2.91
  -1   5   2   53.95    3.21
   1   5  -2   45.66    3.01
  -1  -5   2   42.81    2.94
  -1  -5   2   45.32    3.00
  -1  -5   2   54.35    3.34
   1  -5  -2   56.12    3.25
   2   5  -2    1.61    0.98
   2   5  -2    2.40    0.91
  -2   5   2    2.75    1.26
   2   5  -2    2.91    1.27
  -2   5   2    2.12    0.92
   2  -5  -2    3.40    1.40
  -2  -5   2    3.00    0.87
  -2  -5   2    2.82    1.05
   2  -5  -2    3.20    0.93
   3   5  -2    3.28    1.04
   3   5  -2    4.58    1.11
   3   5  -2    3.96    1.24
  -3   5   2    5.07    1.16
   3   5  -2    1.95    1.15
  -3  -5   2    3.08    0.88
  -3  -5   2    3.71    1.36
   3  -5  -2    4.32    0.92
   3  -5  -2    6.30    1.04
   3  -5  -2    3.70    1.20
   3  -5  -2    5.44    0.78
   3  -5  -2    4.19    1.50
   4   5  -2    0.80    1.23
   4   5  -2    1.44    1.29
  -4   5   2    1.04    1.05
   4   5  -2    1.27    0.97
   4   5  -2    0.59    1.56
   4  -5  -2    1.75    1.38
  -4  -5   2    0.18    1.00
   4  -5  -2   -0.03    1.19
   4  -5  -2    1.27    0.90
   4  -5  -2    0.82    1.11
   4  -5  -2    0.67    1.10
  -4  -5   2    2.96    1.45
  -5   5   2   11.40    1.70
   5   5  -2   11.56    1.60
   5   5  -2    8.37    2.00
   5   5  -2   10.18    2.34
   5  -5  -2    9.89    1.48
   5  -5  -2   11.31    2.13
  -5  -5   2   12.91    2.60
  -5  -5   2   12.10    1.80
   5  -5  -2    8.20    1.80
   5  -5  -2    9.88    1.66
  -6   5   2    2.34    1.39
   6   5  -2   -2.57    1.79
   6   5  -2    0.47    2.88
   6   5  -2   -0.26    2.10
   6   5  -2    0.66    1.21
  -6  -5   2    1.24    2.33
   6  -5  -2   -1.44    1.98
   6  -5  -2   -0.89    1.38
   6  -5  -2   -2.02    1.62
   6  -5  -2    2.35    1.56
   7   5  -2   30.82    2.78
   7   5  -2   26.92    3.69
   7  -5  -2   19.83    3.10
   7  -5  -2   20.46    2.95
  -7  -5   2   27.13    3.87
   7  -5  -2   17.51    3.51
   7  -5  -2   24.05    3.13
   7  -5  -2   24.37    2.40
   8   5  -2    2.42    1.90
   8  -5  -2    1.26    2.86
   8  -5  -2    3.93    2.04
  -8  -5   2    8.19    3.36
   8  -5  -2    3.65    1.64
   8   6   2   -0.73    2.29
   8   6   2    0.17    2.01
   8  -6   2   -2.17    2.14
  -8  -6  -2    4.15    3.96
   8  -6   2    4.30    2.91
   7   6   2    3.39    1.99
   7   6   2    4.96    1.68
   7  -6   2   -3.36    5.14
   7  -6   2    1.67    2.18
   7  -6   2    1.12    1.14
   7  -6   2   -0.85    1.70
   6   6   2    2.45    1.54
   6   6   2    2.22    1.25
   6  -6   2    3.17    2.42
   6  -6   2   -0.51    1.26
  -6  -6  -2    5.34    2.69
  -6  -6  -2    0.58    1.67
   6  -6   2    2.14    1.60
   6  -6   2   -0.08    1.30
   5   6   2   14.81    2.60
  -5   6  -2   13.51    1.64
   5   6   2   12.36    1.56
   5   6   2   12.22    2.29
   5  -6   2   12.84    1.53
  -5  -6  -2   12.17    1.87
   5  -6   2   13.19    1.61
   5  -6   2   11.39    1.96
  -5  -6  -2   17.66    2.91
   4   6   2    8.44    1.87
  -4   6  -2   10.46    1.53
   4   6   2   10.14    1.43
  -4  -6  -2   10.42    1.63
  -4  -6  -2   15.00    2.32
   4  -6   2   13.60    2.00
   4  -6   2   14.14    2.29
   4  -6   2   11.66    1.30
   3   6   2   -1.16    1.11
   3   6   2    2.00    0.98
  -3   6  -2   -1.24    0.73
   3   6   2    0.21    0.76
  -3   6  -2   -0.90    0.64
  -3  -6  -2    0.86    0.83
   3  -6   2    0.28    1.07
  -3  -6  -2   -0.16    0.95
   3  -6   2   -1.10    1.26
   3  -6   2    1.28    0.75
  -3  -6  -2   -0.41    1.16
   2   6   2    1.10    1.04
   2   6   2    0.24    1.10
  -2   6  -2    1.01    0.53
  -2   6  -2    1.80    0.83
   2   6   2    0.92    0.90
   2  -6   2    2.25    1.27
  -2  -6  -2    1.73    1.28
   2  -6   2    0.21    0.77
   2  -6   2   -0.60    1.16
  -2  -6  -2    0.67    0.79
   2  -6   2   -0.37    1.17
  -2  -6  -2    0.27    0.82
   1   6   2    1.82    0.88
  -1   6  -2    1.01    1.13
  -1   6  -2    2.81    0.88
   1   6   2    2.38    1.32
  -1  -6  -2    1.42    0.82
   1  -6   2    0.33    0.77
   1  -6   2    2.21    1.37
  -1  -6  -2    4.56    1.16
   1  -6   2    1.85    1.18
  -1  -6  -2   -0.85    1.23
   1  -6   2    2.85    0.81
   0   6   2   34.87    2.54
   0   6   2   35.96    2.30
   0   6  -2   32.31    2.41
   0   6   2   38.06    2.50
   0   6  -2   33.18    2.37
   0   6  -2   32.52    2.47
   0  -6   2   33.56    2.26
   0  -6   2   33.64    2.53
   0  -6  -2   36.33    2.27
   0  -6   2   32.42    2.58
   0  -6  -2   33.97    2.36
   0  -6  -2   41.18    3.09
   1   6  -2   43.99    3.40
   1   6  -2   47.12    2.87
  -1   6   2   44.65    3.02
   1   6  -2   51.80    3.05
  -1   6   2   50.31    3.20
  -1  -6   2   43.26    2.98
   1  -6  -2   43.41    2.84
  -1  -6   2   40.15    3.62
   2   6  -2   15.68    1.84
   2   6  -2   16.28    1.85
  -2   6   2   19.31    2.27
   2   6  -2   17.31    2.06
  -2   6   2   14.98    1.86
   2   6  -2   15.41    2.24
  -2  -6   2   15.52    1.62
   2  -6  -2   18.02    1.72
   2  -6  -2   21.01    2.36
  -2  -6   2   15.04    1.82
  -3   6   2    3.51    0.97
   3   6  -2    4.59    1.21
   3   6  -2    6.04    1.38
   3   6  -2    3.94    1.13
   3  -6  -2    3.40    1.31
   3  -6  -2    3.08    0.97
   3  -6  -2    4.57    1.37
  -3  -6   2    3.10    1.21
  -3  -6   2    4.82    1.04
  -4   6   2   53.78    3.67
   4   6  -2   60.17    4.15
   4   6  -2   59.84    3.66
   4   6  -2   55.67    4.10
   4   6  -2   55.58    4.26
   4  -6  -2   56.25    3.62
   4  -6  -2   53.82    4.07
  -4  -6   2   52.56    3.71
  -4  -6   2   60.87    4.24
   4  -6  -2   58.66    3.40
   4  -6  -2   55.47    4.39
   4  -6  -2   56.61    3.76
   5   6  -2   11.98    2.46
   5   6  -2   10.95    2.26
   5   6  -2   13.25    1.71
  -5   6   2   11.60    1.73
  -5  -6   2   12.24    2.48
   5  -6  -2    9.12    1.92
   5  -6  -2   12.41    1.84
   5  -6  -2   11.82    1.47
  -5  -6   2   10.83    1.83
   5  -6  -2   10.50    1.90
  -6   6   2    2.19    1.37
   6   6  -2    2.97    2.65
   6   6  -2    5.72    1.34
   6   6  -2    1.97    1.87
   6  -6  -2    0.80    1.77
   6  -6  -2    1.88    2.09
   6  -6  -2    4.01    1.26
   6  -6  -2    3.66    1.88
  -6  -6   2    0.56    2.23
   7   6  -2    2.92    2.15
   7   6  -2    1.45    1.57
  -7  -6   2    2.20    2.71
   7  -6  -2    1.76    1.61
   7  -6  -2    2.99    2.09
   7  -6  -2    0.83    1.50
   8   6  -2   -3.42    2.23
  -8  -6   2   -2.41    3.32
   8  -6  -2    0.77    2.55
   8  -6  -2    0.41    2.12
   7   7   2    0.65    1.90
   7   7   2    1.19    1.82
  -7  -7  -2    4.67    4.83
   7  -7   2    1.29    1.66
   7  -7   2    0.43    1.25
   7  -7   2    3.54    2.15
   6   7   2    7.88    1.68
   6   7   2    3.03    1.98
  -6   7  -2    6.94    1.36
   6  -7   2    5.96    2.44
   6  -7   2    3.58    1.33
   6  -7   2    5.13    1.46
   6  -7   2    7.38    2.17
   5   7   2    1.23    2.20
  -5   7  -2    1.72    1.18
   5   7   2    2.54    1.30
   5   7   2   -0.07    1.56
   5  -7   2   -1.44    1.71
   5  -7   2    1.97    1.45
   5  -7   2   -1.20    1.19
  -5  -7  -2    1.23    2.11
  -5  -7  -2   -0.05    1.44
   5  -7   2   -0.30    0.98
   4   7   2    1.87    1.58
  -4   7  -2   -0.27    0.97
   4   7   2    0.10    0.96
   4   7   2   -1.87    1.36
  -4   7  -2   -1.17    0.83
  -4  -7  -2   -0.04    1.19
   4  -7   2    0.23    1.05
   4  -7   2    1.02    0.94
   4  -7   2    0.41    1.33
  -4  -7  -2   -1.96    1.66
   4  -7   2   -3.34    1.66
   3   7   2    4.32    1.05
   3   7   2    2.98    1.39
  -3   7  -2    4.87    1.01
  -3   7  -2    4.49    0.87
  -3  -7  -2    3.21    1.12
  -3  -7  -2    3.37    1.58
   3  -7   2    6.31    1.66
   3  -7   2    5.70    0.93
   3  -7   2    4.09    1.37
   3  -7   2    5.10    1.03
  -3  -7  -2    5.02    1.10
   2   7   2   36.91    2.63
   2   7   2   32.67    2.46
  -2   7  -2   29.23    2.41
   2   7   2   31.54    2.94
  -2  -7  -2   37.04    3.00
   2  -7   2   35.58    2.30
   2  -7   2   34.35    2.89
   2  -7   2   40.58    3.29
  -2  -7  -2   32.29    2.67
  -2  -7  -2   34.92    2.45
  -1   7  -2   15.79    2.16
  -1   7  -2   18.67    1.78
  -1   7  -2   16.49    1.74
   1  -7   2   19.99    2.26
   1  -7   2   15.43    1.70
   1  -7   2   21.27    1.73
   0   7   2   12.09    1.67
   0   7  -2    9.86    1.34
   0   7   2    9.76    1.43
   0   7   2   11.48    1.44
   0   7   2   11.35    1.62
   0   7  -2    9.19    1.35
   0  -7   2   10.77    1.46
   0  -7  -2    9.45    1.23
   0  -7   2   10.66    1.31
   0  -7   2   14.17    2.16
   1   7  -2   12.44    1.68
  -1   7   2   12.30    1.71
  -1   7   2   15.66    1.83
   1   7  -2   14.92    1.74
   1   7  -2   10.92    1.57
  -1  -7   2   12.73    1.67
  -1  -7   2   11.85    1.82
   1  -7  -2   13.78    1.57
  -1  -7   2   12.41    1.56
   2   7  -2   32.66    2.41
   2   7  -2   29.77    2.71
   2   7  -2   33.36    2.94
   2   7  -2   28.07    2.79
  -2   7   2   32.69    2.45
   2  -7  -2   32.00    2.28
  -2  -7   2   30.65    2.35
  -2  -7   2   28.91    2.49
  -3   7   2    5.50    1.17
   3   7  -2    3.73    1.26
   3   7  -2    5.50    1.35
   3   7  -2    5.65    1.30
   3   7  -2    4.36    1.10
   3  -7  -2    3.51    1.04
   3  -7  -2    3.45    1.29
  -3  -7   2    2.51    1.16
   3  -7  -2    3.60    1.64
   4   7  -2    5.66    1.62
   4   7  -2    6.78    1.72
  -4   7   2    6.56    1.36
   4   7  -2    4.53    1.54
   4   7  -2    6.04    1.18
   4  -7  -2    6.21    1.50
   4  -7  -2    6.34    1.35
  -4  -7   2    6.04    1.26
   4  -7  -2    5.52    1.96
  -4  -7   2    8.23    1.82
  -5   7   2    8.94    1.71
   5   7  -2    9.34    2.43
   5   7  -2   11.86    1.65
   5   7  -2    5.99    1.81
  -5  -7   2    8.33    1.87
   5  -7  -2    9.49    1.74
   5  -7  -2   10.06    1.95
   5  -7  -2   10.09    2.04
   6   7  -2    3.16    3.00
  -6   7   2    1.79    1.61
   6   7  -2    2.31    1.38
   6  -7  -2    2.15    2.11
   6  -7  -2    2.57    1.88
  -6  -7   2    0.54    2.49
   6  -7  -2    1.85    1.25
   7   7  -2    2.77    2.20
   7   7  -2   -2.07    1.58
  -7  -7   2    1.97    2.87
   7  -7  -2   -0.17    1.74
   7  -7  -2    1.24    2.24
   7   8   2    0.32    1.98
   7   8   2    3.67    1.91
   7  -8   2    0.55    1.69
  -7  -8  -2    7.12    3.87
   7  -8   2    6.39    2.46
  -6   8  -2    3.87    1.41
   6   8   2    7.98    1.77
   6   8   2    2.95    1.86
   6  -8   2    6.69    1.61
  -6  -8  -2    9.35    2.99
   6  -8   2    4.59    2.31
   6  -8   2    3.98    1.40
   5   8   2    2.21    1.72
   5   8   2    5.91    2.54
  -5   8  -2    3.02    1.20
   5   8   2    4.91    1.51
   5  -8   2    5.38    1.74
   5  -8   2    5.10    1.31
   5  -8   2    4.43    1.72
   5  -8   2    4.37    1.22
  -5  -8  -2    3.65    1.79
  -5  -8  -2    5.61    2.51
   4   8   2    2.10    1.72
   4   8   2   -0.55    1.56
  -4   8  -2    1.46    1.10
   4   8   2    2.47    1.16
   4  -8   2    0.78    1.16
   4  -8   2    3.67    1.12
  -4  -8  -2    2.70    1.47
  -4  -8  -2    2.25    1.73
   4  -8   2    2.02    1.44
   3   8   2   17.33    2.30
   3   8   2   13.82    1.97
  -3   8  -2   14.82    1.79
   3   8   2   18.04    2.22
   3   8   2   20.12    2.43
  -3  -8  -2   15.50    2.02
   3  -8   2   14.87    2.33
  -3  -8  -2   19.29    2.76
   3  -8   2   13.61    1.84
   3  -8   2   16.67    2.30
   2   8   2    3.50    1.31
   2   8   2    1.92    1.22
   2   8   2    2.05    0.93
   2   8   2    1.51    0.98
  -2  -8  -2   -0.24    0.86
   2  -8   2    1.88    0.89
   2  -8   2    2.58    1.23
   2  -8   2    0.59    1.30
  -2  -8  -2    0.60    1.25
   1   8   2   83.45    4.77
   1   8   2   83.14    4.60
   1   8   2   73.77    4.51
   1   8   2   78.86    4.47
  -1   8  -2   73.16    4.37
  -1   8  -2   69.76    4.17
  -1   8  -2   75.07    4.56
   1  -8   2   71.61    4.26
  -1  -8  -2   75.20    4.67
   1  -8   2   74.74    4.64
   1  -8   2   69.04    4.27
  -1  -8  -2   75.64    4.36
   0   8  -2    9.32    1.35
   0   8  -2    9.36    1.29
   0   8   2    8.38    1.50
   0  -8   2   13.89    2.07
   0  -8   2   10.55    1.24
   1   8  -2   29.19    2.50
   1   8  -2   25.06    2.19
   1   8  -2   23.08    2.13
  -1   8   2   30.29    2.46
   1   8  -2   29.42    2.51
  -1   8   2   28.65    2.30
  -1  -8   2   30.17    2.25
   1  -8  -2   33.39    2.81
   1  -8  -2   27.11    2.15
   2   8  -2    9.95    1.64
   2   8  -2   11.11    1.44
  -2   8   2   12.76    1.75
  -2   8   2   12.02    1.57
   2   8  -2    9.60    1.65
   2   8  -2    8.42    1.72
   2  -8  -2   10.88    1.34
  -2  -8   2   11.70    1.87
  -2  -8   2    7.78    1.28
  -3   8   2    9.62    1.37
  -3  -8   2   10.86    1.52
   3  -8  -2    6.98    1.34
   3  -8  -2    7.50    1.57
   3  -8  -2    9.57    1.96
  -4   8   2    5.68    1.38
   4   8  -2    1.72    1.65
   4   8  -2    0.80    1.21
   4  -8  -2    4.31    1.49
  -4  -8   2    0.08    1.20
   4  -8  -2    2.45    1.28
  -4  -8   2   -0.66    1.38
   5   8  -2   -0.29    1.70
   5   8  -2    2.53    2.09
  -5   8   2   -1.60    1.33
   5   8  -2    0.51    1.25
   5  -8  -2    1.65    1.48
  -5  -8   2    4.26    2.06
   5  -8  -2    0.72    1.48
   6   8  -2   -2.33    1.87
  -6   8   2    1.04    1.71
   6   8  -2    3.47    3.30
   6   8  -2    1.66    1.53
  -6  -8   2    2.35    2.46
   6  -8  -2    0.76    1.90
   6  -8  -2   -2.28    1.83
   6  -8  -2    1.83    1.97
  -7   8   2    2.73    2.03
   7   8  -2   -1.63    2.76
   7   8  -2    1.00    2.23
   7  -8  -2   -1.69    1.61
  -7  -8   2    3.32    2.98
   7  -8  -2    1.46    2.15
   7   9   2    1.45    2.08
   7   9   2   -0.93    2.09
   7  -9   2    1.07    2.35
  -7  -9  -2   10.68    3.97
  -6   9  -2    8.97    1.73
   6   9   2    9.51    1.91
   6   9   2    7.41    2.22
   6  -9   2    9.95    2.35
   6  -9   2    5.57    1.64
   6  -9   2    9.95    1.81
  -6  -9  -2   11.47    3.24
   5   9   2   -0.64    1.30
  -5   9  -2    0.49    1.29
   5   9   2   -1.51    1.57
   5  -9   2    1.91    1.29
  -5  -9  -2    3.29    2.29
   5  -9   2   -2.29    1.53
   5  -9   2   -0.38    1.36
   5  -9   2   -1.47    1.43
   4   9   2    0.16    1.52
  -4   9  -2    1.47    1.19
   4   9   2    0.03    1.17
   4   9   2    3.16    1.95
   4  -9   2    0.38    1.48
   4  -9   2    2.05    1.21
  -4  -9  -2    1.03    1.49
  -4  -9  -2   -0.92    1.84
  -3   9  -2    5.58    1.14
   3   9   2    4.63    1.56
   3   9   2    6.65    1.71
   3   9   2    2.39    1.20
   3  -9   2    3.21    1.97
   3  -9   2    3.89    1.45
  -3  -9  -2    4.43    1.76
   3  -9   2    2.71    1.18
  -3  -9  -2    2.33    1.23
   2   9   2    1.50    1.48
   2   9   2    0.96    0.88
  -2   9  -2   -0.22    0.94
   2   9   2   -1.02    1.17
   2  -9   2   -0.19    0.99
  -2  -9  -2   -2.14    1.41
   2  -9   2    1.29    1.14
  -2  -9  -2   -1.46    0.81
   2  -9   2   -0.43    1.37
  -1   9  -2   12.63    1.76
   1   9   2   13.54    1.80
  -1   9  -2   17.99    1.98
   1   9   2   17.19    2.09
   1   9   2   13.50    1.76
  -1   9  -2   13.16    1.36
   1   9   2   12.66    1.77
   1  -9   2   11.26    1.58
  -1  -9  -2   16.79    2.28
  -1  -9  -2   15.19    1.68
   1  -9   2   11.83    1.77
   0   9  -2   -0.88    0.82
   0   9   2    0.54    0.80
   0   9   2    1.12    0.89
   0   9  -2    0.77    0.82
   0   9   2   -1.34    1.04
   0  -9   2   -0.38    0.73
   0  -9  -2    1.24    1.40
   0  -9   2    0.81    1.22
   0  -9  -2    0.97    0.86
   1   9  -2  101.58    6.08
   1   9  -2  109.33    6.28
  -1   9   2  109.83    6.24
  -1   9   2  115.96    6.39
   1   9  -2  116.94    6.37
   1   9  -2  104.81    6.16
   1  -9  -2  112.03    6.14
  -1  -9   2  110.51    6.17
   1  -9  -2  123.27    6.59
  -1  -9   2   97.97    6.19
   2   9  -2   16.53    2.06
   2   9  -2   16.08    1.92
   2   9  -2   13.61    1.99
   2   9  -2   18.93    2.47
  -2   9   2   16.82    2.10
  -2   9   2   19.28    2.23
  -2  -9   2   16.69    2.34
   2  -9  -2   15.67    1.99
  -2  -9   2   16.14    1.98
   2  -9  -2   22.15    2.46
   3   9  -2    6.23    1.61
   3   9  -2    4.06    1.20
  -3   9   2    4.44    1.27
   3   9  -2    6.88    1.77
   3  -9  -2    2.75    1.34
   3  -9  -2    3.36    1.29
   3  -9  -2    2.33    1.56
  -3  -9   2    6.53    1.39
  -3  -9   2    4.84    1.46
  -4   9   2    7.73    1.67
   4   9  -2    5.78    1.93
   4   9  -2    4.84    1.31
   4   9  -2    5.12    1.79
   4  -9  -2    2.48    1.55
  -4  -9   2    5.92    1.73
   4  -9  -2    4.30    1.72
   5   9  -2    1.46    1.24
  -5   9   2    2.50    1.51
   5   9  -2    4.92    2.35
   5   9  -2    0.93    1.99
  -5  -9   2    3.20    2.03
   5  -9  -2    1.97    1.57
   5  -9  -2   -1.37    1.66
   6   9  -2    4.65    1.66
  -6   9   2    6.38    2.04
  -6  -9   2    7.41    2.79
   6  -9  -2    1.26    2.10
   6  -9  -2    1.60    1.78
   7   9  -2   -0.86    1.79
  -7   9   2   -1.86    1.90
   7   9  -2    2.67    2.25
   7  -9  -2   -1.02    2.17
  -7  -9   2   -1.75    3.04
   7  10   2    0.02    2.14
   7  10   2   -2.86    1.97
  -7 -10  -2    0.20    4.04
   7 -10   2    2.56    2.24
   6  10   2    1.09    1.82
  -6  10  -2    5.34    1.69
   6  10   2    4.76    2.07
  -6 -10  -2    5.98    3.44
   6 -10   2    5.35    1.99
   5  10   2    3.70    1.69
   5  10   2    2.02    2.13
  -5  10  -2    4.83    1.50
   5 -10   2    6.17    1.72
   5 -10   2    3.67    2.02
  -5 -10  -2    4.24    2.62
   4  10   2   56.94    4.21
   4  10   2   61.39    4.78
  -4  10  -2   64.75    4.17
   4  10   2   62.01    5.06
  -4 -10  -2   74.74    5.43
   4 -10   2   59.66    4.13
   4 -10   2   61.54    4.68
   3  10   2   10.99    2.29
   3  10   2   15.08    2.05
   3  10   2   13.40    2.33
  -3  10  -2   11.03    1.68
  -3 -10  -2   11.31    2.23
   3 -10   2   11.39    2.07
   3 -10   2    8.67    2.20
   3 -10   2   11.32    1.68
  -3 -10  -2    9.96    1.74
   2  10   2    6.98    1.97
   2  10   2    6.18    1.60
   2  10   2    2.54    1.70
   2  10   2    5.33    1.18
  -2  10  -2    4.89    1.31
   2 -10   2    4.57    1.24
  -2 -10  -2    6.66    1.86
   2 -10   2    4.34    1.44
   2 -10   2    3.86    1.76
  -1  10  -2    3.14    1.36
  -1  10  -2    0.51    0.99
   1  10   2    0.20    0.98
  -1  10  -2    1.45    0.99
   1  10   2    1.49    1.53
   1  10   2   -0.29    1.09
   1  10   2    2.47    1.01
  -1 -10  -2    2.60    1.32
   1 -10   2    0.34    1.22
  -1 -10  -2    1.21    0.92
   1 -10   2    1.08    0.99
   0  10   2   26.20    2.52
   0  10   2   32.56    2.54
   0  10  -2   30.27    2.36
   0  10  -2   29.49    2.70
   0  10  -2   27.19    2.53
   0  10  -2   28.20    2.46
   0 -10   2   28.73    2.93
   0 -10   2   29.90    2.38
   0 -10  -2   28.73    2.35
   0 -10  -2   28.08    3.17
  -1  10   2    8.81    1.50
   1  10  -2   10.07    1.73
   1  10  -2   11.93    1.58
   1  10  -2   13.45    2.01
   1  10  -2   11.70    1.85
  -1  10   2    7.97    1.38
   1 -10  -2   11.74    1.96
  -1 -10   2    8.78    1.69
  -1 -10   2   12.62    1.56
   1 -10  -2   10.35    1.36
   2  10  -2    0.41    1.50
   2  10  -2    1.02    0.96
  -2  10   2    1.33    1.32
   2  10  -2    2.21    1.56
  -2  10   2    0.78    1.11
   2  10  -2    1.70    1.30
   2 -10  -2    3.03    1.45
  -2 -10   2    0.13    1.41
  -2 -10   2    0.86    1.04
   2 -10  -2    1.36    1.03
   3  10  -2    4.29    1.67
  -3  10   2    6.01    1.53
   3  10  -2    6.90    1.83
   3  10  -2    2.20    1.93
   3  10  -2    4.71    1.46
   3 -10  -2    3.80    1.57
  -3 -10   2    5.66    1.57
   3 -10  -2    3.97    1.71
   4  10  -2   -1.42    1.55
   4  10  -2    1.14    1.19
  -4  10   2    2.25    1.40
   4  10  -2    1.22    2.02
  -4 -10   2   -0.25    1.76
   4 -10  -2    0.91    1.47
   4 -10  -2    0.20    1.65
   5  10  -2    5.73    1.61
   5  10  -2    2.87    2.47
  -5  10   2    5.14    1.64
   5  10  -2    3.26    1.98
   5 -10  -2    4.06    1.97
   5 -10  -2    3.77    2.42
  -5 -10   2    6.19    2.37
   6  10  -2    7.32    2.14
   6  10  -2    5.28    2.17
  -6  10   2   10.40    2.33
   6 -10  -2    5.88    2.57
   6 -10  -2    6.85    2.29
  -6 -10   2    9.73    3.02
   7  10  -2    0.40    2.38
   7  10  -2    4.16    2.02
  -7  10   2    0.69    2.18
   7 -10  -2   -2.67    2.14
  -7 -10   2   -2.48    3.46
  -6  11  -2   -1.39    1.70
   6  11   2   -1.30    1.70
   6  11   2   -0.48    2.23
  -6 -11  -2    0.79    3.29
   6 -11   2   -0.53    1.90
   5  11   2    0.19    1.50
   5  11   2   -0.28    1.87
  -5  11  -2    0.95    1.57
   5 -11   2    0.20    1.76
   5 -11   2   -1.41    1.74
  -5 -11  -2    4.58    2.72
   4  11   2    1.36    1.80
   4  11   2    3.99    1.40
  -4  11  -2    3.65    1.42
   4  11   2    2.97    2.64
   4 -11   2    3.43    1.69
  -4 -11  -2    4.92    2.49
   4 -11   2    2.47    1.76
  -3  11  -2   36.19    3.15
   3  11   2   29.21    4.09
   3  11   2   44.42    4.85
   3  11   2   38.36    3.11
   3  11   2   44.81    3.76
  -3 -11  -2   40.62    4.16
   3 -11   2   32.97    3.19
   3 -11   2   38.34    3.68
   2  11   2    8.08    2.20
   2  11   2    9.98    1.69
   2  11   2   11.16    1.99
  -2  11  -2    9.00    1.66
   2  11   2    9.91    2.35
   2 -11   2   10.27    1.98
   2 -11   2    9.29    2.28
  -2 -11  -2   11.28    2.13
   2 -11   2    8.59    1.53
  -1  11  -2    1.83    0.93
  -1  11  -2    2.70    1.08
   1  11   2    0.83    1.36
   1  11   2    3.16    1.13
  -1  11  -2    2.55    1.12
  -1  11  -2    2.02    1.55
   1  11   2   -0.06    1.26
   1  11   2    0.95    1.79
  -1 -11  -2    2.62    1.56
   1 -11   2    4.24    1.56
   1 -11   2    0.65    0.99
  -1 -11  -2    1.43    1.13
   0  11   2   -0.19    1.38
   0  11  -2    0.67    1.35
   0  11  -2    0.08    1.26
   0  11  -2   -0.82    1.05
   0  11  -2    1.90    1.06
   0  11   2    1.00    1.02
   0  11   2    0.14    0.91
   0  11   2   -2.06    1.07
   0 -11   2    0.59    1.08
   0 -11  -2   -0.62    1.66
   0 -11  -2   -0.66    0.97
   0 -11   2    2.24    1.52
   1  11  -2   23.09    2.88
  -1  11   2   13.96    2.14
   1  11  -2   17.27    2.49
   1  11  -2   16.87    2.38
  -1  11   2   18.58    2.19
   1  11  -2   15.60    2.03
   1 -11  -2   21.19    2.94
  -1 -11   2   18.16    2.12
  -1 -11   2   14.33    1.76
   1 -11  -2   14.63    2.07
   2  11  -2    2.02    1.91
   2  11  -2    5.06    1.71
   2  11  -2    3.82    1.22
   2  11  -2    4.88    1.70
  -2  11   2    6.86    1.67
  -2  11   2    3.95    1.44
   2 -11  -2    4.97    1.77
  -2 -11   2    6.89    1.68
   2 -11  -2    3.70    1.35
   3  11  -2   -0.84    2.26
   3  11  -2    0.33    1.70
  -3  11   2    0.89    1.36
   3  11  -2    1.79    1.15
   3  11  -2   -0.72    1.96
   3 -11  -2    2.14    1.54
  -3 -11   2   -1.70    1.54
   3 -11  -2    2.20    1.59
   4  11  -2    5.55    2.55
   4  11  -2    6.20    1.63
  -4  11   2    7.53    1.91
   4  11  -2    6.67    2.18
   4 -11  -2    6.36    2.16
  -4 -11   2    5.43    1.97
   4 -11  -2    6.77    1.91
   5  11  -2   -1.70    1.87
   5  11  -2    0.33    1.48
   5  11  -2    3.20    2.69
  -5  11   2    1.80    1.75
  -5 -11   2    1.27    2.25
   5 -11  -2    0.24    3.43
   5 -11  -2    0.61    1.61
   6  11  -2    4.94    1.99
  -6  11   2    6.59    2.31
   6  11  -2    8.43    2.40
   6 -11  -2    4.29    2.13
  -7  11   2   21.01    3.00
   7  11  -2   22.20    2.93
  -7 -11   2   21.40    4.39
  -6  12  -2    0.33    1.86
   6  12   2    1.80    2.36
   6  12   2    2.65    1.90
   6 -12   2    0.83    2.22
  -6 -12  -2    2.45    4.01
   5  12   2   18.10    2.58
  -5  12  -2   20.60    2.55
   5  12   2   16.36    2.73
   5 -12   2   14.75    2.69
  -5 -12  -2   18.59    3.69
   5 -12   2   11.58    2.49
  -4  12  -2    6.84    1.79
   4  12   2    2.15    2.05
   4  12   2    4.80    1.50
   4 -12   2    4.78    1.93
  -4 -12  -2    7.39    2.71
   4 -12   2    5.58    1.95
  -3  12  -2    3.21    1.52
   3  12   2    1.04    2.46
   3  12   2    0.78    1.84
   3  12   2   -1.47    1.26
   3 -12   2    0.67    1.65
  -3 -12  -2    2.10    2.21
   3 -12   2    1.77    1.62
   2  12   2    0.18    1.35
  -2  12  -2   -0.02    1.26
   2  12   2    0.23    1.49
   2  12   2   -1.53    1.89
   2  12   2   -0.49    2.35
   2 -12   2    1.00    1.70
   2 -12   2    1.01    2.33
   2 -12   2    2.38    1.49
  -2 -12  -2   -0.44    1.82
   1  12   2    5.98    2.22
  -1  12  -2    6.56    1.26
  -1  12  -2   11.27    1.72
   1  12   2    5.14    1.99
   1  12   2    9.62    1.68
   1  12   2    7.22    1.58
  -1  12  -2    7.36    1.39
  -1  12  -2    8.43    2.07
   1 -12   2    7.55    2.00
  -1 -12  -2    8.20    1.94
   1 -12   2    5.88    1.40
   0  12   2    0.53    1.58
   0  12  -2    0.63    1.51
   0  12   2    1.29    1.23
   0  12  -2    3.62    1.19
   0  12   2    4.08    1.13
   0  12   2    1.11    1.71
   0  12  -2    3.50    1.63
   0  12  -2    2.67    1.24
   0 -12  -2    3.27    2.00
   0 -12   2    1.42    1.27
   0 -12   2    4.97    2.03
   1  12  -2   14.12    2.24
   1  12  -2   11.73    1.72
  -1  12   2   14.93    1.95
   1  12  -2   16.84    2.48
   1  12  -2   15.51    2.24
  -1  12   2   11.14    1.96
  -1 -12   2   14.20    2.11
   1 -12  -2   12.47    2.37
   1 -12  -2   12.64    1.86
   2  12  -2    9.00    2.33
  -2  12   2   11.45    2.02
   2  12  -2    8.46    1.66
   2  12  -2    8.76    2.04
   2  12  -2   11.17    2.02
  -2 -12   2   10.25    2.04
   2 -12  -2   10.08    1.87
   2 -12  -2   13.45    2.20
   3  12  -2    3.34    1.39
   3  12  -2    3.61    2.10
   3  12  -2    4.09    1.90
  -3  12   2    1.78    1.61
   3 -12  -2    3.73    1.86
  -3 -12   2    1.28    1.67
   4  12  -2   -2.41    2.18
  -4  12   2    3.28    1.70
   4  12  -2    1.08    1.55
   4  12  -2   -0.67    2.85
   4 -12  -2    0.71    1.60
  -4 -12   2    0.07    2.08
  -5  12   2   15.16    2.43
   5  12  -2   16.88    2.33
   5  12  -2   17.79    3.81
   5  12  -2   10.07    2.67
  -5 -12   2   20.50    3.04
   5 -12  -2   17.01    2.68
   6  12  -2    1.82    2.15
  -6  12   2    6.98    2.41
   6  12  -2    1.19    2.30
   6 -12  -2    3.30    2.23
  -6 -12   2    3.69    3.09
   6  13   2    2.36    2.11
  -6  13  -2    3.82    2.11
  -6 -13  -2    3.41    4.20
   6 -13   2   -1.90    2.28
   5  13   2    1.18    1.84
   5  13   2    2.50    2.23
  -5  13  -2    3.50    2.05
   5 -13   2    0.33    2.23
   4  13   2   -1.47    1.82
  -4  13  -2    1.23    1.76
   4  13   2    0.86    2.08
  -4 -13  -2    2.81    2.83
   3  13   2    7.42    1.79
  -3  13  -2    8.16    1.88
   3  13   2    9.07    2.39
   3 -13   2   12.70    2.29
  -3 -13  -2   10.16    2.70
   2  13   2   27.41    3.16
   2  13   2   24.02    3.41
   2  13   2   26.60    2.76
   2  13   2   23.96    3.12
  -2  13  -2   26.02    2.93
   2 -13   2   27.59    3.75
  -2 -13  -2   26.12    4.14
  -1  13  -2    2.88    2.11
   1  13   2    1.73    1.34
  -1  13  -2    2.42    1.34
   1  13   2   -1.18    2.14
  -1  13  -2    0.19    1.52
  -1  13  -2    1.04    1.47
   1  13   2   -2.58    1.80
   1  13   2   -1.24    1.25
   1 -13   2   -1.09    1.78
  -1 -13  -2    3.26    1.90
   0  13   2   -0.28    1.18
   0  13   2    2.81    1.69
   0  13  -2    0.94    1.77
   0  13  -2    2.35    1.32
   0  13  -2    1.56    1.38
   0  13   2    0.18    1.37
   0  13   2    0.60    2.03
   0  13  -2    0.56    1.71
   0 -13  -2    0.19    2.00
   0 -13   2    0.78    2.04
   1  13  -2    2.20    1.98
   1  13  -2   -0.39    1.50
   1  13  -2   -0.89    1.23
   1  13  -2   -0.36    1.77
  -1  13   2    0.80    1.38
  -1 -13   2    1.67    1.73
   1 -13  -2    1.87    2.03
   2  13  -2    3.12    2.24
   2  13  -2    3.19    1.91
   2  13  -2    4.10    1.78
   2  13  -2    2.06    1.19
  -2  13   2    2.60    1.49
   2 -13  -2   -0.56    1.93
  -2 -13   2    1.61    2.02
   3  13  -2    0.34    2.05
   3  13  -2    3.17    2.13
  -3  13   2    5.18    1.63
   3  13  -2    2.71    1.47
  -3 -13   2    2.88    1.97
   3 -13  -2    4.10    2.03
   4  13  -2    1.01    1.59
   4  13  -2    1.88    3.02
   4  13  -2    0.70    2.29
  -4  13   2    1.91    1.92
  -4 -13   2    5.23    2.40
   4 -13  -2    3.89    1.92
  -5  13   2   -2.03    2.19
   5  13  -2   -0.29    1.63
  -5 -13   2    1.74    2.43
   5 -13  -2   -3.38    1.83
   6  13  -2    2.08    2.07
   6  13  -2    4.42    2.67
  -6  13   2    2.88    2.35
  -6 -13   2    8.71    3.37
   6 -13  -2   -1.01    2.26
   5  14   2   -1.27    2.06
  -5  14  -2    7.33    2.31
   5  14   2    1.13    2.35
   5 -14   2    1.09    2.22
  -5 -14  -2    7.16    3.50
   4  14   2    6.41    2.03
  -4  14  -2    8.05    2.24
  -4 -14  -2    6.44    3.30
   3  14   2   -3.14    1.95
  -3  14  -2    0.40    1.80
   3  14   2    1.26    1.58
  -3 -14  -2    4.82    2.66
   3 -14   2    0.15    1.94
   2  14   2    7.42    3.09
   2  14   2   10.82    1.75
  -2  14  -2    7.25    1.87
   2  14   2    6.34    1.92
  -2 -14  -2   10.96    2.81
   2 -14   2    8.73    2.35
   1  14   2    5.07    1.45
  -1  14  -2    5.41    1.67
   1  14   2    5.53    2.63
   1  14   2    2.02    1.55
   1 -14   2    3.76    2.18
  -1 -14  -2    5.41    2.15
   0  14   2   15.70    2.24
   0  14  -2   10.89    2.18
   0  14  -2    8.91    2.57
   0  14  -2   13.20    1.84
   0  14   2   15.40    2.09
   0  14  -2    8.78    1.76
   0 -14  -2   15.46    2.80
   0 -14   2   12.27    2.81
  -1  14   2    4.65    1.60
   1  14  -2    7.02    2.32
   1  14  -2    6.90    2.35
   1  14  -2    5.35    1.66
   1  14  -2    4.51    1.86
   1 -14  -2    5.17    2.30
  -1 -14   2    7.51    2.02
  -2  14   2    4.34    1.70
   2  14  -2    0.53    1.94
   2  14  -2    6.85    2.68
   2  14  -2    1.71    1.45
   2  14  -2    0.27    2.34
   2 -14  -2    1.73    2.04
  -2 -14   2    5.08    2.27
   3  14  -2    9.54    1.71
  -3  14   2   14.37    2.22
   3  14  -2   10.17    2.77
   3  14  -2    5.63    2.63
   3 -14  -2    9.10    2.58
  -3 -14   2   11.26    2.44
  -4  14   2   13.93    2.30
   4  14  -2   12.28    2.29
   4  14  -2   10.74    2.95
   4  14  -2   10.55    3.38
   4 -14  -2   10.85    2.67
  -4 -14   2   16.08    2.79
   5  14  -2   -3.72    1.94
   5  14  -2    1.35    2.61
  -5  14   2   -1.58    2.34
   5 -14  -2   -1.28    2.01
  -5 -14   2    5.00    2.93
  -5  15  -2    4.94    2.48
   5  15   2    0.36    2.08
   5  15   2   -1.39    2.66
   5 -15   2    0.61    2.50
   4  15   2    1.76    1.84
   4  15   2    3.74    2.44
  -4 -15  -2    9.03    3.50
   4 -15   2    2.07    2.38
  -3  15  -2   14.86    2.36
   3  15   2   15.80    2.20
   3  15   2   15.45    2.63
  -3 -15  -2   20.75    3.46
   2  15   2    3.28    1.70
   2  15   2    3.85    2.01
  -2  15  -2    0.65    1.71
  -2 -15  -2    2.65    2.76
   2 -15   2    0.91    2.10
  -1  15  -2   16.04    2.55
   1  15   2   20.15    3.78
   1  15   2   16.81    3.05
  -1  15  -2   15.23    2.28
   1  15   2   15.84    2.25
  -1  15  -2   18.25    2.40
   1 -15   2   17.14    3.12
  -1 -15  -2   21.47    3.15
   0  15   2   -1.12    1.54
   0  15   2    0.82    1.29
   0  15   2    1.84    2.23
   0  15  -2   -1.38    2.11
   0  15  -2    1.37    1.52
   0 -15  -2    1.48    2.31
   0 -15   2    2.26    2.46
   1  15  -2   20.46    3.22
   1  15  -2   19.39    3.12
   1  15  -2   16.98    2.89
   1  15  -2   18.79    2.69
  -1  15   2   18.96    2.59
  -1 -15   2   22.76    2.94
   1 -15  -2   21.77    3.36
   2  15  -2   -1.33    1.98
   2  15  -2    3.12    2.42
   2  15  -2   -2.06    1.46
  -2  15   2    0.89    1.82
  -2 -15   2    5.23    2.25
   2 -15  -2    3.63    2.38
   3  15  -2    2.10    2.46
   3  15  -2    1.82    2.86
  -3  15   2    1.21    1.99
   3  15  -2    3.61    1.61
  -3 -15   2    5.39    2.34
   3 -15  -2    1.90    2.05
  -4  15   2    3.57    2.20
   4  15  -2   -1.69    2.47
   4  15  -2   -1.09    1.68
  -4 -15   2    2.08    2.52
   4 -15  -2   -0.36    2.20
   5  15  -2    7.56    3.00
  -5  15   2   10.62    3.23
  -5 -15   2    8.05    3.22
  -4  16  -2   12.62    2.80
   4  16   2   13.17    2.51
  -4 -16  -2   12.54    3.91
  -3  16  -2    2.02    2.14
   3  16   2    4.23    1.85
   3  16   2    2.77    2.36
  -3 -16  -2    6.65    3.25
   3 -16   2    2.57    2.42
  -2  16  -2    3.09    2.09
   2  16   2    4.02    1.88
   2  16   2    3.53    2.04
   2 -16   2    4.90    2.52
  -2 -16  -2    5.22    2.87
   1  16   2    6.49    2.05
  -1  16  -2    4.87    2.39
  -1  16  -2    2.65    1.31
   1  16   2    2.96    1.87
   1  16   2   10.15    3.03
  -1 -16  -2    5.25    2.85
   1 -16   2    4.77    2.77
   0  16  -2   17.50    2.35
   0  16   2   19.93    2.68
   0  16   2   20.01    2.47
   0  16  -2   18.37    2.80
   0  16  -2   14.84    2.21
   0  16   2   18.46    2.87
   0 -16  -2   15.99    3.08
   0 -16   2   14.91    3.08
   1  16  -2    0.70    2.84
  -1  16   2    2.12    1.79
   1  16  -2    0.89    2.01
   1  16  -2    5.55    1.70
  -1 -16   2    6.45    2.43
   1 -16  -2    5.20    2.66
   2  16  -2   -5.08    2.22
  -2  16   2   -1.84    2.00
   2  16  -2   -1.08    1.57
  -2 -16   2    3.15    2.35
   2 -16  -2   -2.13    2.39
  -3  16   2    9.90    2.41
   3  16  -2    4.92    1.90
   3  16  -2    6.65    2.79
   3 -16  -2    4.61    2.59
  -3 -16   2   10.25    2.92
   4  16  -2    6.18    2.05
   4  16  -2    8.50    3.19
  -4  16   2    5.03    2.47
   4 -16  -2    4.91    2.67
  -4 -16   2   10.47    2.88
   3  17   2    4.70    2.61
   3  17   2    9.59    2.41
  -3  17  -2    3.17    2.45
  -3 -17  -2   11.80    3.84
   3 -17   2    2.82    2.65
   2  17   2   33.67    3.69
   2  17   2   27.84    3.85
  -2  17  -2   27.42    3.42
   2 -17   2   25.36    3.71
   1  17   2    2.50    2.02
  -1  17  -2    1.06    1.99
   1  17   2   -1.96    1.89
  -1  17  -2    1.85    1.49
  -1 -17  -2    1.66    2.94
   1 -17   2    3.55    3.04
   0  17   2    1.13    2.01
   0  17  -2    0.68    1.76
   0  17   2    2.37    1.56
   0  17  -2    1.91    1.93
   0 -17   2   -2.38    2.58
   0 -17  -2    0.28    2.36
  -1  17   2    2.63    2.08
   1  17  -2    1.88    1.88
   1  17  -2    1.20    2.15
   1 -17  -2   -0.47    2.98
  -1 -17   2   -2.75    2.68
   2  17  -2    4.14    1.80
   2  17  -2    5.22    2.48
  -2  17   2    6.01    2.26
  -2 -17   2    8.62    2.81
   2 -17  -2   -0.58    2.75
   3  17  -2    3.28    2.81
  -3  17   2    4.41    2.58
   3  17  -2    1.06    1.86
   3 -17  -2   -2.00    2.70
  -3 -17   2    3.83    3.04
  -4  17   2   -0.17    2.62
   4 -17  -2   -4.87    2.40
   2  18   2   11.85    2.60
   2  18   2    6.05    2.58
  -2  18  -2    4.39    2.43
   2 -18   2    2.59    3.23
  -2 -18  -2    6.51    3.59
   1  18   2    7.83    2.19
  -1  18  -2    0.51    2.28
   1  18   2    4.39    2.19
  -1 -18  -2    1.84    3.36
   1 -18   2    0.27    3.22
   0  18  -2    9.86    2.49
   0  18  -2    6.93    2.03
   0  18   2    9.03    2.01
   0  18   2   10.52    2.52
   0 -18   2   11.02    3.08
   0 -18  -2    8.21    2.87
  -1  18   2    2.62    2.38
   1  18  -2    2.55    2.37
   1  18  -2    1.25    2.13
   1 -18  -2    0.49    3.00
  -1 -18   2   -2.42    3.07
  -2  18   2    3.21    2.49
   2  18  -2    5.46    2.07
   2  18  -2    2.66    2.81
   2 -18  -2   -2.28    3.08
  -2 -18   2   -2.11    3.07
  -3  18   2    3.80    2.66
   3  18  -2    3.86    2.06
   3 -18  -2    1.01    3.13
  -1  19  -2   -0.17    2.43
   1  19   2   -0.62    2.41
  -1 -19  -2    7.06    3.82
   1 -19   2    0.26    3.60
   0  19   2    3.92    2.49
   0 -19   2    4.94    3.12
   0 -19  -2    5.22    3.02
  -1  19   2    6.21    2.74
   1  19  -2    3.49    2.36
  -1 -19   2    3.63    3.39
   1 -19  -2    1.31    3.52
   8   0   3    3.49    1.97
  -8   0  -3    1.11    3.75
  -7   0  -3    6.97    3.20
   7   0   3    0.27    1.74
   7   0   3    1.52    1.03
   7   0   3    2.10    1.47
  -6   0  -3    3.47    2.57
   6   0   3    0.45    1.45
   6   0   3   -0.55    1.26
   6   0   3    1.25    0.80
  -5   0  -3    4.52    2.02
   5   0   3    3.14    1.12
   5   0   3    1.92    1.29
   5   0   3    2.41    0.85
   5   0   3    4.53    1.69
  -5   0  -3    0.95    1.37
   4   0   3    0.83    1.11
  -4   0  -3    2.69    1.00
   4   0   3    0.20    0.75
   4   0   3   -0.68    0.87
   4   0   3    0.18    0.65
  -3   0  -3   85.13    5.44
   3   0   3   79.82    4.83
   3   0   3   80.29    4.37
   3   0   3   79.52    5.14
  -3   0  -3   76.90    4.82
   3   0   3   87.32    4.31
  -2   0  -3    0.53    1.08
  -2   0  -3    0.12    0.29
   2   0   3   -0.17    0.48
  -2   0  -3   -0.68    0.46
   2   0   3   -0.60    0.27
   1   0   3   45.44    2.83
  -1   0  -3   44.39    2.30
   1   0   3   46.16    2.62
  -1   0  -3   42.79    2.84
  -1   0  -3   44.59    2.59
   1   0   3   43.80    2.33
   0   0  -3    0.10    0.25
   0   0  -3    0.14    0.34
   0   0   3    0.03    0.27
   0   0   3    0.21    0.27
   0   0   3    0.28    0.24
   0   0  -3   -0.13    0.24
  -1   0   3   92.62    4.47
   1   0  -3   81.91    4.32
  -1   0   3   77.11    4.50
  -1   0   3   80.91    4.35
   1   0  -3   80.58    4.47
  -1   0   3   76.87    4.45
  -2   0   3    1.55    0.55
   2   0  -3    0.94    0.51
   2   0  -3    1.61    0.54
   3   0  -3   50.53    3.36
  -3   0   3   45.85    3.74
   3   0  -3   49.28    3.11
   3   0  -3   44.98    3.40
   3   0  -3   44.71    3.44
   3   0  -3   46.72    3.01
   4   0  -3   -0.39    1.11
   4   0  -3    0.77    1.07
  -4   0   3   -0.24    1.36
   4   0  -3    0.13    1.08
   4   0  -3   -0.49    1.01
   4   0  -3   -1.55    0.76
   5   0  -3   11.51    1.88
   5   0  -3   14.03    2.15
   5   0  -3   14.55    2.03
   5   0  -3   15.07    1.66
   5   0  -3   14.12    2.45
  -5   0   3   13.74    2.50
   6   0  -3    0.19    2.60
  -6   0   3   -1.24    2.11
   6   0  -3   -1.12    1.67
   6   0  -3   -1.00    1.19
   6   0  -3   -1.17    1.56
   7   0  -3   25.87    3.70
   7   0  -3   25.99    3.65
  -7   0   3   25.25    3.72
   7   0  -3   19.82    2.85
   7   0  -3   30.04    2.73
  -8   0   3    1.30    2.95
   8   0  -3    2.57    2.11
   8   0  -3    2.11    1.63
   8   0  -3    4.54    2.23
   8   1   3    4.38    1.89
  -8   1  -3   -1.96    3.82
  -8  -1  -3   -1.89    3.81
   8  -1   3   -1.30    2.00
   7   1   3    0.25    1.04
  -7   1  -3    1.08    3.00
   7   1   3    1.11    1.77
   7   1   3    0.28    1.71
   7  -1   3    1.64    1.69
   7  -1   3    1.21    0.99
   7  -1   3   -1.25    1.59
  -7  -1  -3    5.10    3.24
   6   1   3   -0.02    1.39
   6   1   3   -0.62    1.42
  -6   1  -3   -2.72    2.45
   6   1   3    0.54    0.88
   6  -1   3    0.37    1.21
   6  -1   3    1.14    1.34
  -6  -1  -3    2.42    2.49
   5   1   3    0.76    1.04
  -5   1  -3    0.07    1.84
  -5   1  -3   -0.33    1.30
   5   1   3    1.10    0.70
   5   1   3    1.76    1.16
   5   1   3    0.74    1.53
   5  -1   3    2.80    1.27
  -5  -1  -3   -0.81    1.25
   5  -1   3    1.53    0.95
   5  -1   3    0.46    0.77
   5  -1   3    1.61    1.59
  -4   1  -3   -1.19    1.58
   4   1   3    1.74    1.10
   4   1   3   -0.35    0.57
   4   1   3    0.37    0.98
  -4   1  -3    0.65    0.98
   4   1   3    0.59    0.85
  -4  -1  -3    3.30    1.50
   4  -1   3    1.42    0.70
   4  -1   3    0.06    1.17
  -4  -1  -3    0.90    1.12
   4  -1   3    0.82    0.58
   4  -1   3    1.38    1.01
   3   1   3    1.19    0.64
   3   1   3    0.98    1.04
  -3   1  -3    2.70    1.61
   3   1   3    3.85    1.19
  -3   1  -3    1.85    0.93
  -3  -1  -3    2.24    0.64
   3  -1   3    2.60    0.57
   3  -1   3    1.77    0.98
  -3  -1  -3    2.04    0.91
  -3  -1  -3    1.37    1.56
   3  -1   3    2.35    0.52
  -2   1  -3   11.87    1.24
   2   1   3   13.84    0.97
   2   1   3   13.61    1.40
   2  -1   3   11.36    1.17
  -2  -1  -3   13.47    0.99
   1   1   3    0.54    0.34
  -1   1  -3    0.51    0.43
   1   1   3    0.29    0.63
   1   1   3    0.24    0.57
  -1   1  -3   -0.27    0.73
  -1  -1  -3    0.77    0.53
   1  -1   3    0.18    0.73
   1  -1   3    1.11    0.51
  -1  -1  -3   -0.02    0.32
  -1  -1  -3    0.09    0.67
   0   1   3   15.87    1.14
   0   1   3   17.84    1.16
   0   1  -3   17.38    1.26
   0   1  -3   19.60    1.12
   0   1  -3   19.84    1.12
   0  -1  -3   16.29    1.15
   0  -1   3   17.92    1.08
   0  -1  -3   17.89    1.15
   0  -1   3   18.35    1.28
  -1   1   3   11.47    1.11
  -1   1   3   13.66    1.24
   1   1  -3   11.26    1.34
  -1   1   3   11.85    1.19
   1   1  -3    8.81    1.02
   1   1  -3   11.82    1.20
   1   1  -3   11.21    1.28
  -1  -1   3   10.73    1.30
   1  -1  -3   12.54    1.21
   1  -1  -3    9.79    1.10
   1  -1  -3   13.08    1.26
  -2   1   3   13.26    1.46
   2  -1  -3   12.66    1.34
   2  -1  -3   12.59    1.23
   2  -1  -3   11.12    1.16
   3   1  -3   16.92    1.71
   3   1  -3   16.06    1.80
   3   1  -3   17.14    1.98
   3   1  -3   15.40    2.21
   3   1  -3   13.90    2.13
   3   1  -3   13.73    2.03
  -3   1   3   15.88    1.83
  -3   1   3   19.36    2.31
   3  -1  -3   15.76    1.82
   3  -1  -3   16.04    2.33
   3  -1  -3   14.69    2.36
   3  -1  -3   16.13    1.80
  -3  -1   3   17.66    2.40
  -4   1   3   17.06    2.39
   4   1  -3   19.69    2.11
   4   1  -3   15.78    1.72
   4   1  -3   15.63    2.22
   4   1  -3   14.68    1.86
   4   1  -3   16.02    1.75
   4   1  -3   14.47    2.11
   4  -1  -3   17.22    1.93
   4  -1  -3   18.28    1.77
   4  -1  -3   14.30    2.07
  -4  -1   3   19.04    2.37
   4  -1  -3   15.16    2.06
   4  -1  -3   15.46    2.25
   5   1  -3   21.81    2.82
   5   1  -3   30.85    2.76
   5   1  -3   23.72    3.28
  -5   1   3   26.86    3.19
   5   1  -3   26.81    2.25
   5   1  -3   25.02    2.85
   5   1  -3   24.18    2.74
   5  -1  -3   26.01    2.62
   5  -1  -3   26.90    3.12
   5  -1  -3   22.83    2.25
  -5  -1   3   26.00    3.26
   5  -1  -3   25.49    3.09
   5  -1  -3   20.67    2.64
   6   1  -3   -2.67    1.78
   6   1  -3    0.94    1.31
  -6   1   3    2.28    2.20
   6   1  -3    2.31    1.58
   6  -1  -3    1.59    1.62
   6  -1  -3    1.22    2.23
   6  -1  -3   -1.51    1.57
  -6  -1   3    3.06    2.20
  -7   1   3   -3.48    2.33
   7   1  -3   -0.45    1.28
   7   1  -3    1.81    2.19
   7   1  -3   -1.40    1.76
   7   1  -3    3.04    2.04
   7  -1  -3   -3.18    2.10
   7  -1  -3    1.29    1.85
   7  -1  -3   -0.77    1.31
  -7  -1   3   -1.80    2.38
   8   1  -3    7.83    1.86
   8   1  -3    9.62    2.52
   8   1  -3    6.66    2.37
   8  -1  -3    8.34    2.55
   8  -1  -3    8.85    1.95
   8  -1  -3   11.12    2.55
  -8  -1   3   11.64    3.41
   8   2   3    3.01    2.02
  -8   2  -3   -5.44    3.49
   8  -2   3    2.84    2.12
  -8  -2  -3    0.46    3.81
   7   2   3    2.81    1.96
  -7   2  -3   -5.62    3.05
   7  -2   3    1.13    1.54
   7  -2   3   -0.18    1.62
   7  -2   3    0.73    1.65
   6   2   3    0.94    1.47
  -6   2  -3    2.41    2.52
  -6   2  -3    0.01    1.65
   6   2   3    3.22    1.00
   6   2   3    2.66    1.55
   6  -2   3    2.31    0.95
   6  -2   3    2.55    1.22
   6  -2   3    3.41    1.39
  -6  -2  -3    1.02    2.39
   5   2   3    9.29    1.84
  -5   2  -3   10.25    2.57
   5   2   3   10.54    1.81
  -5   2  -3    9.47    1.81
   5   2   3   11.30    1.43
   5   2   3    9.09    1.48
   5  -2   3   10.99    1.64
   5  -2   3   10.26    1.25
   5  -2   3   10.76    1.32
   5  -2   3    8.10    1.89
  -5  -2  -3   14.87    2.69
  -5  -2  -3    6.83    1.53
   4   2   3   11.91    1.85
  -4   2  -3    9.19    1.40
   4   2   3   11.56    1.48
   4   2   3    7.52    1.48
  -4   2  -3   11.72    2.18
  -4  -2  -3   11.91    2.15
  -4  -2  -3   10.93    1.47
   4  -2   3   10.44    1.80
   4  -2   3    8.05    1.06
   4  -2   3    8.22    1.12
   4  -2   3   10.98    1.42
   3   2   3   34.00    2.75
  -3   2  -3   29.24    2.39
   3   2   3   35.11    2.12
   3   2   3   30.95    2.66
  -3   2  -3   35.18    3.49
  -3  -2  -3   36.14    2.13
   3  -2   3   30.93    3.01
   3  -2   3   34.04    1.91
   3  -2   3   33.19    2.51
  -3  -2  -3   34.38    2.61
  -3  -2  -3   31.93    3.20
   3  -2   3   30.97    1.90
  -2   2  -3   24.53    2.53
   2   2   3   19.31    2.23
  -2   2  -3   20.80    1.66
   2   2   3   23.48    1.50
   2   2   3   21.66    1.92
  -2  -2  -3   24.35    1.55
  -2  -2  -3   23.65    1.87
   2  -2   3   22.02    1.65
   2  -2   3   20.66    2.03
   1   2   3    4.07    0.75
  -1   2  -3    5.68    0.51
  -1   2  -3    5.44    0.62
   1   2   3    5.12    0.80
   1   2   3    5.13    0.66
  -1   2  -3    5.41    0.98
   1  -2   3    4.40    0.86
   1  -2   3    5.91    0.78
  -1  -2  -3    4.83    0.74
  -1  -2  -3    4.48    0.86
   1  -2   3    5.32    0.52
  -1  -2  -3    5.54    0.69
   0   2  -3  213.85   10.87
   0   2   3  231.56   10.95
   0   2  -3  201.79   10.95
   0   2   3  217.13   10.86
   0  -2   3  209.00   10.97
   0  -2   3  206.82   10.86
   0  -2  -3  220.85   10.92
   0  -2  -3  216.20   10.87
   1   2  -3    5.10    0.73
   1   2  -3    3.93    0.54
  -1   2   3    6.84    0.91
   1   2  -3    5.50    0.90
  -1   2   3    5.41    0.78
  -1   2   3    6.16    0.93
  -1  -2   3    5.15    0.98
  -1  -2   3    4.64    0.57
   1  -2  -3    5.56    0.81
  -1  -2   3    5.22    0.68
   1  -2  -3    4.28    0.63
  -2   2   3    2.67    0.88
   2   2  -3    4.79    0.75
  -2   2   3    3.56    0.77
   2  -2  -3    3.78    0.72
   2  -2  -3    5.50    1.06
  -2  -2   3    4.60    0.77
   2  -2  -3    4.73    0.91
   2  -2  -3    5.15    0.87
  -2  -2   3    4.40    0.71
  -3   2   3    0.95    0.92
   3   2  -3    0.17    1.02
   3   2  -3   -1.37    1.11
   3   2  -3   -0.99    1.05
   3   2  -3   -0.60    0.86
   3  -2  -3   -0.33    1.14
   3  -2  -3    2.43    1.03
   3  -2  -3    1.93    0.87
   3  -2  -3    2.62    0.88
  -3  -2   3   -1.17    1.42
   4   2  -3   16.40    1.80
   4   2  -3   17.62    2.03
   4   2  -3   16.73    1.93
   4   2  -3   18.22    2.23
  -4   2   3   17.45    2.43
  -4   2   3   16.51    1.94
   4   2  -3   17.85    2.36
   4   2  -3   19.91    2.24
   4  -2  -3   15.10    2.04
  -4  -2   3   18.94    2.68
   4  -2  -3   16.80    1.93
   4  -2  -3   15.74    2.09
   4  -2  -3   17.96    2.20
   4  -2  -3   15.65    2.44
   5   2  -3    9.79    1.97
   5   2  -3   11.63    2.24
   5   2  -3   11.99    1.66
   5   2  -3   13.74    1.94
  -5   2   3    8.59    2.18
   5   2  -3   11.75    1.53
   5   2  -3    8.08    1.66
   5  -2  -3   11.12    1.85
   5  -2  -3    9.05    2.19
   5  -2  -3    8.33    1.98
  -5  -2   3   10.47    2.22
   5  -2  -3    9.65    1.74
   5  -2  -3    9.42    1.79
   5  -2  -3   11.60    1.48
   6   2  -3   22.15    2.62
  -6   2   3   27.92    3.54
   6   2  -3   21.33    3.19
   6   2  -3   22.37    2.39
   6   2  -3   24.50    2.48
   6   2  -3   21.34    3.55
   6  -2  -3   20.64    2.42
   6  -2  -3   25.75    3.20
  -6  -2   3   27.87    3.49
   6  -2  -3   21.43    2.59
   6  -2  -3   24.74    3.16
   6  -2  -3   23.49    3.14
   7   2  -3    4.76    1.98
   7   2  -3    8.31    1.66
   7  -2  -3    7.01    2.30
   7  -2  -3    9.75    2.36
   7  -2  -3    6.55    2.06
   7  -2  -3    7.30    1.52
  -7  -2   3    5.86    2.69
   8   2  -3   10.41    2.60
   8   2  -3   11.50    2.10
   8  -2  -3    8.73    1.99
   8  -2  -3   12.53    3.03
  -8  -2   3    7.92    3.46
   8  -2  -3    6.42    2.73
   8  -2  -3   10.52    2.61
   8   3   3    5.05    1.79
   8   3   3    4.61    2.17
  -8  -3  -3    8.00    3.80
   7   3   3    7.84    1.47
   7   3   3    3.16    1.85
   7   3   3    4.99    2.20
  -7   3  -3    5.08    3.04
   7  -3   3    5.51    1.54
  -7  -3  -3    8.94    3.85
   7  -3   3    6.25    1.79
  -6   3  -3    3.82    2.85
   6   3   3    2.90    1.62
   6   3   3    4.28    1.17
  -6   3  -3    1.84    1.72
   6  -3   3    5.19    1.01
   6  -3   3    4.56    1.51
   6  -3   3    4.17    1.16
  -6  -3  -3    5.80    2.84
   5   3   3    4.22    0.94
   5   3   3    4.41    1.78
  -5   3  -3    6.15    2.25
   5   3   3    1.94    1.35
  -5   3  -3    3.35    1.62
  -5  -3  -3    6.99    2.34
   5  -3   3    3.21    0.86
   5  -3   3    3.37    0.92
  -5  -3  -3    2.37    1.41
   5  -3   3    4.91    1.31
  -5  -3  -3    2.46    1.12
  -4   3  -3    4.94    1.34
  -4   3  -3    5.34    1.87
   4   3   3    5.92    1.44
   4   3   3    6.80    0.98
   4   3   3    5.95    1.67
   4  -3   3    6.46    0.83
  -4  -3  -3    5.04    1.62
  -4  -3  -3    6.29    1.07
   4  -3   3    5.61    1.61
  -4  -3  -3    4.30    1.20
   4  -3   3    6.84    0.83
   4  -3   3    5.94    1.19
   3   3   3  100.72    5.77
   3   3   3   99.18    5.78
  -3   3  -3   99.17    5.11
   3   3   3  104.45    5.28
  -3   3  -3   94.15    6.20
  -3  -3  -3   94.43    5.97
  -3  -3  -3  100.65    5.42
   3  -3   3   90.59    5.02
  -3  -3  -3   97.72    5.67
   3  -3   3   90.96    5.94
   2   3   3   16.68    1.42
  -2   3  -3   19.27    2.32
  -2   3  -3   13.62    1.11
  -2   3  -3   14.17    1.39
   2   3   3   14.38    1.69
   2   3   3   14.79    1.89
  -2  -3  -3   15.47    1.85
   2  -3   3   15.43    1.04
   2  -3   3   14.24    1.94
  -2  -3  -3   19.03    2.14
  -2  -3  -3   14.95    1.37
   2  -3   3   15.90    1.38
   1   3   3    0.32    0.50
   1   3   3    1.23    0.61
  -1   3  -3    0.28    0.41
  -1   3  -3    0.94    0.37
  -1   3  -3    1.21    0.71
   1   3   3    0.23    0.41
  -1  -3  -3    0.45    0.39
  -1  -3  -3    0.32    0.61
   1  -3   3    0.57    0.32
   1  -3   3    0.71    0.60
  -1  -3  -3    0.64    0.51
   1  -3   3    0.66    0.45
   0   3  -3   11.34    0.98
   0   3   3   13.42    1.34
   0   3  -3    9.56    1.06
   0  -3   3   10.68    0.94
   0  -3   3   10.23    0.90
   0  -3   3    9.01    1.11
   0  -3  -3   13.93    1.03
   0  -3   3    9.38    1.07
   0  -3  -3   12.87    1.48
  -1   3   3   19.64    1.40
   1   3  -3   17.71    1.43
   1   3  -3   16.31    1.57
  -1   3   3   20.34    1.20
   1   3  -3   16.78    1.12
   1  -3  -3   20.11    1.55
  -1  -3   3   16.99    1.33
  -1  -3   3   16.28    1.60
   1  -3  -3   18.23    1.21
   1  -3  -3   20.56    1.41
   2   3  -3   45.07    2.85
   2   3  -3   48.20    2.98
   2   3  -3   49.47    3.38
  -2   3   3   54.79    3.24
  -2   3   3   54.23    2.95
  -2  -3   3   47.89    3.53
  -2  -3   3   49.06    2.94
   2  -3  -3   42.72    2.89
  -2  -3   3   43.35    2.97
   3   3  -3   12.61    1.94
   3   3  -3   14.61    1.87
   3   3  -3   15.81    2.05
   3   3  -3   15.92    1.67
  -3   3   3   13.49    1.91
  -3  -3   3   15.36    1.65
   3  -3  -3   15.58    2.14
  -3  -3   3   15.96    2.14
   3  -3  -3   11.73    1.60
   3  -3  -3   15.65    2.11
   3  -3  -3   12.90    1.53
   3  -3  -3   14.66    1.77
   4   3  -3    1.78    0.99
   4   3  -3    0.70    1.21
   4   3  -3    1.30    1.12
  -4   3   3    1.08    0.97
   4   3  -3    0.10    0.79
   4  -3  -3   -1.45    0.83
  -4  -3   3    0.97    1.45
  -4  -3   3    0.16    1.02
   4  -3  -3   -0.76    1.51
   4  -3  -3    1.57    1.16
   4  -3  -3    0.55    0.99
   4  -3  -3    0.17    1.07
   5   3  -3   14.77    1.99
   5   3  -3   16.75    2.41
   5   3  -3   13.25    2.06
  -5   3   3   17.06    1.94
   5   3  -3   18.63    2.62
   5   3  -3   16.03    2.07
   5  -3  -3   15.26    2.60
   5  -3  -3   15.48    2.24
   5  -3  -3   15.24    1.92
   5  -3  -3   15.58    2.47
  -5  -3   3   20.84    3.24
   5  -3  -3   16.22    2.01
   6   3  -3    4.15    1.95
   6   3  -3    3.49    1.27
   6   3  -3    7.63    2.63
   6   3  -3    1.76    1.90
   6  -3  -3   -0.27    1.70
   6  -3  -3    0.91    2.09
  -6  -3   3    5.96    2.23
   6  -3  -3    1.56    1.56
   6  -3  -3    0.71    1.68
   6  -3  -3    2.95    1.27
   7   3  -3   20.39    2.71
   7  -3  -3   24.34    5.04
   7  -3  -3   21.66    2.78
  -7  -3   3   27.54    3.74
   7  -3  -3   25.50    2.87
   7  -3  -3   21.02    3.05
   8   3  -3   -1.70    1.76
   8   3  -3    0.14    2.14
  -8  -3   3   -1.00    2.95
   8  -3  -3    2.87    2.78
   8  -3  -3    1.45    1.68
   8  -3  -3   -2.22    2.04
   8   4   3    2.30    1.72
  -8   4  -3   -3.47    4.12
   8   4   3   -3.60    2.18
   8  -4   3    0.61    2.03
  -8  -4  -3    5.67    3.98
   7   4   3    9.70    1.67
   7   4   3    8.57    2.27
   7   4   3    8.65    2.22
  -7   4  -3    0.84    3.44
  -7  -4  -3   13.33    3.61
   7  -4   3    5.69    1.23
  -6   4  -3   -4.57    2.26
   6   4   3    3.31    1.11
   6   4   3    0.38    1.39
   6   4   3    3.79    1.48
   6  -4   3    0.40    1.02
   6  -4   3    1.02    0.94
   6  -4   3   -0.54    1.43
  -6  -4  -3    5.48    2.90
  -5   4  -3   20.76    2.31
  -5   4  -3   25.85    3.59
   5   4   3   20.72    2.01
   5   4   3   26.54    3.31
   5   4   3   17.60    2.37
  -5  -4  -3   22.59    2.31
  -5  -4  -3   29.13    4.08
   5  -4   3   18.50    2.40
   5  -4   3   23.37    1.83
   5  -4   3   20.13    1.75
  -4   4  -3    9.97    1.10
  -4   4  -3   11.39    2.22
   4   4   3    9.86    1.37
  -4   4  -3    9.26    1.50
   4   4   3   10.92    1.73
   4  -4   3   11.33    1.86
  -4  -4  -3   11.66    1.39
   4  -4   3    8.64    1.14
   4  -4   3    9.64    1.34
  -4  -4  -3   10.86    2.13
  -4  -4  -3    9.02    1.62
   3   4   3    2.52    1.15
   3   4   3    3.35    0.81
  -3   4  -3    3.24    0.74
  -3   4  -3    3.07    1.62
  -3   4  -3    2.49    0.78
   3   4   3    4.34    1.28
   3  -4   3    3.30    1.24
  -3  -4  -3    2.39    0.86
  -3  -4  -3    2.51    1.14
   3  -4   3    3.25    0.83
   3  -4   3    3.18    0.67
  -3  -4  -3    4.32    1.42
  -2   4  -3   36.71    3.37
   2   4   3   35.87    2.70
   2   4   3   33.00    2.80
  -2   4  -3   36.13    2.24
  -2   4  -3   33.96    2.25
  -2  -4  -3   37.93    3.16
   2  -4   3   37.88    2.13
   2  -4   3   36.92    3.03
   2  -4   3   39.04    2.33
  -2  -4  -3   36.49    2.71
  -1   4  -3    7.51    1.01
  -1   4  -3    7.12    1.16
   1   4   3    4.89    0.83
   1   4   3    4.55    0.77
  -1   4  -3    5.46    0.70
   1   4   3    8.10    1.04
   1  -4   3    6.74    0.89
   1  -4   3    5.10    0.90
  -1  -4  -3    7.02    1.16
  -1  -4  -3    5.93    0.76
  -1  -4  -3    5.02    0.64
   1  -4   3    5.84    0.81
   1  -4   3    5.43    1.07
  -1  -4  -3    6.06    0.90
   0   4  -3  180.85    9.33
   0   4  -3  166.83    9.26
   0   4   3  195.84    9.45
   0   4  -3  172.15    9.29
   0  -4   3  177.94    9.30
   0  -4   3  175.83    9.37
   0  -4  -3  188.78    9.48
   0  -4   3  166.61    9.24
   0  -4  -3  207.01    9.37
   1   4  -3   43.30    2.76
  -1   4   3   47.56    2.68
   1   4  -3   39.65    2.37
   1   4  -3   41.07    2.63
  -1   4   3   44.36    2.93
  -1   4   3   46.87    2.36
  -1  -4   3   40.97    2.74
   1  -4  -3   46.17    2.82
  -1  -4   3   38.43    2.41
  -1  -4   3   43.78    2.87
   1  -4  -3   41.39    2.29
   1  -4  -3   47.01    2.62
  -2   4   3    4.75    1.15
  -2   4   3    5.29    0.91
   2   4  -3    4.20    0.86
  -2   4   3    6.31    1.36
   2   4  -3    3.88    1.33
   2   4  -3    4.66    1.03
  -2  -4   3    2.55    1.50
   2  -4  -3    5.17    1.25
   2  -4  -3    5.11    0.80
  -2  -4   3    5.48    0.99
   2  -4  -3    4.60    1.02
  -2  -4   3    6.15    1.09
   3   4  -3   12.40    1.58
   3   4  -3   10.77    1.67
   3   4  -3   10.93    1.79
   3   4  -3   10.97    1.72
  -3   4   3   12.46    1.50
   3  -4  -3   11.75    1.68
  -3  -4   3   13.76    1.69
   3  -4  -3   11.46    1.40
   3  -4  -3   15.86    2.09
  -3  -4   3   12.86    1.61
   3  -4  -3   10.70    1.35
   3  -4  -3   12.08    1.74
   4   4  -3   39.63    3.04
   4   4  -3   37.20    3.02
  -4   4   3   33.25    2.76
   4   4  -3   42.25    2.65
   4  -4  -3   32.69    2.85
   4  -4  -3   29.92    2.63
  -4  -4   3   36.56    3.29
   4  -4  -3   33.15    2.69
   4  -4  -3   34.04    2.97
   4  -4  -3   30.90    3.11
  -4  -4   3   37.93    2.62
   5   4  -3   23.92    2.15
   5   4  -3   16.93    2.40
   5   4  -3   20.72    2.48
  -5   4   3   21.88    2.38
   5   4  -3   16.87    2.69
   5   4  -3   18.66    2.65
   5  -4  -3   16.14    2.03
   5  -4  -3   22.40    2.50
   5  -4  -3   17.18    2.61
  -5  -4   3   22.33    3.40
   5  -4  -3   15.55    2.26
   5  -4  -3   23.87    2.82
   6   4  -3   13.61    2.40
   6   4  -3   16.20    3.10
   6   4  -3   14.17    1.94
   6   4  -3   15.63    2.62
  -6  -4   3   16.80    2.91
   6  -4  -3   16.73    2.54
   6  -4  -3   20.96    2.43
   6  -4  -3   13.63    2.10
   6  -4  -3   11.68    2.51
   6  -4  -3   13.41    2.18
   7   4  -3    9.32    1.76
   7   4  -3    6.71    2.22
   7  -4  -3    4.12    3.51
   7  -4  -3    6.41    1.92
   7  -4  -3   11.33    2.46
   7  -4  -3    5.62    2.44
   7  -4  -3    6.65    1.69
  -7  -4   3    6.71    2.81
   8   4  -3    4.97    2.39
   8   4  -3    4.54    1.81
   8  -4  -3    5.32    1.69
   8  -4  -3    2.56    2.79
  -8  -4   3    3.89    3.37
   8   5   3    3.19    1.88
   8   5   3   -2.02    2.27
  -8  -5  -3   10.65    3.98
   8  -5   3    0.93    2.15
   7   5   3    1.49    1.92
   7   5   3    2.09    2.33
  -7   5  -3   -4.69    2.97
   7   5   3    4.00    1.55
  -7  -5  -3   -2.26    3.29
   7  -5   3    1.62    1.75
   6   5   3   47.77    3.98
  -6   5  -3   40.86    5.31
   6   5   3   47.45    3.31
   6  -5   3   39.62    2.98
  -6  -5  -3   40.41    3.57
   6  -5   3   46.88    3.01
   6  -5   3   47.63    3.53
  -5   5  -3   -1.83    2.08
   5   5   3    1.93    1.85
  -5   5  -3   -2.48    1.26
   5   5   3    0.02    1.35
   5   5   3    0.16    1.05
   5  -5   3   -0.66    1.13
  -5  -5  -3   -1.09    2.07
  -5  -5  -3   -0.97    1.28
   5  -5   3   -2.19    0.85
   4   5   3   12.81    1.93
  -4   5  -3   13.56    2.46
   4   5   3   14.86    1.67
  -4   5  -3   13.28    1.61
  -4   5  -3   14.30    1.63
  -4  -5  -3   12.51    1.57
  -4  -5  -3   17.20    2.47
  -4  -5  -3    9.69    1.56
   4  -5   3   10.11    1.59
   4  -5   3   12.97    2.12
   4  -5   3    9.44    1.35
   3   5   3   -0.19    1.05
   3   5   3    1.43    0.99
   3   5   3    0.61    0.76
  -3   5  -3   -1.06    0.62
  -3   5  -3    0.25    1.41
  -3   5  -3   -0.08    0.71
   3  -5   3    0.16    0.72
  -3  -5  -3   -0.82    1.17
  -3  -5  -3    1.10    0.78
   3  -5   3   -0.34    0.58
   3  -5   3    1.32    1.22
  -3  -5  -3    0.44    1.03
  -2   5  -3   29.14    3.21
   2   5   3   33.74    2.35
  -2   5  -3   32.78    2.18
   2   5   3   28.57    2.64
  -2   5  -3   30.77    2.08
   2   5   3   32.80    2.78
  -2  -5  -3   35.30    2.31
   2  -5   3   33.38    2.95
  -2  -5  -3   34.85    2.60
   2  -5   3   34.51    2.07
  -2  -5  -3   31.58    2.93
   1   5   3    7.46    1.07
  -1   5  -3    7.97    1.01
   1   5   3    8.53    1.38
   1   5   3    6.46    1.10
  -1  -5  -3    9.45    1.32
   1  -5   3    8.17    1.27
   1  -5   3    7.90    1.08
  -1  -5  -3    8.20    1.03
  -1  -5  -3    7.34    1.43
   1  -5   3   10.48    1.61
   1  -5   3    7.55    1.06
   0   5  -3   14.42    1.31
   0   5   3   12.22    1.61
   0   5   3   14.21    1.40
   0   5   3   14.38    1.22
   0   5  -3   10.52    1.49
   0   5  -3   10.69    1.32
   0  -5   3   11.40    1.20
   0  -5   3   10.58    1.47
   0  -5  -3   14.44    1.38
   0  -5   3   12.73    1.32
   0  -5  -3   15.07    1.36
   1   5  -3   13.93    1.55
  -1   5   3   13.72    1.60
  -1   5   3   16.78    1.80
   1   5  -3   13.27    1.21
  -1  -5   3   11.93    1.46
   1  -5  -3   15.00    2.01
   1  -5  -3   15.90    1.45
  -1  -5   3   12.29    1.38
  -1  -5   3   11.97    1.88
  -2   5   3    1.09    0.94
   2   5  -3    0.23    0.82
   2   5  -3   -0.77    1.17
   2   5  -3    1.89    0.97
  -2   5   3    0.21    1.16
  -2  -5   3   -0.81    1.38
  -2  -5   3    1.13    0.81
   2  -5  -3    0.60    0.90
   2  -5  -3    1.84    1.30
  -2  -5   3    0.71    0.93
  -3   5   3   10.17    1.49
   3   5  -3   10.64    1.36
   3   5  -3   11.19    1.76
   3   5  -3    8.31    1.65
   3  -5  -3    9.89    1.56
  -3  -5   3   10.46    1.32
  -3  -5   3    8.91    1.34
   3  -5  -3   12.04    1.33
   3  -5  -3   11.32    1.75
   3  -5  -3   10.11    1.17
  -3  -5   3   10.64    1.62
   3  -5  -3   11.22    1.34
   4   5  -3   18.95    2.42
   4   5  -3   18.24    1.96
   4   5  -3   17.02    2.19
  -4   5   3   16.78    1.95
   4   5  -3   16.86    2.48
   4  -5  -3   16.84    2.12
   4  -5  -3   18.07    1.88
  -4  -5   3   22.25    2.64
   4  -5  -3   18.36    2.33
  -4  -5   3   18.89    2.07
   4  -5  -3   15.82    2.42
   4  -5  -3   19.59    2.49
   5   5  -3   14.84    2.56
   5   5  -3   12.94    2.15
   5   5  -3   14.00    1.71
  -5   5   3   12.45    1.87
  -5  -5   3   15.89    2.55
   5  -5  -3   10.92    1.98
  -5  -5   3   11.33    1.88
   5  -5  -3   12.87    1.71
   5  -5  -3   13.18    1.94
   5  -5  -3   12.89    2.19
  -6   5   3   32.68    2.95
   6   5  -3   21.74    3.53
   6   5  -3   18.83    2.59
   6  -5  -3   31.38    3.57
   6  -5  -3   26.83    3.21
  -6  -5   3   23.45    3.23
   6  -5  -3   25.97    3.75
   6  -5  -3   28.80    2.89
   7   5  -3   -1.04    1.97
   7   5  -3    1.81    1.55
   7  -5  -3    1.30    1.46
   7  -5  -3    0.79    2.43
   7  -5  -3    1.47    3.11
   7  -5  -3    0.51    2.08
  -7  -5   3   -0.18    2.58
   7  -5  -3   -2.50    1.65
   8   5  -3    2.31    2.26
   8   5  -3    3.36    1.86
   8  -5  -3    1.36    1.94
   8  -5  -3    4.00    2.16
   8  -5  -3    1.42    2.72
  -8  -5   3   -1.88    2.99
   7   6   3    0.31    1.88
   7   6   3    0.51    1.61
   7  -6   3    1.36    1.68
  -7  -6  -3    0.16    3.77
   6   6   3    1.14    1.34
   6   6   3    3.19    1.73
  -6  -6  -3    2.16    1.93
   6  -6   3    1.47    1.45
   6  -6   3    0.63    1.32
  -6  -6  -3    2.74    2.73
   6  -6   3   -1.06    2.40
   6  -6   3    0.35    2.43
  -5   6  -3    0.93    2.12
   5   6   3    5.22    1.26
   5   6   3    4.05    2.20
   5   6   3    2.20    1.41
  -5   6  -3    1.05    1.41
  -5   6  -3    3.76    1.17
   5  -6   3    2.41    1.15
  -5  -6  -3    1.72    1.34
  -5  -6  -3    5.03    2.46
   5  -6   3    2.83    1.67
   4   6   3    0.78    0.95
  -4   6  -3    0.68    1.67
   4   6   3    1.03    1.23
  -4   6  -3    0.53    0.89
  -4   6  -3    0.54    1.07
   4  -6   3    0.51    0.87
  -4  -6  -3   -0.43    1.52
   4  -6   3   -0.66    1.59
  -4  -6  -3    2.75    1.21
   4  -6   3    1.00    0.81
  -4  -6  -3    0.73    1.33
  -3   6  -3   25.76    1.97
   3   6   3   23.97    2.12
   3   6   3   29.48    2.39
   3   6   3   27.32    2.59
  -3   6  -3   23.37    1.95
  -3  -6  -3   27.20    2.92
   3  -6   3   26.51    2.77
   3  -6   3   25.84    1.86
   3  -6   3   25.30    2.47
   3  -6   3   26.42    2.04
  -3  -6  -3   23.22    2.36
  -3  -6  -3   25.96    2.16
   2   6   3    3.77    1.21
  -2   6  -3    5.79    0.82
   2   6   3    4.65    1.25
   2   6   3    5.80    1.04
  -2   6  -3    5.11    0.92
  -2  -6  -3    3.92    1.10
   2  -6   3    4.93    1.34
  -2  -6  -3    5.03    1.57
   2  -6   3    5.21    1.02
   2  -6   3    4.57    0.86
   2  -6   3    5.95    1.53
  -2  -6  -3    5.35    1.00
   1   6   3   36.59    2.95
  -1   6  -3   35.00    2.52
   1   6   3   35.43    3.00
   1   6   3   37.59    2.55
  -1  -6  -3   37.62    2.45
  -1  -6  -3   40.33    2.73
   1  -6   3   30.64    2.57
   1  -6   3   33.84    3.02
   1  -6   3   34.94    2.77
   1  -6   3   29.04    2.43
   0   6  -3    9.48    1.46
   0   6   3   10.25    1.37
   0   6   3   10.54    1.48
   0   6   3    8.92    1.34
   0   6  -3    9.48    1.19
   0   6  -3    9.95    1.36
   0  -6  -3   11.46    1.40
   0  -6   3   11.16    1.34
   0  -6  -3    9.85    1.20
   0  -6  -3   10.06    1.68
   0  -6   3   12.19    1.64
  -1   6   3   11.59    1.50
   1   6  -3   14.08    1.76
   1   6  -3   13.74    1.78
   1   6  -3   13.95    1.43
  -1  -6   3   14.44    1.49
  -1  -6   3   13.32    1.63
  -1  -6   3   11.92    1.82
   1  -6  -3   12.53    1.51
  -2   6   3    3.69    1.21
   2   6  -3    4.15    1.09
   2   6  -3    4.42    0.99
  -2   6   3    3.26    1.08
   2   6  -3    2.36    1.09
  -2  -6   3    3.13    0.97
  -2  -6   3    3.05    0.87
   2  -6  -3    3.44    1.43
   2  -6  -3    3.71    0.97
  -2  -6   3    2.01    1.48
  -3   6   3   28.89    2.46
   3   6  -3   28.42    2.78
   3   6  -3   33.12    2.93
   3   6  -3   35.33    2.82
   3   6  -3   29.26    2.37
   3  -6  -3   30.62    2.76
  -3  -6   3   30.20    2.37
   3  -6  -3   31.27    2.42
   3  -6  -3   28.72    3.14
   5   6  -3    0.59    1.17
  -5   6   3    2.10    1.38
   5   6  -3    1.15    1.81
   5   6  -3    0.40    1.49
  -5  -6   3    1.16    2.02
   5  -6  -3    0.95    1.44
   5  -6  -3    0.49    1.56
   5  -6  -3    0.89    1.62
  -5  -6   3    1.42    1.57
   6   6  -3    2.95    1.35
   6   6  -3   -1.02    2.65
   6   6  -3    2.64    1.91
  -6   6   3    0.54    1.49
  -6  -6   3    1.08    2.24
   6  -6  -3    5.38    2.05
   6  -6  -3    4.21    1.45
   6  -6  -3    6.89    1.95
   6  -6  -3    6.41    2.29
   7   6  -3    3.77    1.53
   7   6  -3    0.45    1.94
   7  -6  -3    2.10    1.61
  -7  -6   3   -5.55    2.51
   7  -6  -3   -1.06    2.03
   7  -6  -3    2.45    1.72
   7  -6  -3   -0.34    2.60
   8   6  -3    9.20    2.22
   8   6  -3    8.07    2.67
   8  -6  -3    7.19    3.22
  -8  -6   3   11.01    3.41
   8  -6  -3    6.41    1.94
   8  -6  -3    7.21    2.29
   7   7   3    2.46    1.75
   7   7   3    3.98    2.01
   7  -7   3    1.25    1.66
   7  -7   3    1.10    2.14
  -7  -7  -3    7.82    3.91
   6   7   3    2.65    1.78
   6   7   3    3.20    1.45
  -6  -7  -3    3.07    2.04
   6  -7   3    1.74    1.35
  -6  -7  -3    4.14    2.96
   6  -7   3    2.20    1.74
   6  -7   3    2.53    1.23
   6  -7   3    2.47    2.68
  -5   7  -3   15.30    1.94
   5   7   3   14.13    1.78
   5   7   3   13.31    2.09
  -5   7  -3   10.43    1.65
  -5  -7  -3   11.10    1.96
   5  -7   3   12.26    1.43
   5  -7   3   12.23    1.57
   5  -7   3   16.08    2.42
  -5  -7  -3   18.15    3.06
   4   7   3    3.63    1.60
   4   7   3    0.37    1.32
  -4   7  -3   -0.14    0.92
   4   7   3   -0.63    0.98
   4  -7   3    0.69    1.28
   4  -7   3    0.48    0.86
  -4  -7  -3   -0.08    1.35
  -4  -7  -3    1.11    1.27
  -4  -7  -3   -0.16    1.78
   4  -7   3    2.07    1.73
   3   7   3    6.50    1.49
  -3   7  -3    7.99    1.14
  -3   7  -3    7.81    1.05
   3   7   3    7.04    1.24
  -3  -7  -3    9.80    1.96
   3  -7   3    7.77    1.10
   3  -7   3    7.89    1.50
  -3  -7  -3    7.16    1.21
  -3  -7  -3    7.92    1.26
   3  -7   3    8.41    1.15
   3  -7   3    6.85    1.90
  -2   7  -3   35.93    2.55
   2   7   3   39.30    3.02
   2   7   3   39.60    2.68
   2   7   3   43.65    2.90
  -2   7  -3   34.39    2.28
   2  -7   3   36.55    2.94
   2  -7   3   38.80    3.23
  -2  -7  -3   34.70    2.89
   2  -7   3   33.68    2.48
  -2  -7  -3   38.82    2.60
   2  -7   3   37.93    2.47
  -2  -7  -3   43.06    3.28
   1   7   3   83.16    4.78
  -1   7  -3   84.02    4.64
   1   7   3   87.48    5.09
  -1   7  -3   79.53    4.71
   1   7   3   88.94    4.92
  -1  -7  -3   88.26    4.85
   1  -7   3   76.23    4.63
  -1  -7  -3   88.26    4.75
   1  -7   3   78.85    5.17
   1  -7   3   79.43    4.61
   1  -7   3   82.24    4.96
  -1  -7  -3   81.33    5.12
   0   7   3    1.00    0.75
   0   7  -3    0.76    0.92
   0   7  -3   -0.11    0.83
   0   7   3    0.39    0.89
   0   7  -3   -1.26    0.93
   0   7   3   -0.44    0.93
   0  -7   3    0.33    0.71
   0  -7  -3   -0.58    0.75
   0  -7   3   -1.33    1.02
   0  -7  -3    2.77    1.61
   0  -7  -3   -0.68    0.79
   0  -7   3    1.29    1.03
   1   7  -3   23.73    2.05
  -1   7   3   26.06    2.21
  -1   7   3   20.71    2.11
   1   7  -3   19.41    1.73
   1   7  -3   24.80    2.43
  -1  -7   3   17.24    1.97
  -1  -7   3   17.84    2.57
  -1  -7   3   25.43    1.98
   1  -7  -3   19.17    1.82
  -2   7   3   34.76    2.68
   2   7  -3   33.48    2.64
   2   7  -3   32.71    2.50
  -2   7   3   35.71    2.61
   2   7  -3   31.60    3.02
  -2  -7   3   35.94    2.53
   2  -7  -3   36.44    2.48
  -2  -7   3   28.79    2.48
   2  -7  -3   38.18    3.03
  -3   7   3   10.17    1.42
   3  -7  -3   10.34    1.61
  -3  -7   3   14.54    1.72
  -3  -7   3   10.63    1.64
   3  -7  -3   12.95    2.06
   3  -7  -3    8.84    1.42
   4   7  -3    3.08    1.15
   4   7  -3   -0.08    1.38
  -4   7   3    1.56    1.15
   4   7  -3    0.18    1.60
   4   7  -3   -0.21    1.40
  -4  -7   3    0.97    1.12
   4  -7  -3    1.33    1.28
   4  -7  -3    0.94    1.72
   4  -7  -3    1.81    1.25
  -4  -7   3    0.06    1.46
   5   7  -3   -1.61    1.62
  -5   7   3    1.24    1.50
   5   7  -3    1.57    1.98
   5   7  -3    3.27    1.17
  -5  -7   3    3.40    2.01
   5  -7  -3    1.90    1.53
   5  -7  -3    0.95    1.58
   6   7  -3    3.17    1.48
   6   7  -3    2.92    2.86
  -6   7   3    1.70    1.73
   6  -7  -3    1.24    1.92
   6  -7  -3    2.55    1.27
   6  -7  -3    2.27    2.13
  -6  -7   3    0.35    2.35
   6  -7  -3    1.08    2.81
   7   7  -3    4.13    1.81
  -7   7   3    5.84    1.91
   7   7  -3    3.30    2.17
  -7  -7   3    6.63    2.98
   7  -7  -3    2.41    2.17
   7  -7  -3    3.43    1.73
   7   8   3   -1.54    1.87
   7   8   3   -1.42    1.94
   7  -8   3   -2.59    1.73
   7  -8   3    3.99    2.39
  -7  -8  -3    5.27    3.89
   6   8   3   -1.72    1.70
   6   8   3   -1.74    1.42
   6  -8   3   -0.30    1.44
   6  -8   3    1.87    1.35
  -6  -8  -3   -1.11    2.81
   6  -8   3    0.88    1.70
   6  -8   3    2.30    2.49
  -5   8  -3    6.14    1.44
   5   8   3    7.07    1.92
   5   8   3    8.00    1.63
   5  -8   3   10.67    1.43
  -5  -8  -3   15.15    2.92
   5  -8   3    8.24    1.50
  -5  -8  -3   10.28    1.97
   5  -8   3   13.04    2.20
   4   8   3   12.50    1.74
   4   8   3   14.82    2.45
   4   8   3    9.52    2.08
  -4   8  -3   13.87    1.53
  -4   8  -3   11.62    1.48
   4  -8   3   15.12    2.04
  -4  -8  -3   14.41    2.61
   4  -8   3   11.72    2.05
  -4  -8  -3   10.73    1.91
   4  -8   3   15.64    1.83
   3   8   3   10.54    1.46
  -3   8  -3    9.92    1.11
  -3   8  -3   12.23    1.45
   3   8   3   10.14    1.79
  -3  -8  -3   10.06    1.68
   3  -8   3   11.98    1.31
   3  -8   3   10.01    1.69
   3  -8   3   11.87    2.18
  -3  -8  -3   11.23    1.55
   3  -8   3   12.19    1.38
  -2   8  -3    0.62    0.93
   2   8   3    0.86    1.09
   2   8   3    1.09    0.98
   2   8   3   -0.81    0.88
  -2   8  -3   -0.06    0.59
   2  -8   3   -0.60    0.75
  -2  -8  -3   -1.21    1.01
   2  -8   3   -1.80    1.30
  -2  -8  -3    0.62    1.29
   2  -8   3   -0.18    1.12
   2  -8   3    1.00    0.78
  -2  -8  -3   -0.24    0.79
  -1   8  -3   -0.43    0.77
  -1   8  -3    0.36    0.88
   1   8   3    0.50    0.91
   1   8   3    1.11    0.82
   1   8   3   -0.04    0.98
  -1  -8  -3    0.19    1.21
   1  -8   3   -0.69    1.06
   1  -8   3   -0.67    0.90
   1  -8   3   -0.43    1.03
   1  -8   3   -0.45    0.64
  -1  -8  -3    1.40    0.86
  -1  -8  -3    2.46    0.95
   0   8  -3  115.32    6.45
   0   8   3  120.15    6.60
   0   8   3  123.80    6.32
   0   8  -3  103.25    7.18
   0   8   3  120.73    6.52
   0   8  -3  111.34    6.43
   0  -8   3  116.87    6.52
   0  -8  -3  120.97    6.46
   0  -8   3  115.04    6.85
   0  -8   3  119.11    6.42
   0  -8  -3  119.39    6.83
   1   8  -3   -0.38    0.85
  -1   8   3   -0.03    0.79
   1   8  -3    0.38    0.94
   1   8  -3    0.92    0.86
  -1   8   3    0.33    0.98
   1  -8  -3    1.58    0.75
  -1  -8   3   -1.32    1.22
   1  -8  -3    0.63    1.27
  -1  -8   3   -0.77    0.94
  -1  -8   3    1.58    0.83
   2   8  -3    1.85    0.90
  -2   8   3    2.30    1.02
   2   8  -3    3.54    1.23
   2   8  -3    1.27    1.20
  -2   8   3    1.82    0.94
   2  -8  -3    2.86    1.29
   2  -8  -3    0.77    0.95
  -2  -8   3    1.22    0.86
  -2  -8   3    2.09    1.18
  -3   8   3    0.97    1.05
   3   8  -3    0.06    1.48
   3   8  -3    0.18    1.28
   3   8  -3    0.95    1.28
   3   8  -3   -0.51    0.94
   3  -8  -3    1.17    1.05
   3  -8  -3   -0.31    1.48
  -3  -8   3    1.39    1.08
  -3  -8   3   -0.31    1.10
   3  -8  -3    0.16    1.18
   4   8  -3   28.40    3.12
  -4   8   3   23.50    2.55
   4   8  -3   29.13    3.09
   4   8  -3   23.02    2.43
   4  -8  -3   22.16    2.69
   4  -8  -3   18.46    2.84
  -4  -8   3   18.07    2.40
  -4  -8   3   21.67    2.98
   5   8  -3    3.11    1.36
   5   8  -3    1.37    1.72
   5   8  -3    3.84    2.10
  -5   8   3    1.38    1.41
   5  -8  -3    0.86    1.71
   5  -8  -3   -0.87    1.49
  -5  -8   3    0.84    2.00
   6   8  -3    2.48    3.15
   6   8  -3    4.95    1.58
   6   8  -3   -0.81    1.90
  -6   8   3    1.48    1.65
   6  -8  -3   -1.10    1.72
   6  -8  -3    1.48    1.77
   6  -8  -3   -0.16    1.18
   6  -8  -3    2.65    2.02
   7   8  -3    3.49    1.92
  -7   8   3    8.15    2.04
   7   8  -3    3.92    2.26
   7  -8  -3    2.96    2.44
  -7  -8   3    7.19    3.17
   7  -8  -3    4.57    1.71
   7   9   3   10.44    2.24
   7   9   3    5.04    2.43
  -7  -9  -3   10.16    4.13
   7  -9   3    7.87    2.56
   6   9   3    0.88    1.89
   6   9   3   -1.58    1.46
  -6   9  -3    1.49    1.45
  -6  -9  -3    1.24    2.97
   6  -9   3    0.80    1.90
  -5   9  -3    6.78    1.48
   5   9   3    5.33    1.52
   5   9   3    7.95    2.05
   5  -9   3    7.77    1.99
   5  -9   3    9.10    1.58
  -5  -9  -3   11.05    2.94
   4   9   3    3.92    2.11
  -4   9  -3    3.12    0.98
  -4   9  -3    4.44    1.21
   4   9   3    1.62    1.57
   4   9   3    3.47    1.31
   4  -9   3    3.65    1.61
   4  -9   3    3.91    1.19
  -4  -9  -3    2.94    1.57
   4  -9   3    3.76    1.34
  -4  -9  -3    1.77    2.21
   3   9   3    9.38    1.41
   3   9   3   12.11    2.11
  -3   9  -3    6.50    1.32
   3   9   3    7.52    1.72
   3   9   3    7.66    1.76
   3  -9   3   10.83    2.22
   3  -9   3    6.90    1.47
  -3  -9  -3    9.65    2.34
  -3  -9  -3    8.07    1.57
   3  -9   3    8.28    1.76
   2   9   3   14.08    1.87
   2   9   3   13.10    1.93
  -2   9  -3   12.82    1.37
   2   9   3   15.61    1.93
  -2   9  -3   12.92    1.57
  -2  -9  -3   13.27    1.84
   2  -9   3    9.83    1.56
   2  -9   3   18.27    2.46
   2  -9   3   14.43    2.19
   2  -9   3   14.55    1.79
  -1   9  -3    8.97    1.29
   1   9   3   12.10    1.55
  -1   9  -3    8.91    1.42
   1   9   3    9.13    1.39
   1   9   3    9.45    1.35
  -1  -9  -3   14.91    2.25
   1  -9   3   12.07    1.73
   1  -9   3    9.39    1.41
  -1  -9  -3   13.82    1.69
   1  -9   3   10.44    1.93
   1  -9   3   10.76    1.50
   0   9   3   -0.46    0.86
   0   9   3    0.86    0.86
   0   9   3   -1.38    0.81
   0   9   3    0.00    1.17
   0   9  -3    0.35    1.11
   0   9  -3    0.45    0.94
   0   9  -3   -0.62    1.00
   0  -9  -3   -0.22    0.80
   0  -9   3    0.53    1.07
   0  -9  -3    0.56    1.39
   0  -9   3    1.28    1.20
   0  -9   3   -0.04    0.87
  -1   9   3    5.53    1.20
   1   9  -3    5.61    1.33
   1   9  -3    4.21    1.04
   1   9  -3    2.39    1.16
  -1   9   3    6.95    1.34
   1  -9  -3    2.94    0.93
  -1  -9   3    3.50    0.95
   1  -9  -3    5.79    1.53
  -1  -9   3    1.97    1.43
  -1  -9   3    5.03    1.34
  -2   9   3   93.29    5.06
   2   9  -3   83.09    5.21
   2   9  -3   74.61    4.85
   2   9  -3   84.23    5.18
   2   9  -3   74.30    4.88
  -2   9   3   87.32    5.07
  -2  -9   3   79.23    5.00
   2  -9  -3   93.67    5.39
   2  -9  -3   87.05    4.94
  -2  -9   3   73.41    4.90
   3   9  -3    6.44    1.61
  -3   9   3    4.43    1.25
   3   9  -3    4.33    1.71
   3   9  -3    6.59    1.60
   3   9  -3    2.28    1.02
  -3  -9   3    3.29    1.10
   3  -9  -3    7.45    1.71
   3  -9  -3    4.65    1.40
  -3  -9   3    3.98    1.36
   3  -9  -3    4.96    1.57
   4   9  -3    0.66    1.75
   4   9  -3   -0.54    1.54
  -4   9   3    1.39    1.32
   4   9  -3   -1.94    1.17
   4  -9  -3   -2.05    1.34
  -4  -9   3    1.32    1.61
   4  -9  -3    2.84    1.55
  -5   9   3    3.61    1.57
   5   9  -3    3.36    2.27
   5   9  -3    0.23    1.32
   5   9  -3   -0.24    1.66
   5  -9  -3    0.25    1.41
   5  -9  -3    2.56    1.77
  -5  -9   3    0.41    1.90
  -6   9   3    8.40    2.11
   6   9  -3    6.07    1.73
   6   9  -3    4.76    3.23
   6   9  -3    4.47    1.98
   6  -9  -3    4.93    2.23
   6  -9  -3    7.67    2.34
  -6  -9   3   10.27    2.81
  -7   9   3   -0.46    2.10
   7   9  -3    0.03    2.11
   7   9  -3    0.08    1.80
  -7  -9   3    2.66    2.89
   7  -9  -3    1.07    2.40
   7  10   3   -1.62    2.23
   7  10   3    4.71    2.08
   7 -10   3   -1.32    2.47
  -7 -10  -3    7.80    4.12
  -6  10  -3    1.77    1.58
   6  10   3    1.62    1.61
   6  10   3   -0.28    2.03
   6 -10   3    1.33    2.15
   6 -10   3   -0.36    1.41
  -6 -10  -3   -1.13    3.17
  -5  10  -3    2.55    1.32
   5  10   3    0.48    1.44
   5 -10   3    0.61    1.56
   5 -10   3    2.36    3.68
  -5 -10  -3    3.78    2.43
  -4  10  -3    0.83    1.12
   4  10   3   -2.69    1.46
   4  10   3    3.01    2.35
   4  10   3    2.95    1.33
  -4 -10  -3    1.79    2.05
   4 -10   3    0.20    1.52
   4 -10   3   -0.59    1.39
   3  10   3    7.61    2.05
  -3  10  -3   11.70    1.66
   3  10   3   10.65    1.69
   3  10   3   12.64    2.52
   3  10   3   10.93    2.26
   3 -10   3   10.88    2.12
  -3 -10  -3    8.19    1.68
   3 -10   3   11.14    1.57
  -3 -10  -3    7.86    2.20
   3 -10   3   11.15    2.39
   2  10   3    4.18    1.73
  -2  10  -3    3.52    1.19
   2  10   3    2.21    1.96
   2  10   3    3.41    1.37
   2  10   3    4.98    1.19
  -2 -10  -3    4.80    1.85
   2 -10   3    5.51    1.25
  -2 -10  -3    1.57    1.03
   2 -10   3    2.10    1.86
   2 -10   3    4.00    1.44
   1  10   3   17.30    1.92
  -1  10  -3   14.82    1.95
   1  10   3   12.58    1.71
   1  10   3   14.29    1.93
  -1  10  -3   16.73    1.89
   1  10   3   20.81    2.43
   1 -10   3   14.33    1.59
  -1 -10  -3   15.84    2.43
  -1 -10  -3   13.83    1.86
   1 -10   3   15.58    2.32
   1 -10   3   13.53    1.71
   0  10   3    2.40    1.11
   0  10   3    1.83    1.52
   0  10  -3    4.07    1.33
   0  10   3    0.91    0.98
   0  10  -3    1.25    1.34
   0  10  -3    1.48    1.00
   0 -10   3    4.02    1.40
   0 -10   3    1.81    1.05
   0 -10  -3    2.24    1.05
   0 -10   3    1.57    1.31
   0 -10  -3    4.31    1.71
   1  10  -3    3.56    1.51
   1  10  -3    0.73    1.19
  -1  10   3    1.75    0.98
  -1  10   3    2.12    1.19
  -1  10   3    2.60    0.67
   1  10  -3    4.15    1.24
   1  10  -3    1.65    0.92
  -1 -10   3    0.64    1.09
   1 -10  -3    2.20    1.44
   1 -10  -3    0.97    1.01
  -1 -10   3    1.08    1.31
   2  10  -3    5.52    1.41
  -2  10   3    5.60    1.34
   2  10  -3    2.95    1.36
   2  10  -3    4.07    1.11
  -2  10   3    3.11    1.36
   2  10  -3    4.90    1.44
  -2 -10   3    1.38    1.11
   2 -10  -3    2.59    1.18
   2 -10  -3    4.36    1.59
  -2 -10   3    2.50    1.44
   3  10  -3    5.55    1.76
   3  10  -3    6.01    2.07
   3  10  -3    7.32    1.73
   3  10  -3    3.92    1.24
  -3  10   3    4.65    1.46
   3 -10  -3    3.74    1.59
  -3 -10   3    3.65    1.57
   3 -10  -3    5.07    1.75
   4  10  -3    0.54    1.25
   4  10  -3    2.43    2.13
  -4  10   3    0.66    1.39
   4  10  -3    0.36    1.69
   4 -10  -3   -1.01    1.36
  -4 -10   3    1.58    1.63
   4 -10  -3   -0.95    1.64
   5  10  -3   13.14    2.78
  -5  10   3   16.29    2.18
   5  10  -3   11.60    1.86
   5  10  -3   13.09    2.64
  -5 -10   3   15.76    2.60
   5 -10  -3   10.24    2.29
   6  10  -3   -0.73    2.02
   6  10  -3    9.65    3.59
   6  10  -3    3.14    1.62
  -6  10   3    4.54    2.31
  -6 -10   3    7.72    2.84
   7  10  -3    3.93    2.13
  -7  10   3    8.47    2.52
   7  10  -3    1.97    2.32
   7 -10  -3   -0.83    2.27
  -7 -10   3    5.13    3.16
   6  11   3    5.18    2.29
   6  11   3    7.66    2.01
  -6  11  -3    6.31    1.88
  -6 -11  -3    4.14    4.47
   6 -11   3    3.22    2.20
   5  11   3    0.74    1.85
   5  11   3    1.86    1.64
  -5  11  -3    1.60    1.51
  -5 -11  -3   -1.67    2.86
   5 -11   3   -0.68    1.76
   5 -11   3    2.42    1.89
   4  11   3   11.49    1.84
   4  11   3    7.64    2.07
  -4  11  -3   13.09    1.86
  -4 -11  -3   14.77    2.95
   4 -11   3   11.98    2.15
   4 -11   3    7.00    1.75
   3  11   3    0.30    2.24
  -3  11  -3    4.54    1.48
   3  11   3    5.32    1.68
   3  11   3    4.33    1.40
  -3 -11  -3    6.74    2.37
   3 -11   3    1.88    1.65
   3 -11   3    2.62    1.43
   2  11   3   34.63    4.11
   2  11   3   30.42    2.94
   2  11   3   28.04    2.68
   2  11   3   28.20    3.51
  -2  11  -3   27.01    2.63
   2 -11   3   25.06    4.09
   2 -11   3   28.57    3.21
  -2 -11  -3   28.82    3.66
   2 -11   3   26.55    2.62
   1  11   3   -0.28    1.66
   1  11   3   -0.31    1.03
   1  11   3   -0.95    1.12
  -1  11  -3    1.46    1.07
   1  11   3   -1.84    1.20
  -1  11  -3   -0.07    1.48
  -1  11  -3    1.23    1.16
  -1 -11  -3    0.52    1.03
  -1 -11  -3   -0.15    1.39
   1 -11   3    0.29    1.10
   1 -11   3    2.47    1.47
   0  11  -3    2.15    1.08
   0  11   3    2.32    1.56
   0  11  -3    3.37    1.14
   0  11   3    0.81    1.26
   0  11   3    2.53    1.18
   0  11  -3    2.57    1.51
   0  11  -3    2.74    1.49
   0  11   3    1.85    1.02
   0 -11   3    2.65    1.10
   0 -11   3    2.76    1.65
   0 -11  -3    1.02    1.03
   0 -11  -3    2.41    1.74
   1  11  -3    7.37    1.88
   1  11  -3    6.17    1.41
  -1  11   3    5.30    1.50
   1  11  -3    9.18    1.56
  -1  11   3    8.59    1.54
   1  11  -3    7.05    1.62
  -1 -11   3    7.28    1.63
   1 -11  -3   10.55    2.05
  -1 -11   3    5.05    1.23
   1 -11  -3    8.49    1.44
   2  11  -3   21.30    2.76
   2  11  -3   20.33    2.33
  -2  11   3   26.09    2.85
   2  11  -3   19.08    2.58
   2  11  -3   22.20    2.87
  -2  11   3   19.58    2.44
   2 -11  -3   19.94    2.38
  -2 -11   3   20.61    2.76
   3  11  -3   -0.71    1.84
   3  11  -3   -0.32    1.23
   3  11  -3    2.08    1.85
  -3  11   3    0.40    1.45
  -3 -11   3    1.20    1.36
   3 -11  -3    0.71    1.53
   3 -11  -3    1.96    1.79
   4  11  -3   13.89    1.90
  -4  11   3   15.98    2.34
   4  11  -3   11.93    2.73
   4  11  -3   13.86    2.54
  -4 -11   3   14.73    2.40
   4 -11  -3   11.42    2.24
   4 -11  -3   10.97    2.39
   5  11  -3    2.37    2.73
   5  11  -3   -4.21    1.90
  -5  11   3    0.24    1.70
   5  11  -3    0.04    1.86
   5 -11  -3   -1.73    1.65
  -5 -11   3   -0.01    2.16
   6  11  -3   14.36    2.85
   6  11  -3   21.10    2.55
  -6  11   3   20.83    2.93
  -6 -11   3   21.95    3.52
   6 -11  -3   18.24    2.84
  -7  11   3    5.21    2.49
   7 -11  -3    2.88    2.27
  -6  12  -3    3.22    1.85
   6  12   3    8.95    2.48
   6  12   3    3.70    1.97
  -6 -12  -3    8.08    4.20
   6 -12   3    3.82    2.24
   5  12   3    2.21    1.96
  -5  12  -3    0.58    1.69
   5  12   3    1.02    2.09
   5 -12   3    2.97    1.96
   5 -12   3    0.81    2.06
   4  12   3   15.76    2.19
   4  12   3   15.79    2.61
  -4  12  -3   20.63    2.81
  -4 -12  -3   20.05    3.50
   4 -12   3   15.22    2.74
   4 -12   3   15.80    2.21
   3  12   3   -1.68    2.50
   3  12   3    0.97    1.43
  -3  12  -3    3.05    1.48
   3  12   3    2.65    1.73
   3 -12   3    0.99    1.50
  -3 -12  -3    5.54    2.38
   3 -12   3   -0.65    1.65
  -2  12  -3   31.95    3.11
   2  12   3   28.22    3.78
   2  12   3   41.44    3.31
   2  12   3   32.83    4.36
   2  12   3   38.08    3.04
   2 -12   3   37.19    3.64
  -2 -12  -3   35.24    4.11
   2 -12   3   27.32    4.47
   2 -12   3   30.33    3.07
   1  12   3    5.08    2.19
  -1  12  -3    4.96    1.45
   1  12   3    7.83    1.61
   1  12   3    9.25    1.48
   1  12   3    5.67    1.94
  -1  12  -3    8.18    2.09
   1 -12   3   10.31    2.17
   1 -12   3    6.35    1.53
  -1 -12  -3    9.57    2.07
   0  12   3    0.27    1.53
   0  12   3    0.80    1.26
   0  12   3   -0.21    1.60
   0  12  -3    2.14    1.25
   0  12   3    2.79    1.06
   0  12  -3    1.37    1.60
   0  12  -3    2.94    1.15
   0  12  -3    1.19    1.67
   0 -12   3    3.37    1.36
   0 -12  -3    1.73    1.96
   0 -12   3    1.05    1.83
   1  12  -3    0.26    1.73
   1  12  -3    0.90    1.19
   1  12  -3    1.59    1.56
  -1  12   3    0.05    1.28
  -1  12   3   -0.05    1.44
   1  12  -3    1.67    1.41
   1 -12  -3    1.85    1.95
  -1 -12   3   -1.11    1.50
   2  12  -3    1.07    1.61
  -2  12   3    1.86    1.39
   2  12  -3    0.33    1.29
   2  12  -3   -0.57    1.59
   2  12  -3    2.08    2.07
   2 -12  -3    3.76    1.90
  -2 -12   3    2.62    1.61
   3  12  -3    5.24    1.49
  -3  12   3    8.22    1.88
   3  12  -3    4.71    2.02
   3  12  -3    4.96    2.10
   3 -12  -3    6.67    2.05
  -3 -12   3    3.15    1.84
   4  12  -3    4.82    2.26
   4  12  -3    7.20    1.63
  -4  12   3    4.74    1.88
   4  12  -3    3.04    2.82
   4 -12  -3    5.82    2.16
  -4 -12   3    9.04    2.10
   5  12  -3    0.05    2.35
  -5  12   3   10.32    2.27
   5  12  -3    4.07    1.84
   5  12  -3    4.56    3.42
  -5 -12   3    3.75    2.41
   5 -12  -3    5.47    1.91
   6  12  -3    5.95    2.10
   6  12  -3   -0.53    2.41
  -6  12   3    0.63    2.25
  -6 -12   3    3.71    2.90
   6 -12  -3    2.47    1.92
  -6  13  -3    2.04    3.23
   6  13   3    1.97    2.46
   6  13   3    3.74    2.38
  -6 -13  -3    7.71    4.15
   6 -13   3   -2.98    2.42
   5  13   3   -0.47    2.17
  -5  13  -3    3.16    1.85
   5  13   3   -0.51    2.01
   5 -13   3   -3.56    1.96
  -5 -13  -3    3.81    3.25
   4  13   3    4.41    2.27
  -4  13  -3    5.41    1.99
  -4 -13  -3    4.03    3.05
   4 -13   3    1.39    2.01
   3  13   3   23.05    3.36
   3  13   3   26.02    2.75
  -3  13  -3   20.83    2.90
   3 -13   3   20.69    2.84
   3 -13   3   17.33    2.36
   2  13   3    5.64    2.64
   2  13   3    3.36    2.59
   2  13   3   10.37    1.70
   2  13   3    4.79    1.74
  -2  13  -3    6.58    1.75
  -2 -13  -3    8.35    2.47
   2 -13   3    6.42    2.22
   1  13   3    2.54    1.47
  -1  13  -3    0.39    1.14
  -1  13  -3    1.85    1.48
  -1  13  -3    0.17    1.27
   1  13   3    0.25    1.88
   1  13   3   -2.04    2.22
   1  13   3    0.08    1.25
  -1  13  -3    2.60    2.03
  -1 -13  -3    0.85    1.94
   1 -13   3   -0.24    1.87
   0  13  -3   -1.11    1.66
   0  13   3   -1.27    1.31
   0  13   3   -0.82    2.21
   0  13  -3    0.84    1.78
   0  13  -3    0.80    1.21
   0  13   3    0.46    1.17
   0  13  -3    0.90    1.27
   0  13   3   -1.85    1.79
   0 -13   3    1.85    2.10
   0 -13  -3    0.48    1.98
   1  13  -3    7.71    1.87
   1  13  -3    7.46    1.56
  -1  13   3    7.93    1.73
   1  13  -3    5.80    1.99
   1  13  -3    8.38    2.22
   1 -13  -3    7.68    2.27
  -1 -13   3    6.46    1.82
  -2  13   3    5.80    1.65
   2  13  -3    5.15    2.07
   2  13  -3    3.00    1.90
   2  13  -3    6.88    2.29
   2  13  -3    4.98    1.56
   2 -13  -3    6.92    2.15
  -2 -13   3    6.23    1.96
  -3  13   3   -0.61    1.73
   3  13  -3   -0.87    2.05
   3  13  -3   -2.14    1.98
   3  13  -3   -0.97    1.29
  -3 -13   3   -1.52    1.78
   3 -13  -3    0.85    1.72
   4  13  -3   -1.64    2.35
   4  13  -3    1.93    1.67
  -4  13   3    5.25    1.99
   4  13  -3   -0.79    2.85
   4 -13  -3    0.44    1.74
  -4 -13   3    0.26    2.08
  -5  13   3   -1.08    2.22
   5  13  -3   -0.66    1.82
   5 -13  -3   -1.39    1.76
  -5 -13   3   -1.15    2.47
  -6  13   3    2.32    2.36
   6  13  -3    1.61    2.07
   6  13  -3    0.07    2.61
   6 -13  -3    1.36    2.23
   5  14   3    5.89    2.36
   5  14   3    3.73    2.00
  -5  14  -3    4.37    2.08
   5 -14   3    5.82    2.44
  -5 -14  -3    1.73    4.37
   4  14   3    6.76    2.46
   4  14   3    1.98    1.77
  -4  14  -3    2.76    2.11
  -4 -14  -3    9.77    3.35
   4 -14   3   -1.65    2.06
  -3  14  -3    1.44    1.82
   3  14   3   -0.35    2.03
   3  14   3    0.73    1.52
   3 -14   3    0.58    1.93
  -3 -14  -3    1.54    2.76
   2  14   3   -0.89    2.83
  -2  14  -3   -0.61    1.64
   2  14   3    0.08    1.71
   2  14   3    0.96    1.58
   2 -14   3    2.25    2.02
  -2 -14  -3    0.61    2.42
  -1  14  -3    0.66    2.25
   1  14   3   -0.63    2.43
   1  14   3   -1.62    1.47
  -1  14  -3    0.31    1.14
  -1  14  -3    2.30    1.56
  -1  14  -3    0.58    1.61
   1  14   3    2.06    1.43
  -1 -14  -3   -0.01    2.04
   1 -14   3   -0.50    1.94
   0  14  -3   30.01    4.12
   0  14   3   39.22    2.86
   0  14   3   36.43    3.91
   0  14  -3   38.83    3.24
   0  14  -3   34.78    3.21
   0  14  -3   39.11    3.88
   0  14   3   36.04    3.40
   0 -14  -3   29.96    4.25
   0 -14   3   30.26    4.15
   1  14  -3    4.14    1.99
   1  14  -3    6.45    1.92
  -1  14   3    8.47    1.73
   1  14  -3    3.75    2.20
   1  14  -3    3.09    1.52
  -1 -14   3    4.87    1.95
   1 -14  -3    6.22    2.45
   2  14  -3    6.14    2.23
   2  14  -3    4.44    1.49
   2  14  -3    6.47    2.26
  -2  14   3    7.49    1.86
  -2 -14   3    6.37    2.12
   2 -14  -3    7.17    2.33
  -3  14   3    2.23    1.90
   3  14  -3   -1.80    1.46
   3  14  -3   -1.94    2.33
   3  14  -3   -0.23    2.23
  -3 -14   3    0.56    1.84
   4  14  -3   13.21    2.17
  -4  14   3   13.12    2.74
   4  14  -3    9.52    2.97
   4  14  -3   11.58    3.17
   4 -14  -3    9.29    2.34
  -4 -14   3   10.60    2.57
   5  14  -3    6.29    2.06
  -5  14   3    6.69    2.54
   5  14  -3    0.30    2.75
  -5 -14   3   10.71    2.92
   5 -14  -3    4.80    2.07
  -5  15  -3    1.60    2.40
   5  15   3    0.47    2.19
   5  15   3   -1.69    2.45
   5 -15   3   -0.76    2.38
  -5 -15  -3   -7.26    3.66
   4  15   3    3.09    2.28
   4  15   3    5.59    2.04
  -4  15  -3    4.45    2.43
  -4 -15  -3    4.23    3.57
   4 -15   3    2.67    2.29
   3  15   3    3.02    2.16
   3  15   3    4.44    1.84
  -3 -15  -3    2.91    2.92
   2  15   3   24.70    3.43
  -2  15  -3   24.70    2.92
   2  15   3   32.91    3.15
   2 -15   3   29.18    4.08
  -2 -15  -3   33.06    4.85
  -1  15  -3    2.46    1.93
   1  15   3    1.35    3.00
  -1  15  -3    0.43    1.37
   1  15   3    1.17    1.75
   1  15   3    2.31    1.77
  -1  15  -3    2.83    1.65
   1 -15   3    0.30    2.18
  -1 -15  -3    2.52    2.54
   0  15  -3    0.88    2.13
   0  15   3    0.13    2.18
   0  15  -3    2.13    1.70
   0  15   3    1.80    1.26
   0  15  -3   -0.15    1.55
   0  15  -3    1.19    2.57
   0  15   3    2.74    1.98
   0 -15   3    1.90    2.37
   0 -15  -3   -0.57    2.26
   1  15  -3    2.04    2.15
  -1  15   3    5.69    1.74
   1  15  -3    4.93    1.96
   1  15  -3    3.69    2.48
   1  15  -3    1.24    2.40
   1 -15  -3    4.36    2.53
  -1 -15   3    6.41    2.11
   2  15  -3    9.28    2.63
  -2  15   3   13.53    2.36
   2  15  -3   13.67    1.95
   2  15  -3   14.98    2.85
  -2 -15   3   17.65    2.70
   2 -15  -3   10.72    2.66
   3  15  -3   -1.77    2.78
   3  15  -3   -2.04    1.67
   3  15  -3   -0.91    2.48
  -3  15   3    0.82    2.17
  -3 -15   3    3.81    2.19
   3 -15  -3   -2.03    2.00
   4  15  -3    0.38    2.60
   4  15  -3   -1.74    1.75
  -4  15   3    1.94    3.17
  -4 -15   3    1.36    2.54
   4 -15  -3   -1.47    2.14
   5  15  -3   -4.39    2.24
   5  15  -3   -2.38    2.77
  -5  15   3    0.68    2.61
  -5 -15   3    2.94    2.87
   5 -15  -3   -1.14    2.48
   4  16   3    1.90    2.60
   4  16   3    4.40    2.26
  -4  16  -3    6.09    2.78
   4 -16   3    5.31    2.55
  -4 -16  -3    8.53    6.29
   3  16   3    5.96    2.08
  -3  16  -3    3.85    2.19
   3  16   3    1.86    2.33
   3 -16   3    3.89    2.50
  -3 -16  -3    7.51    3.47
   2  16   3   -0.94    2.00
   2  16   3    2.97    2.01
  -2  16  -3   -0.06    1.96
  -2 -16  -3    4.63    2.69
   2 -16   3    0.14    2.37
  -1  16  -3    4.10    1.43
   1  16   3    5.00    1.83
   1  16   3    4.35    1.94
   1  16   3    3.50    3.06
   1 -16   3    8.84    2.84
  -1 -16  -3    2.55    2.84
   0  16   3    2.13    1.77
   0  16   3    4.16    2.58
   0  16  -3    0.84    1.67
   0  16   3    3.41    1.51
   0  16  -3   -2.10    1.64
   0  16  -3    2.11    2.37
   0 -16  -3    4.80    2.45
   0 -16   3    0.75    2.65
  -1  16   3    8.03    2.22
   1  16  -3    6.58    3.15
   1  16  -3    6.39    3.09
   1  16  -3    7.25    2.28
   1  16  -3    8.45    1.93
  -1 -16   3    9.63    2.49
   1 -16  -3    4.46    2.76
   2  16  -3   -1.33    2.38
   2  16  -3    1.50    2.92
  -2  16   3   -0.26    1.90
  -2 -16   3    2.60    2.37
   2 -16  -3    1.24    2.68
   3  16  -3    0.90    3.83
  -3  16   3    3.93    2.31
   3  16  -3    2.33    1.71
  -3 -16   3    3.56    2.44
   3 -16  -3   -0.72    2.43
  -4  16   3    0.14    2.46
   4  16  -3   -4.07    3.05
   4  16  -3    1.47    1.97
   4 -16  -3    3.23    2.41
  -4 -16   3    3.25    2.72
  -3  17  -3    0.18    2.47
   3  17   3   -2.25    2.40
   3  17   3    4.97    2.25
  -3 -17  -3    0.85    3.80
   3 -17   3   -0.26    2.83
   2  17   3   10.12    2.39
   2  17   3    3.76    2.45
  -2 -17  -3   16.56    4.40
  -1  17  -3    2.46    1.93
  -1  17  -3    1.73    1.52
   1  17   3    4.16    1.84
   1  17   3    2.66    1.93
   1 -17   3    3.38    2.95
  -1 -17  -3    1.85    3.38
   0  17  -3    1.11    1.99
   0  17   3   -0.27    1.65
   0  17  -3   -0.05    1.86
   0  17   3   -4.57    1.79
   0 -17   3   -0.10    2.66
   1  17  -3    6.86    2.05
  -1  17   3    7.84    2.18
   1 -17  -3    6.42    2.98
  -1 -17   3    3.81    2.77
   2  17  -3    0.52    2.60
   2  17  -3    1.55    1.95
  -2  17   3    3.36    2.26
  -2 -17   3    1.89    2.58
   2 -17  -3   -0.63    2.63
  -3  17   3   -0.97    2.46
   3  17  -3   -3.00    1.92
   3  17  -3   -1.07    2.98
   3 -17  -3   -0.76    2.62
  -3 -17   3   -0.71    2.58
   2  18   3    5.40    2.32
   2  18   3    6.36    2.60
  -2  18  -3    6.40    2.62
  -2 -18  -3    7.03    3.71
  -1  18  -3   -0.29    2.30
   1  18   3    0.87    2.32
   1  18   3    2.65    2.03
  -1 -18  -3    5.72    3.36
   0  18  -3    1.71    2.10
   0  18   3    5.75    2.19
   0  18  -3    6.38    2.27
   0 -18  -3    1.10    2.77
   0 -18   3    2.56    2.88
  -1  18   3    1.52    2.23
   1  18  -3    2.79    2.16
   1  18  -3    3.80    2.41
  -1 -18   3   -3.11    2.94
   1 -18  -3    0.23    3.10
   2  18  -3    3.56    2.76
  -2  18   3    0.10    2.32
   2  18  -3   -1.07    1.96
   2 -18  -3   -3.46    3.00
  -2 -18   3    0.51    2.91
   1  19   3   -3.01    2.39
  -1  19  -3   -2.09    2.43
   1 -19   3   -5.05    3.65
   0  19   3    2.60    2.28
   0  19  -3    5.88    2.67
   0 -19  -3    7.32    3.21
   1  19  -3    2.03    2.24
  -1  19   3   -3.80    2.45
  -1 -19   3    2.54    3.29
   1 -19  -3    1.79    3.30
  -8   0  -4    0.79    3.95
   8   0   4    4.16    2.23
   7   0   4    1.50    1.58
   7   0   4    2.76    1.64
   7   0   4    1.65    0.99
  -6   0  -4    6.70    2.78
   6   0   4    2.28    1.40
   6   0   4    2.00    1.20
  -5   0  -4   -1.24    1.80
   5   0   4    0.49    1.13
   5   0   4   -0.96    1.53
   5   0   4    1.85    0.99
  -5   0  -4    0.77    1.43
   4   0   4    0.19    0.95
   4   0   4   -0.45    1.10
   4   0   4    1.28    0.71
   4   0   4   -0.55    0.54
  -4   0  -4    1.03    1.01
  -4   0  -4   -0.14    1.47
  -3   0  -4    0.26    0.87
   3   0   4   -0.57    1.07
   3   0   4    1.90    1.02
  -3   0  -4   -0.09    1.41
   3   0   4   -0.80    0.45
  -2   0  -4   98.77    5.84
   2   0   4   97.87    5.70
   2   0   4   99.35    5.55
   1   0   4   -0.06    0.28
  -1   0  -4   -0.30    0.40
  -1   0  -4   -0.16    0.62
  -1   0  -4    0.18    0.28
   1   0   4    0.19    0.41
   1   0   4    0.03    0.55
   0   0   4   23.42    1.60
   0   0  -4   24.80    1.66
   0   0  -4   22.20    1.55
   0   0   4   26.27    1.82
   0   0   4   21.21    1.60
   1   0  -4    0.55    0.54
  -1   0   4   -0.49    0.62
   1   0  -4    0.68    0.42
  -1   0   4   -0.34    0.51
  -1   0   4    0.29    0.39
   1   0  -4   -0.34    0.64
  -1   0   4    0.47    0.45
   2   0  -4    7.27    1.10
  -2   0   4    9.41    1.24
  -2   0   4    9.16    1.23
   2   0  -4    8.81    1.12
   2   0  -4    9.61    1.42
   2   0  -4    8.36    1.04
   2   0  -4    7.63    1.13
   3   0  -4    0.18    0.95
  -3   0   4    0.55    1.37
   3   0  -4   -1.71    0.87
   3   0  -4    0.59    0.94
   3   0  -4   -1.22    1.15
   3   0  -4   -0.84    1.03
  -3   0   4   -0.33    1.26
   4   0  -4    6.50    1.27
   4   0  -4    5.64    1.20
   4   0  -4    7.02    1.30
   4   0  -4    6.63    1.49
  -4   0   4    4.83    1.65
   4   0  -4    5.97    1.12
   5   0  -4   -0.45    1.70
   5   0  -4   -1.51    1.01
  -5   0   4   -0.08    1.65
   5   0  -4   -0.61    1.21
   5   0  -4    2.91    1.63
   5   0  -4   -0.16    1.38
   5   0  -4    0.20    1.31
   6   0  -4   -1.67    1.63
   6   0  -4    0.93    1.12
  -6   0   4    0.26    2.08
   6   0  -4   -1.15    1.60
   6   0  -4    0.84    1.43
   7   0  -4   -1.37    1.84
   7   0  -4    0.28    1.47
   7   0  -4    1.46    2.16
   7   0  -4   -0.09    1.77
  -7   0   4    0.50    2.29
   8   0  -4    0.75    1.70
   8   0  -4    1.41    2.32
   8   0  -4    0.99    2.39
   8   0  -4    6.55    2.57
   8   1   4    3.17    1.96
  -8   1  -4   -1.96    4.05
   8  -1   4    3.71    2.11
  -8  -1  -4    0.12    3.99
   7   1   4   23.84    3.15
   7   1   4   22.41    2.44
   7   1   4   22.19    2.17
   7  -1   4   21.82    2.75
   7  -1   4   20.68    2.18
   6   1   4    4.15    1.54
   6   1   4    4.42    0.99
  -6   1  -4    3.52    2.78
   6   1   4    4.40    1.51
   6  -1   4    3.95    0.97
  -6  -1  -4    8.41    2.90
   6  -1   4    3.42    1.16
   6  -1   4    7.05    1.52
  -5   1  -4    5.29    2.36
   5   1   4    3.19    1.32
   5   1   4    4.95    1.72
  -5   1  -4    0.87    1.53
   5   1   4    3.18    0.91
   5   1   4    2.44    1.71
   5  -1   4    1.93    0.69
   5  -1   4    2.76    1.67
   5  -1   4    2.66    0.87
  -5  -1  -4    3.53    1.41
  -5  -1  -4    7.36    2.52
   5  -1   4    5.00    1.27
   4   1   4    0.43    0.64
  -4   1  -4    0.49    1.54
  -4   1  -4    0.80    1.00
   4   1   4    2.45    1.16
   4   1   4   -0.60    0.87
   4  -1   4   -0.12    0.49
  -4  -1  -4    1.40    1.44
   4  -1   4    0.83    0.60
  -4  -1  -4    0.80    1.05
   4  -1   4    0.46    1.24
   4  -1   4    2.34    0.90
  -3   1  -4   42.77    3.05
  -3   1  -4   45.85    4.10
   3   1   4   49.03    3.45
   3   1   4   46.36    3.28
   3   1   4   50.35    2.62
   3  -1   4   40.70    3.50
   3  -1   4   47.73    3.19
  -3  -1  -4   47.34    2.63
  -3  -1  -4   43.67    3.65
  -3  -1  -4   44.30    3.07
   2   1   4  130.64    7.69
   2   1   4  136.82    7.71
  -2   1  -4  139.15    7.44
   2   1   4  148.90    7.19
  -2   1  -4  141.27    7.91
  -2  -1  -4  138.65    7.83
   2  -1   4  143.04    7.42
   2  -1   4  139.58    7.78
  -2  -1  -4  137.32    7.50
  -2  -1  -4  150.21    7.19
  -1   1  -4  137.54    6.71
   1   1   4  125.47    6.73
   1   1   4  131.21    6.59
   1   1   4  126.29    6.82
  -1   1  -4  128.74    6.92
  -1   1  -4  125.98    6.50
  -1   1  -4  125.84    6.48
  -1  -1  -4  120.89    6.84
  -1  -1  -4  126.73    6.73
   1  -1   4  135.26    6.91
   1  -1   4  130.59    6.69
  -1  -1  -4  130.35    6.57
   0   1  -4    3.92    1.01
   0   1  -4    3.19    0.63
   0   1   4    3.51    0.64
   0   1   4    3.40    0.92
   0   1  -4    3.39    0.65
   0   1  -4    2.99    0.64
   0  -1   4    2.57    0.98
   0  -1   4    2.78    0.58
   0  -1  -4    2.59    0.87
   0  -1  -4    2.62    0.64
  -1   1   4   19.96    1.50
   1   1  -4   20.58    1.65
  -1   1   4   24.10    1.59
   1   1  -4   21.96    1.51
  -1   1   4   22.22    1.67
   1   1  -4   20.45    1.56
  -1   1   4   19.93    1.40
   1   1  -4   19.97    1.23
  -1  -1   4   18.06    1.24
   1  -1  -4   21.10    1.67
   1  -1  -4   20.36    1.43
   1  -1  -4   20.52    1.46
  -1  -1   4   18.47    1.62
  -2   1   4  125.97    6.94
  -2   1   4  130.15    6.98
   2   1  -4  135.76    6.90
   2   1  -4  130.06    6.98
   2   1  -4  124.74    6.94
   2   1  -4  122.41    7.15
  -2  -1   4  128.45    6.95
   2  -1  -4  138.43    6.94
   2  -1  -4  134.99    6.93
   2  -1  -4  131.41    6.91
  -2  -1   4  124.64    6.91
  -2  -1   4  128.96    7.13
   3   1  -4   68.52    4.08
   3   1  -4   69.25    4.43
  -3   1   4   66.59    4.16
  -3   1   4   65.84    4.46
   3   1  -4   66.51    4.17
   3  -1  -4   66.53    4.28
   3  -1  -4   65.37    4.27
   3  -1  -4   72.61    4.18
   3  -1  -4   71.22    4.59
  -3  -1   4   68.82    4.65
   4   1  -4   13.44    1.68
  -4   1   4   15.30    2.26
   4   1  -4   16.54    2.00
   4   1  -4   14.22    1.81
   4   1  -4   13.03    1.61
   4   1  -4   13.35    2.14
   4   1  -4   17.49    1.92
   4  -1  -4   13.23    1.97
   4  -1  -4   16.09    2.26
   4  -1  -4   14.70    1.72
   4  -1  -4   13.97    1.95
   4  -1  -4   12.13    1.92
   4  -1  -4   16.81    1.85
  -4  -1   4   14.63    2.18
   5   1  -4    0.92    0.98
   5   1  -4   -1.62    1.24
   5   1  -4   -2.68    1.74
   5   1  -4    0.68    1.04
   5   1  -4    0.67    1.41
   5   1  -4   -0.34    1.34
  -5   1   4    0.34    1.54
   5  -1  -4    1.31    1.37
  -5  -1   4    1.28    1.72
   5  -1  -4    0.49    1.59
   5  -1  -4    0.10    1.76
   5  -1  -4   -0.29    1.25
   5  -1  -4   -0.48    1.02
   6   1  -4   -0.19    1.65
   6   1  -4   -2.74    2.35
  -6   1   4   -1.01    2.02
   6   1  -4   -1.09    1.74
   6   1  -4   -2.44    1.42
   6   1  -4   -1.68    1.21
   6  -1  -4    0.49    1.40
   6  -1  -4   -1.02    1.76
   6  -1  -4    0.43    1.66
  -6  -1   4   -1.29    2.04
   6  -1  -4   -1.29    1.50
   6  -1  -4   -0.61    2.26
   7   1  -4    5.69    2.15
   7   1  -4    7.70    2.09
   7   1  -4    7.02    1.67
   7  -1  -4    3.30    1.98
   7  -1  -4   10.33    2.33
   7  -1  -4    5.23    1.52
  -7  -1   4    5.32    2.55
   7  -1  -4    6.27    2.17
   7  -1  -4    4.08    2.41
   8   1  -4    1.67    2.18
   8  -1  -4    6.80    2.82
   8  -1  -4    4.90    2.42
   8  -1  -4    7.34    2.40
   8  -1  -4    7.28    1.83
  -8   2  -4    4.83    4.61
   8   2   4    9.39    2.23
  -8  -2  -4    5.85    4.04
   8  -2   4    1.64    2.24
  -7   2  -4    0.59    3.25
   7   2   4   -0.98    1.21
   7   2   4   -0.39    1.82
   7   2   4    1.92    1.73
   7  -2   4    4.47    1.75
  -7  -2  -4    6.56    3.29
  -6   2  -4   -0.91    1.76
   6   2   4    0.42    1.35
   6   2   4   -0.56    1.40
   6   2   4    0.33    0.94
  -6   2  -4    1.76    2.85
   6  -2   4    1.52    1.41
  -6  -2  -4   -3.92    2.57
  -5   2  -4   23.14    2.61
   5   2   4   25.58    1.88
  -5   2  -4   27.67    3.94
   5   2   4   22.89    3.05
   5   2   4   20.44    2.67
  -5  -2  -4   28.43    3.97
   5  -2   4   22.74    2.52
  -5  -2  -4   21.55    2.51
   4   2   4    0.59    1.00
   4   2   4    1.30    1.09
  -4   2  -4    1.18    1.52
  -4   2  -4    1.48    1.09
   4   2   4    0.84    0.73
   4  -2   4    1.26    1.08
  -4  -2  -4   -0.37    0.71
   4  -2   4    0.05    1.35
  -4  -2  -4   -0.22    1.44
  -4  -2  -4    2.41    1.12
   3   2   4   24.22    2.36
   3   2   4   26.16    1.70
   3   2   4   21.34    2.33
  -3   2  -4   22.50    1.99
  -3   2  -4   23.45    3.09
  -3  -2  -4   25.78    1.75
  -3  -2  -4   23.84    2.88
   3  -2   4   23.45    2.16
   3  -2   4   23.39    2.62
  -3  -2  -4   23.91    2.16
  -2   2  -4   11.86    1.92
   2   2   4   11.69    1.12
   2   2   4   10.77    1.53
  -2   2  -4    9.17    1.26
   2   2   4    9.40    1.33
  -2  -2  -4   11.05    1.47
   2  -2   4   11.00    1.26
  -2  -2  -4   10.72    1.07
  -2  -2  -4   10.80    1.68
   2  -2   4   12.70    1.71
  -1   2  -4  200.99    9.86
   1   2   4  194.54   10.11
  -1   2  -4  196.62   10.01
   1   2   4  188.78    9.97
  -1   2  -4  207.84   10.30
   1   2   4  201.43   10.18
  -1  -2  -4  191.85   10.11
   1  -2   4  187.05   10.00
  -1  -2  -4  199.87    9.97
  -1  -2  -4  190.09   10.22
   1  -2   4  195.67   10.24
   1  -2   4  197.93    9.87
   0   2  -4    4.74    0.61
   0   2   4    5.92    0.89
   0   2  -4    4.64    0.86
   0   2   4    3.94    0.67
   0   2   4    5.21    0.91
   0   2  -4    4.16    0.65
   0   2   4    4.09    0.64
   0  -2   4    3.95    0.57
   0  -2  -4    3.69    0.59
   0  -2   4    3.88    0.81
   0  -2   4    4.19    0.62
   0  -2  -4    3.46    0.86
   0  -2  -4    3.80    0.66
  -1   2   4    0.17    0.52
  -1   2   4    0.15    0.43
   1   2  -4    0.42    0.27
   1   2  -4   -0.08    0.48
   1   2  -4    0.35    0.20
   1   2  -4    0.26    0.56
  -1   2   4    0.05    0.39
  -1  -2   4    0.33    0.49
  -1  -2   4   -0.04    0.62
   1  -2  -4    0.20    0.59
   1  -2  -4    0.47    0.49
   1  -2  -4   -0.24    0.44
   1  -2  -4    0.38    0.48
  -2   2   4    1.79    0.91
   2   2  -4    1.76    0.76
  -2   2   4    1.97    0.92
   2   2  -4    0.45    0.86
  -2   2   4    2.19    0.84
   2  -2  -4    1.73    0.83
   2  -2  -4    1.60    0.60
   2  -2  -4    1.18    0.72
  -2  -2   4    1.51    0.66
  -2  -2   4    1.01    1.06
  -2  -2   4    1.69    0.77
  -2  -2   4    1.99    0.69
   3   2  -4   39.79    2.71
  -3   2   4   32.78    3.35
   3   2  -4   37.40    2.85
   3   2  -4   41.36    2.83
   3   2  -4   36.34    3.01
  -3   2   4   39.45    2.86
  -3  -2   4   36.76    2.95
   3  -2  -4   39.83    2.98
   3  -2  -4   36.00    2.68
   3  -2  -4   44.28    3.27
  -3  -2   4   37.33    3.38
   4   2  -4    1.62    0.91
   4   2  -4    2.49    1.14
  -4   2   4    0.98    0.89
   4   2  -4    1.69    1.32
   4   2  -4    3.17    1.34
   4   2  -4    0.39    1.05
   4  -2  -4    0.64    1.00
  -4  -2   4    0.85    1.31
   4  -2  -4    1.16    0.97
   4  -2  -4   -1.03    1.09
   4  -2  -4   -0.05    1.10
   4  -2  -4    0.88    1.39
   5   2  -4   65.50    4.89
   5   2  -4   69.77    4.62
   5   2  -4   68.71    4.15
   5   2  -4   62.19    4.56
   5   2  -4   65.33    4.46
   5  -2  -4   63.09    4.49
  -5  -2   4   66.66    4.82
   5  -2  -4   68.36    4.15
   5  -2  -4   60.96    4.38
   5  -2  -4   63.27    4.68
   5  -2  -4   63.92    4.44
   5  -2  -4   61.63    4.75
   6   2  -4    5.45    2.64
   6   2  -4    3.17    1.87
   6   2  -4    4.92    1.36
   6   2  -4    1.70    1.81
   6  -2  -4    7.38    1.92
   6  -2  -4    7.72    1.88
   6  -2  -4    2.91    2.32
  -6  -2   4    5.91    2.36
   6  -2  -4    5.67    1.83
   6  -2  -4    5.99    1.67
   7   2  -4   -1.08    1.33
   7   2  -4   -3.13    1.97
   7  -2  -4    2.73    1.92
   7  -2  -4    4.13    2.18
  -7  -2   4   -1.59    2.41
   7  -2  -4    3.23    1.41
   7  -2  -4    0.36    2.16
   8   2  -4    4.32    2.52
   8   2  -4   -0.19    1.70
   8  -2  -4    1.49    2.48
  -8  -2   4   -1.37    2.87
   8  -2  -4    6.43    3.03
   8  -2  -4    7.73    2.96
   8  -2  -4    2.06    1.85
  -8   3  -4   -8.58    3.89
   8   3   4    1.96    1.97
   8  -3   4   -1.07    1.96
  -8  -3  -4   -0.86    3.81
   7   3   4   -0.35    1.74
   7   3   4   -0.32    1.93
  -7   3  -4   -3.61    3.42
   7   3   4    0.39    1.30
   7  -3   4   -0.87    1.86
  -7  -3  -4   -1.74    3.17
   6   3   4   21.15    2.86
   6   3   4   20.24    2.68
   6   3   4   21.27    2.07
  -6   3  -4   15.68    2.50
   6  -3   4   18.96    2.72
   5   3   4   -0.18    1.22
   5   3   4    1.39    0.92
  -5   3  -4    1.56    1.52
   5   3   4    0.92    1.76
  -5   3  -4   -0.58    2.04
  -5  -3  -4    1.81    1.09
  -5  -3  -4    4.58    2.17
   5  -3   4    1.31    1.25
   4   3   4   41.71    2.43
  -4   3  -4   34.89    3.67
  -4   3  -4   37.02    2.89
   4   3   4   37.23    3.26
   4   3   4   37.99    2.97
   4  -3   4   31.66    2.66
   4  -3   4   36.93    3.37
  -4  -3  -4   33.71    2.46
  -4  -3  -4   37.06    3.02
  -4  -3  -4   37.65    3.65
  -3   3  -4    6.01    1.06
   3   3   4    6.57    1.23
   3   3   4    6.04    1.30
   3   3   4    6.53    0.90
  -3   3  -4    4.08    1.68
  -3  -3  -4    5.05    0.85
  -3  -3  -4    5.32    1.17
  -3  -3  -4    5.15    1.50
   3  -3   4    5.60    1.13
   3  -3   4    4.61    1.38
   2   3   4  117.11    5.97
   2   3   4  114.58    6.30
  -2   3  -4  108.82    5.99
  -2   3  -4  106.69    5.73
  -2   3  -4  111.73    6.65
   2   3   4  108.10    6.30
  -2  -3  -4  117.83    5.93
   2  -3   4  113.96    5.70
  -2  -3  -4  108.08    6.49
  -2  -3  -4  115.93    6.28
   2  -3   4  111.65    6.01
   2  -3   4  111.45    6.44
  -1   3  -4    0.39    0.37
  -1   3  -4    0.32    0.51
   1   3   4    1.24    0.54
   1   3   4    0.43    0.43
   1   3   4    1.15    0.44
   1   3   4    0.90    0.68
  -1   3  -4    1.50    0.70
  -1  -3  -4    1.13    0.44
   1  -3   4    0.67    0.52
   1  -3   4    0.43    0.65
  -1  -3  -4    1.41    0.56
  -1  -3  -4    0.42    0.69
   1  -3   4    0.59    0.38
   0   3  -4    4.77    0.64
   0   3   4    4.88    0.74
   0   3  -4    5.20    0.74
   0   3   4    4.65    0.69
   0   3  -4    4.84    0.75
   0  -3  -4    6.70    0.88
   0  -3   4    5.29    0.78
   0  -3  -4    5.31    0.69
   0  -3   4    5.20    0.77
   0  -3  -4    4.58    0.70
   0  -3   4    6.07    0.70
   0  -3  -4    6.20    1.01
  -1   3   4    1.78    0.52
  -1   3   4    1.35    0.66
   1   3  -4    0.84    0.55
   1   3  -4    2.75    0.73
  -1   3   4    2.58    0.66
  -1  -3   4    0.93    0.72
   1  -3  -4    1.45    0.56
  -1  -3   4    1.38    0.54
   1  -3  -4    1.28    0.51
   1  -3  -4    2.36    0.72
   2   3  -4   -1.47    0.95
  -2   3   4    0.16    0.88
  -2   3   4   -0.45    0.83
  -2   3   4    0.98    0.95
   2   3  -4   -0.03    0.60
   2   3  -4    0.82    0.78
  -2  -3   4    0.86    0.77
   2  -3  -4    0.15    0.75
  -2  -3   4    1.37    0.79
  -2  -3   4   -0.79    1.25
   2  -3  -4    0.78    0.61
   2  -3  -4    0.09    0.99
   3   3  -4   31.76    2.45
  -3   3   4   30.12    2.57
   3   3  -4   30.10    2.38
   3   3  -4   33.41    2.87
  -3  -3   4   25.97    2.55
   3  -3  -4   36.44    2.92
  -3  -3   4   29.73    2.31
   3  -3  -4   37.87    2.82
  -3  -3   4   32.83    3.09
   3  -3  -4   28.72    2.36
   4   3  -4   10.06    1.49
  -4   3   4    8.46    1.45
   4   3  -4    8.66    1.60
   4   3  -4    9.83    1.29
   4   3  -4    9.69    1.76
   4  -3  -4    6.71    1.49
   4  -3  -4    7.34    1.71
  -4  -3   4    9.42    1.80
   4  -3  -4    8.23    1.36
   4  -3  -4    9.26    1.61
   4  -3  -4    6.89    1.31
   5   3  -4    6.90    1.37
  -5   3   4   10.20    1.70
   5   3  -4   10.41    1.87
   5   3  -4   10.12    1.96
   5   3  -4   10.65    1.91
   5   3  -4    7.26    2.16
   5  -3  -4    9.76    1.89
   5  -3  -4    7.06    1.61
   5  -3  -4   10.58    2.12
  -5  -3   4    6.16    1.94
   5  -3  -4    9.54    1.78
   5  -3  -4    7.35    1.96
   6   3  -4   51.45    4.96
   6   3  -4   53.00    3.67
   6   3  -4   48.15    4.38
   6   3  -4   56.66    4.47
   6  -3  -4   48.23    4.01
   6  -3  -4   54.92    3.72
  -6  -3   4   53.83    4.71
   6  -3  -4   50.78    4.77
   6  -3  -4   42.75    4.04
   6  -3  -4   55.15    4.40
   7   3  -4    4.47    1.42
   7   3  -4    2.48    2.89
   7  -3  -4    2.66    1.47
   7  -3  -4    2.81    1.86
  -7  -3   4    1.36    2.45
   7  -3  -4   -0.08    2.24
   8   3  -4    2.69    2.44
   8   3  -4    5.71    1.88
   8  -3  -4    2.35    2.28
   8  -3  -4    2.52    2.97
   8  -3  -4    5.33    1.77
   8  -3  -4    7.67    2.94
  -8  -3   4    1.07    3.16
   8   4   4    1.33    2.01
  -8  -4  -4    3.53    3.84
   8  -4   4   -4.07    2.99
  -7   4  -4    1.52    3.57
   7   4   4    7.49    2.38
   7   4   4    5.01    1.48
   7   4   4    1.76    1.76
  -7  -4  -4   -0.63    3.45
   7  -4   4    0.91    1.59
   6   4   4    1.03    1.46
  -6   4  -4   -0.68    1.70
  -6   4  -4    0.53    2.86
   6   4   4    0.28    1.11
  -6  -4  -4    4.00    2.76
  -6  -4  -4   -2.08    1.40
   6  -4   4   -0.42    1.30
   5   4   4    7.61    1.73
  -5   4  -4    5.32    1.77
  -5   4  -4   10.21    2.75
   5   4   4    8.48    1.27
   5   4   4    9.34    2.01
   5  -4   4    8.61    1.54
  -5  -4  -4   10.34    1.57
  -5  -4  -4   13.50    2.72
   4   4   4   27.12    2.77
   4   4   4   24.37    1.93
  -4   4  -4   21.50    2.30
   4   4   4   24.11    2.50
  -4   4  -4   29.80    3.47
  -4  -4  -4   29.99    3.38
  -4  -4  -4   26.10    2.12
  -4  -4  -4   21.75    2.60
   4  -4   4   21.10    2.21
   4  -4   4   22.19    2.90
  -3   4  -4   18.72    2.67
  -3   4  -4   13.98    1.22
   3   4   4   15.29    2.02
  -3   4  -4   12.20    1.51
   3   4   4   15.36    1.92
   3   4   4   12.92    1.46
   3  -4   4   13.50    1.10
  -3  -4  -4   17.05    1.56
   3  -4   4   14.73    2.12
   3  -4   4   12.33    1.77
  -3  -4  -4   16.80    2.19
  -3  -4  -4   14.26    1.76
  -2   4  -4   87.51    5.46
  -2   4  -4   85.22    4.49
   2   4   4   83.60    4.98
  -2   4  -4   84.29    4.65
   2   4   4   85.11    5.04
  -2  -4  -4   85.67    4.98
   2  -4   4   88.58    4.71
   2  -4   4   86.01    4.45
   2  -4   4   83.18    5.21
  -2  -4  -4   74.83    4.91
  -2  -4  -4   88.37    5.31
   1   4   4   68.63    4.20
  -1   4  -4   66.49    4.24
   1   4   4   69.11    4.04
   1   4   4   68.58    3.96
  -1   4  -4   76.08    3.97
  -1   4  -4   70.09    3.82
  -1  -4  -4   71.01    3.93
  -1  -4  -4   71.84    4.05
   1  -4   4   73.62    3.84
   1  -4   4   69.71    4.25
   1  -4   4   75.82    4.01
   0   4   4  188.39    8.75
   0   4  -4  150.58    8.47
   0   4  -4  151.91    8.52
   0  -4   4  155.74    8.48
   0  -4  -4  180.07    8.76
   0  -4  -4  176.85    8.57
   0  -4   4  149.88    8.57
  -1   4   4   40.31    2.44
   1   4  -4   35.35    2.53
  -1  -4   4   33.77    2.56
  -1  -4   4   32.01    1.95
  -1  -4   4   36.05    2.31
  -2   4   4    8.50    1.26
   2   4  -4   12.48    1.66
   2   4  -4    7.44    1.20
  -2   4   4   12.59    1.29
  -2   4   4   11.95    1.87
   2   4  -4    9.72    1.60
  -2  -4   4    9.60    1.45
   2  -4  -4   14.52    2.05
  -2  -4   4   12.08    2.00
   2  -4  -4   11.11    1.52
  -2  -4   4    9.64    1.22
   2  -4  -4   10.47    1.15
   3   4  -4   48.43    3.31
   3   4  -4   51.08    3.76
  -3   4   4   48.65    3.39
   3   4  -4   51.58    3.35
   3  -4  -4   57.10    3.25
  -3  -4   4   52.65    3.22
   3  -4  -4   57.17    3.13
  -3  -4   4   48.32    3.89
   3  -4  -4   58.44    3.78
   3  -4  -4   46.41    3.26
   3  -4  -4   53.58    3.68
  -3  -4   4   54.44    3.37
  -3  -4   4   49.27    3.50
   4   4  -4    7.90    1.27
   4   4  -4    8.61    1.62
  -4   4   4    7.56    1.50
   4   4  -4    9.09    1.57
   4   4  -4    8.22    1.50
  -4  -4   4   10.52    1.34
   4  -4  -4    8.49    1.35
   4  -4  -4   10.76    1.63
  -4  -4   4    9.51    1.89
   4  -4  -4    8.25    1.87
   4  -4  -4    9.65    1.63
   4  -4  -4    7.01    1.35
   5   4  -4   31.30    3.28
   5   4  -4   27.97    3.47
   5   4  -4   34.86    2.73
   5   4  -4   37.25    3.41
  -5   4   4   34.38    2.98
   5  -4  -4   30.97    3.02
   5  -4  -4   32.04    2.96
   5  -4  -4   36.09    3.28
   5  -4  -4   31.82    3.54
   5  -4  -4   27.66    4.02
  -5  -4   4   32.32    3.70
   6   4  -4    2.46    2.55
   6   4  -4    5.19    2.45
   6   4  -4    0.97    1.80
   6   4  -4    1.27    1.32
   6  -4  -4    7.76    2.01
  -6  -4   4    4.06    2.16
   6  -4  -4    3.20    1.66
   6  -4  -4    7.78    2.35
   6  -4  -4    5.93    1.80
   7   4  -4    0.21    2.08
   7   4  -4    1.61    1.56
   7  -4  -4    1.69    3.58
   7  -4  -4    3.84    1.82
   7  -4  -4    2.02    2.49
  -7  -4   4    2.61    2.53
   7  -4  -4    1.35    1.46
   7  -4  -4    5.31    2.34
   8   4  -4    4.25    2.08
   8   4  -4    8.43    2.76
   8  -4  -4    7.51    2.85
   8  -4  -4    3.67    2.19
   8  -4  -4    6.82    1.99
  -8  -4   4   -2.44    3.00
   8   5   4   -0.40    2.17
   8   5   4   -0.24    2.53
  -8   5  -4   -6.20    3.85
   8  -5   4   -2.01    2.17
  -8  -5  -4    2.23    3.90
   7   5   4   18.82    2.72
   7   5   4   19.46    2.67
   7   5   4   23.39    4.58
  -7   5  -4   27.81    4.52
   7  -5   4   22.63    2.62
  -6   5  -4    2.53    2.79
  -6   5  -4   -0.09    1.82
   6   5   4    0.18    1.62
   6   5   4    4.64    1.31
  -6  -5  -4    3.78    2.77
  -6  -5  -4    4.47    1.59
   6  -5   4    3.68    1.60
  -5   5  -4    9.10    2.56
   5   5   4    7.87    1.62
   5   5   4    8.80    1.33
  -5   5  -4    7.98    1.76
   5   5   4    7.24    2.21
   5  -5   4    7.81    1.02
  -5  -5  -4   12.40    2.63
  -5  -5  -4    6.60    1.52
   5  -5   4    7.52    1.40
  -4   5  -4    9.87    2.20
   4   5   4    8.39    1.61
  -4   5  -4    9.13    1.12
   4   5   4    9.51    1.30
  -4   5  -4    8.88    1.33
   4  -5   4    8.39    1.10
  -4  -5  -4   13.70    1.80
  -4  -5  -4    8.12    1.57
   4  -5   4    8.70    1.27
  -4  -5  -4   11.88    2.35
   4  -5   4    8.85    1.75
  -3   5  -4  133.73    7.14
   3   5   4  141.20    7.75
   3   5   4  139.63    7.69
  -3   5  -4  137.03    8.08
   3   5   4  134.74    7.31
  -3  -5  -4  142.51    7.98
   3  -5   4  135.71    7.06
   3  -5   4  125.36    7.86
  -3  -5  -4  144.68    7.38
   3  -5   4  130.67    7.37
  -3  -5  -4  141.86    7.70
   2   5   4   51.68    3.55
  -2   5  -4   53.07    3.10
  -2   5  -4   53.38    3.06
  -2   5  -4   51.81    4.07
   2   5   4   53.02    3.61
   2   5   4   53.61    3.34
   2  -5   4   54.20    2.99
   2  -5   4   48.36    3.85
  -2  -5  -4   52.64    3.46
  -2  -5  -4   52.42    3.22
  -2  -5  -4   56.48    3.87
   2  -5   4   56.25    3.30
   1   5   4    0.53    1.13
   1   5   4    1.07    0.81
  -1   5  -4    1.15    0.72
  -1  -5  -4   -2.41    1.10
  -1  -5  -4    0.36    1.02
   1  -5   4    0.23    0.63
   1  -5   4    1.70    1.09
  -1  -5  -4    0.07    0.61
  -1  -5  -4    0.10    0.65
   1  -5   4   -1.19    0.94
   1  -5   4   -1.76    0.84
   0   5  -4   29.43    2.42
   0   5   4   33.64    2.50
   0   5  -4   31.86    2.22
   0   5   4   38.48    2.39
   0  -5   4   30.56    2.35
   0  -5   4   30.12    2.55
   0  -5  -4   35.64    2.89
   0  -5   4   32.83    2.18
   0  -5  -4   37.24    2.28
   0  -5  -4   39.50    2.24
  -1   5   4   40.73    2.44
  -1   5   4   43.89    2.77
   1   5  -4   36.64    2.89
  -1   5   4   42.02    2.86
   1   5  -4   36.19    2.67
   1  -5  -4   43.33    2.68
  -1  -5   4   36.58    2.62
  -1  -5   4   34.19    3.12
   1  -5  -4   44.12    2.30
   2   5  -4   16.93    1.65
   2   5  -4   18.07    2.27
  -2   5   4   15.51    1.66
   2   5  -4   18.14    1.94
  -2   5   4   20.63    2.27
  -2   5   4   19.24    1.96
  -2  -5   4   19.92    2.46
   2  -5  -4   21.13    2.46
  -2  -5   4   17.08    1.69
  -2  -5   4   21.34    1.83
   2  -5  -4   16.66    1.89
  -3   5   4   39.83    3.04
   3   5  -4   43.93    2.97
   3   5  -4   45.99    3.45
   3   5  -4   46.80    3.03
  -3  -5   4   47.02    3.06
  -3  -5   4   48.40    2.85
  -3  -5   4   42.80    3.13
   3  -5  -4   40.56    2.97
   3  -5  -4   43.79    3.46
   3  -5  -4   44.73    2.73
  -3  -5   4   44.55    3.62
   3  -5  -4   45.67    3.33
   3  -5  -4   44.86    2.84
   4   5  -4    1.25    1.37
   4   5  -4    1.69    1.34
  -4   5   4    0.89    1.12
   4   5  -4    1.19    1.15
   4   5  -4    1.18    0.90
  -4  -5   4    0.76    1.42
   4  -5  -4    1.28    1.11
   4  -5  -4    2.16    1.26
  -4  -5   4    2.18    1.03
   4  -5  -4    3.48    1.06
   4  -5  -4    1.82    1.44
   5   5  -4    1.15    1.19
   5   5  -4    2.63    2.11
   5   5  -4    4.51    1.52
  -5   5   4    4.21    1.45
  -5  -5   4    2.37    1.54
   5  -5  -4    3.33    1.70
   5  -5  -4    5.20    1.69
   5  -5  -4    4.55    1.33
  -5  -5   4    4.20    1.85
   5  -5  -4    2.83    1.70
  -6   5   4    4.40    1.61
   6   5  -4    7.37    2.02
   6   5  -4    0.68    2.77
   6  -5  -4    0.18    1.48
   6  -5  -4    1.24    2.16
  -6  -5   4    5.90    2.16
   6  -5  -4    2.73    1.76
   6  -5  -4    2.66    1.94
   7   5  -4   21.00    2.92
   7   5  -4   21.14    2.99
   7  -5  -4   16.55    2.94
   7  -5  -4   25.56    3.16
   7  -5  -4   25.24    3.15
  -7  -5   4   22.91    3.44
   7  -5  -4   21.63    2.98
   7  -5  -4   21.55    3.76
   8   5  -4    0.20    2.48
   8   5  -4    1.26    2.19
   8  -5  -4   -2.70    2.27
   8  -5  -4    4.26    1.91
   8  -5  -4   -0.18    2.99
  -8  -5   4   -1.40    3.32
   7   6   4    0.32    1.62
   7   6   4   -0.79    1.88
   7  -6   4    1.75    2.23
   7  -6   4    1.34    1.68
  -7  -6  -4    8.12    3.71
   6   6   4    4.12    1.39
  -6   6  -4    1.38    1.78
  -6   6  -4    2.15    4.84
  -6  -6  -4    4.56    1.81
   6  -6   4    3.22    1.37
  -5   6  -4   18.56    2.61
  -5   6  -4   22.08    1.94
   5   6   4   24.39    2.74
   5   6   4   16.84    2.22
  -5   6  -4   27.24    3.82
   5  -6   4   19.13    2.32
  -5  -6  -4   28.29    3.58
   5  -6   4   19.57    1.76
  -5  -6  -4   19.53    2.55
  -4   6  -4    6.62    2.21
   4   6   4    5.36    1.21
   4   6   4    5.68    1.62
  -4   6  -4    7.08    1.07
  -4   6  -4    7.98    1.27
   4  -6   4    3.23    1.66
  -4  -6  -4    3.40    1.37
   4  -6   4    5.63    1.20
   4  -6   4    6.71    0.94
  -4  -6  -4    7.34    2.11
  -4  -6  -4    8.00    1.45
   3   6   4   15.77    1.66
  -3   6  -4   15.40    2.22
   3   6   4   15.11    2.09
  -3   6  -4   14.17    1.59
  -3   6  -4   15.04    1.57
   3  -6   4   15.02    1.44
  -3  -6  -4   14.24    2.07
   3  -6   4   14.63    1.79
  -3  -6  -4   15.04    1.85
   3  -6   4   17.62    2.47
  -3  -6  -4   16.25    2.27
   2   6   4   26.25    1.99
   2   6   4   23.32    2.21
  -2   6  -4   21.60    1.72
  -2   6  -4   19.74    1.66
   2   6   4   21.72    2.24
  -2  -6  -4   23.37    2.58
   2  -6   4   20.32    1.60
  -2  -6  -4   24.63    2.15
   2  -6   4   19.78    2.24
   2  -6   4   18.95    2.59
   2  -6   4   19.85    1.94
  -2  -6  -4   23.25    1.84
   1   6   4   23.99    2.64
   1   6   4   24.87    2.29
  -1   6  -4   29.75    2.25
   1   6   4   25.11    2.12
   1  -6   4   19.73    2.29
  -1  -6  -4   29.02    2.38
  -1  -6  -4   26.91    1.99
   1  -6   4   21.25    2.59
  -1  -6  -4   24.14    2.53
   1  -6   4   20.83    2.59
   0   6   4    5.56    1.14
   0   6   4   10.81    1.37
   0   6  -4    8.66    1.21
   0   6  -4    6.07    1.13
   0   6   4    8.55    1.41
   0   6  -4    7.51    1.36
   0  -6  -4    7.33    1.16
   0  -6   4    7.39    1.18
   0  -6  -4   10.48    1.94
   0  -6  -4    7.23    1.04
   0  -6   4    8.06    1.15
   0  -6   4    6.66    1.39
  -1   6   4   14.15    1.97
   1   6  -4   10.83    1.64
   1   6  -4   12.60    1.64
   1   6  -4   10.19    1.29
  -1   6   4   11.28    1.46
  -1  -6   4    9.82    1.26
  -1  -6   4    9.40    1.76
  -1  -6   4    9.33    1.26
   1  -6  -4   11.01    1.49
   1  -6  -4   12.92    1.21
   2   6  -4    1.19    0.98
   2   6  -4    1.20    0.96
  -2   6   4    1.78    0.86
  -2   6   4    2.10    1.10
   2   6  -4    0.79    0.89
  -2  -6   4    0.37    0.78
   2  -6  -4    3.42    1.26
  -2  -6   4    0.91    1.33
  -2  -6   4    0.68    0.87
   2  -6  -4    2.24    0.87
   3   6  -4    4.21    1.14
  -3   6   4    4.88    1.15
   3   6  -4    6.98    1.43
   3   6  -4    5.38    1.11
   3   6  -4    5.34    1.45
  -3  -6   4    5.19    1.01
   3  -6  -4    6.36    1.20
   3  -6  -4    6.62    1.42
   3  -6  -4    6.66    1.34
  -3  -6   4    3.51    1.21
   4   6  -4   43.16    3.64
   4   6  -4   48.11    3.39
   4   6  -4   48.05    3.09
  -4   6   4   36.36    3.08
   4   6  -4   42.57    3.38
  -4  -6   4   40.11    3.05
   4  -6  -4   40.80    2.97
   4  -6  -4   36.38    3.20
  -4  -6   4   43.76    3.45
   4  -6  -4   40.42    2.78
   4  -6  -4   41.37    3.39
   5   6  -4   16.02    2.38
  -5   6   4   24.30    2.64
   5   6  -4   19.61    2.63
   5   6  -4   18.70    2.28
   5  -6  -4   16.66    2.26
  -5  -6   4   16.08    2.24
  -5  -6   4   20.35    2.64
   5  -6  -4   19.27    2.23
   5  -6  -4   17.01    2.43
   5  -6  -4   14.82    2.15
   6   6  -4    0.34    2.56
   6   6  -4    1.98    1.46
  -6   6   4   -2.39    1.46
   6   6  -4    2.35    1.80
   6  -6  -4    0.90    1.44
   6  -6  -4    5.01    2.28
   6  -6  -4    0.32    1.95
   6  -6  -4   -0.95    1.68
   7   6  -4   -0.08    1.99
   7   6  -4    1.81    1.60
   7  -6  -4   -1.10    1.76
  -7  -6   4    1.25    2.67
   7  -6  -4    1.48    2.05
   7  -6  -4    3.67    2.98
   8   6  -4    3.22    1.95
   8   6  -4   -1.42    2.47
   8  -6  -4    5.45    2.92
   8  -6  -4    5.78    2.15
   8  -6  -4   -2.36    2.04
  -8  -6   4    0.78    3.48
   7   7   4   -1.16    1.97
   7   7   4   -0.85    1.58
   7  -7   4    1.61    2.08
   7  -7   4   -1.06    1.70
  -7  -7  -4    3.88    3.78
   6   7   4    1.07    1.59
   6   7   4   -1.06    1.37
   6  -7   4    0.93    1.41
  -6  -7  -4    1.82    2.07
   6  -7   4    1.82    1.09
  -6  -7  -4    5.64    3.32
   6  -7   4    4.39    1.94
  -5   7  -4    3.81    1.52
   5   7   4    3.77    1.55
   5   7   4    3.56    1.44
  -5   7  -4    4.57    1.31
  -5  -7  -4    5.21    2.56
   5  -7   4    5.25    1.69
   5  -7   4    4.38    1.31
  -5  -7  -4    8.67    1.70
   5  -7   4    3.74    1.27
  -4   7  -4    3.08    1.08
   4   7   4    2.27    1.09
  -4   7  -4    1.41    1.56
   4   7   4   -0.38    1.28
  -4  -7  -4    3.43    1.98
   4  -7   4    1.46    1.91
   4  -7   4    1.38    1.11
   4  -7   4    3.19    1.36
  -4  -7  -4    1.97    1.19
  -3   7  -4    7.89    1.09
   3   7   4    8.13    1.51
   3   7   4    7.99    1.30
   3  -7   4    7.99    1.98
  -3  -7  -4   10.01    2.00
  -3  -7  -4    8.21    1.31
   3  -7   4    8.18    1.26
  -3  -7  -4    8.40    1.60
   3  -7   4    8.10    1.06
   3  -7   4    6.34    1.49
   2   7   4    8.04    1.33
   2   7   4    6.80    1.18
   2   7   4    5.60    1.30
  -2   7  -4    6.70    0.96
  -2   7  -4    6.74    1.05
   2  -7   4    7.52    1.49
  -2  -7  -4    4.23    1.41
   2  -7   4    7.14    1.59
   2  -7   4    6.18    1.13
  -2  -7  -4    7.08    1.08
  -2  -7  -4    7.57    1.38
   2  -7   4    5.98    0.99
   1   7   4    0.28    0.78
  -1   7  -4    0.31    0.93
   1   7   4   -1.23    1.11
   1   7   4    0.21    0.90
  -1   7  -4    0.31    0.78
   1  -7   4   -0.34    1.10
   1  -7   4    1.09    1.07
   1  -7   4   -0.81    0.87
  -1  -7  -4    2.11    0.94
   1  -7   4   -0.98    0.64
  -1  -7  -4   -0.81    1.13
  -1  -7  -4    1.57    0.80
   0   7   4    0.18    0.68
   0   7   4    1.35    0.91
   0   7  -4    0.14    0.86
   0   7   4    0.91    1.04
   0   7  -4    0.31    0.80
   0  -7   4   -0.61    1.14
   0  -7  -4    0.91    0.84
   0  -7  -4    0.27    0.82
   0  -7  -4    0.81    1.58
   0  -7   4    0.58    0.91
   0  -7   4    0.03    0.76
  -1   7   4   23.24    2.26
   1   7  -4   25.40    2.17
   1   7  -4   23.66    2.48
  -1   7   4   28.25    2.32
   1  -7  -4   26.54    2.02
   1  -7  -4   29.69    2.98
  -1  -7   4   25.88    2.78
  -1  -7   4   23.39    1.98
  -2   7   4   21.06    2.25
  -2   7   4   23.16    2.11
   2   7  -4   23.92    2.41
   2   7  -4   22.27    2.00
   2   7  -4   20.36    2.06
  -2  -7   4   20.56    1.97
  -2  -7   4   18.73    1.86
  -2  -7   4   20.94    2.68
   2  -7  -4   21.63    2.08
   2  -7  -4   23.63    2.53
  -3   7   4   14.26    1.73
   3   7  -4   14.55    2.13
   3   7  -4   15.52    2.23
   3   7  -4   11.02    2.32
   3   7  -4   12.97    1.70
  -3   7   4   17.17    2.23
  -3  -7   4   12.47    1.74
  -3  -7   4   12.58    1.67
   3  -7  -4   14.06    2.26
   3  -7  -4   10.33    1.71
   3  -7  -4    9.16    1.51
   4   7  -4    1.26    1.32
   4   7  -4    2.38    1.61
   4   7  -4    2.89    1.09
   4   7  -4    3.35    1.53
  -4   7   4    3.38    1.25
   4  -7  -4    4.86    1.85
  -4  -7   4    3.66    1.34
  -4  -7   4    4.12    1.52
   4  -7  -4    2.01    1.43
   4  -7  -4    2.33    1.34
   5   7  -4    4.21    1.38
   5   7  -4    6.68    1.85
   5   7  -4    5.08    2.18
  -5   7   4    8.99    1.81
  -5  -7   4    6.26    2.17
   5  -7  -4    3.45    2.73
   5  -7  -4    5.20    1.88
   5  -7  -4    7.45    1.84
   6   7  -4    7.88    2.90
   6   7  -4    6.97    2.85
  -6   7   4    7.97    2.01
   6   7  -4    7.47    1.64
   6  -7  -4    6.20    2.42
   6  -7  -4    4.94    2.09
  -6  -7   4   10.43    2.49
   6  -7  -4    7.61    1.61
   7   7  -4    5.13    1.98
   7   7  -4   -0.01    2.06
  -7   7   4    3.40    1.90
   7  -7  -4   -0.04    2.21
  -7  -7   4   -1.16    2.73
   7  -7  -4    4.34    1.69
   7   8   4    1.17    2.08
  -7  -8  -4    2.41    3.91
   7  -8   4    6.41    2.42
   7  -8   4    2.67    1.96
  -6   8  -4   -0.26    1.60
   6   8   4   -0.96    1.68
   6   8   4    3.50    1.49
   6  -8   4    0.77    1.51
   6  -8   4    0.60    1.37
  -6  -8  -4    4.25    2.97
   6  -8   4    2.13    1.82
  -5   8  -4    6.88    1.55
   5   8   4    6.81    1.49
   5   8   4    6.78    1.82
  -5   8  -4    6.65    1.31
   5  -8   4    8.08    1.94
  -5  -8  -4    9.04    2.94
   5  -8   4    3.80    1.45
   5  -8   4    6.96    1.30
  -5  -8  -4    6.01    2.00
  -4   8  -4   13.78    1.74
   4   8   4   15.06    2.31
   4   8   4   15.16    2.06
   4  -8   4   14.06    1.53
  -4  -8  -4   13.82    1.97
   4  -8   4   14.33    2.21
  -4  -8  -4   12.33    2.70
  -3   8  -4    1.90    0.87
  -3   8  -4    3.26    0.98
   3   8   4    1.94    1.28
   3   8   4    2.97    1.11
   3  -8   4    3.14    1.80
  -3  -8  -4    1.14    1.26
  -3  -8  -4    1.50    1.15
   3  -8   4    3.51    1.38
   3  -8   4    3.15    0.98
  -3  -8  -4    3.53    1.82
   3  -8   4    3.66    1.08
  -2   8  -4    0.69    0.88
   2   8   4    0.31    0.97
   2   8   4    2.23    1.06
   2   8   4    1.68    0.90
  -2   8  -4    1.09    0.70
  -2  -8  -4   -0.68    1.07
   2  -8   4    1.89    1.39
  -2  -8  -4    0.22    0.84
   2  -8   4   -0.97    0.83
   2  -8   4    0.57    1.10
  -2  -8  -4   -1.03    1.27
   2  -8   4   -1.44    0.85
   1   8   4   55.86    3.47
  -1   8  -4   55.91    3.42
  -1   8  -4   50.10    3.32
   1   8   4   55.49    3.68
   1   8   4   55.58    3.42
   1  -8   4   51.08    3.81
   1  -8   4   53.29    3.59
  -1  -8  -4   51.72    3.84
  -1  -8  -4   58.75    3.55
   1  -8   4   49.65    3.34
  -1  -8  -4   55.82    3.35
   1  -8   4   50.11    3.22
   0   8   4   99.64    5.67
   0   8   4  104.00    5.41
   0   8   4   99.25    5.73
   0   8  -4  100.45    5.58
   0   8  -4   91.48    5.53
   0   8  -4   95.32    5.60
   0  -8  -4  107.12    5.53
   0  -8   4   97.49    5.74
   0  -8   4   95.72    5.56
   0  -8  -4   98.43    6.00
   0  -8  -4   97.82    5.55
  -1   8   4   83.69    4.17
  -1   8   4   83.01    4.67
   1   8  -4   86.46    4.72
  -1   8   4   78.50    4.66
   1   8  -4   69.89    4.36
   1   8  -4   70.43    4.50
   1  -8  -4   76.02    4.46
  -1  -8   4   73.57    4.46
  -1  -8   4   72.96    4.47
   1  -8  -4   78.92    4.97
  -1  -8   4   75.10    4.91
  -2   8   4    3.23    1.14
   2   8  -4    3.42    1.03
  -2   8   4    1.31    1.03
   2   8  -4    5.01    1.43
   2   8  -4    3.05    1.10
  -2  -8   4    3.36    1.01
   2  -8  -4    1.42    0.98
  -2  -8   4    2.15    1.51
  -2  -8   4    2.05    1.11
   2  -8  -4    1.94    1.36
   3   8  -4   60.79    3.82
  -3   8   4   58.10    4.00
   3   8  -4   60.50    4.00
   3   8  -4   63.53    4.22
   3   8  -4   63.46    4.40
  -3   8   4   57.23    4.15
  -3  -8   4   60.09    3.78
  -3  -8   4   56.33    4.06
   3  -8  -4   57.77    4.19
   3  -8  -4   56.65    3.83
   4   8  -4    2.63    1.62
   4   8  -4    1.87    1.12
   4   8  -4    1.67    1.38
  -4   8   4    4.19    1.45
   4  -8  -4    5.36    1.49
  -4  -8   4   -0.11    1.45
  -4  -8   4   -1.22    1.26
   4  -8  -4    4.59    1.64
   5   8  -4    8.68    1.52
  -5   8   4    4.89    1.64
   5   8  -4    6.40    2.06
   5   8  -4    9.86    2.28
  -5  -8   4    9.09    2.17
   5  -8  -4    5.10    1.87
   5  -8  -4    4.05    1.70
   6   8  -4    0.20    1.41
  -6   8   4    0.21    1.79
   6   8  -4    3.98    2.85
   6   8  -4   -4.20    1.82
   6  -8  -4   -0.20    1.87
   6  -8  -4    1.49    2.09
  -6  -8   4    0.73    2.23
   6  -8  -4    2.44    1.21
   6  -8  -4   -0.33    1.86
   7   8  -4   -2.68    2.03
  -7   8   4   -0.32    1.94
   7   8  -4    1.92    1.73
   7  -8  -4    0.49    1.72
   7  -8  -4   -0.58    2.24
  -7  -8   4    3.85    2.78
   7   9   4    2.60    2.22
   7  -9   4    6.35    2.51
  -7  -9  -4   10.39    4.16
  -6   9  -4   -0.23    1.23
   6   9   4   -0.89    1.77
   6   9   4    2.46    1.64
   6  -9   4    3.28    1.84
  -6  -9  -4    0.60    3.47
   6  -9   4   -1.83    1.63
   5   9   4    6.06    1.59
  -5   9  -4    5.90    1.40
   5   9   4    5.89    1.88
  -5   9  -4    7.19    1.40
  -5  -9  -4    5.30    2.69
   5  -9   4    7.83    2.08
   5  -9   4    5.66    1.38
   5  -9   4    5.71    1.46
   4   9   4   -1.08    1.44
  -4   9  -4    3.53    1.21
  -4   9  -4   -0.08    1.08
   4   9   4    1.19    1.22
  -4  -9  -4   -1.52    2.02
  -4  -9  -4    0.00    1.54
   4  -9   4    0.57    1.23
   4  -9   4    0.03    1.49
   4  -9   4    0.72    1.12
  -3   9  -4    5.08    1.25
   3   9   4    5.71    1.55
   3   9   4    3.87    1.28
  -3   9  -4    4.45    0.94
   3   9   4    5.39    1.62
  -3  -9  -4    3.06    1.96
   3  -9   4    5.49    1.15
   3  -9   4    2.71    1.90
  -3  -9  -4    3.06    1.28
   3  -9   4    4.34    1.52
  -3  -9  -4    2.39    1.45
   3  -9   4    4.21    1.17
  -2   9  -4    2.83    0.86
   2   9   4    0.98    1.17
  -2   9  -4    2.72    1.04
   2   9   4    2.03    1.03
  -2  -9  -4    2.66    1.62
   2  -9   4    1.62    0.96
  -2  -9  -4    0.70    1.02
  -2  -9  -4    1.95    0.77
   2  -9   4    2.41    1.64
   2  -9   4    3.85    1.38
   2  -9   4    1.96    0.97
  -2  -9  -4    1.81    1.17
   1   9   4   56.27    3.92
  -1   9  -4   59.20    3.79
  -1   9  -4   57.48    3.80
   1   9   4   66.93    3.93
   1   9   4   67.17    3.90
   1  -9   4   58.67    3.68
  -1  -9  -4   58.96    4.24
   1  -9   4   60.80    4.41
   1  -9   4   55.87    3.81
  -1  -9  -4   61.69    3.81
  -1  -9  -4   68.64    4.02
   1  -9   4   63.78    4.06
   0   9  -4   -0.04    1.14
   0   9   4   -0.42    0.98
   0   9  -4    0.39    0.91
   0   9  -4    1.15    1.08
   0   9   4    1.09    0.97
   0  -9   4    0.35    0.94
   0  -9  -4   -1.36    1.28
   0  -9  -4   -0.38    0.83
   0  -9   4   -0.26    1.19
   0  -9   4    0.71    1.19
  -1   9   4   47.25    2.65
   1   9  -4   43.15    3.03
   1   9  -4   38.43    3.21
  -1   9   4   44.12    3.21
   1   9  -4   49.05    3.31
  -1   9   4   42.51    3.20
   1  -9  -4   45.76    3.60
  -1  -9   4   39.60    3.56
   1  -9  -4   47.06    2.96
  -1  -9   4   44.71    2.99
   2   9  -4    4.85    1.40
  -2   9   4    4.13    1.19
   2   9  -4    3.31    1.09
  -2   9   4    4.37    1.22
   2  -9  -4    2.74    1.01
  -2  -9   4    4.37    1.12
   2  -9  -4    3.39    1.39
   3   9  -4    6.35    1.64
   3   9  -4    4.64    1.24
   3   9  -4    4.44    1.65
  -3   9   4    4.05    1.32
   3   9  -4    6.86    1.67
  -3  -9   4    3.95    1.33
   3  -9  -4    3.47    1.37
  -3  -9   4    4.20    1.25
   3  -9  -4    6.00    1.68
   4   9  -4   -1.40    1.07
   4   9  -4    1.18    1.54
   4   9  -4    1.61    1.74
  -4   9   4   -0.63    1.33
  -4  -9   4    0.88    0.89
  -4  -9   4   -0.06    1.59
   4  -9  -4   -0.61    1.32
   4  -9  -4    1.40    1.52
   5   9  -4   -1.38    1.68
   5   9  -4   -0.01    1.31
  -5   9   4   -0.14    1.46
   5   9  -4    3.07    2.04
   5  -9  -4   -2.67    1.45
   5  -9  -4    0.33    1.79
  -5  -9   4    0.08    1.84
   6   9  -4    0.85    1.99
  -6   9   4    5.26    2.11
   6   9  -4    7.72    3.17
   6   9  -4    6.43    1.87
   6  -9  -4    3.49    1.99
  -6  -9   4    0.09    2.40
   7   9  -4    0.07    1.80
  -7   9   4    0.79    2.18
   7   9  -4   -4.50    2.12
  -7  -9   4    0.91    2.83
   7  -9  -4   -2.56    2.17
   7  10   4   -1.22    2.20
   7  10   4   -2.19    2.04
   7 -10   4    2.54    2.42
  -7 -10  -4    9.53    4.23
   6  10   4    4.09    1.75
   6  10   4    3.98    2.06
  -6  10  -4    5.42    1.50
   6 -10   4    5.95    1.65
   6 -10   4    8.70    2.21
  -6 -10  -4    8.62    6.19
   5  10   4    3.28    1.53
  -5  10  -4    3.02    1.35
   5 -10   4    2.82    1.52
  -5 -10  -4   -0.34    2.82
   4  10   4   16.64    2.54
   4  10   4   15.64    2.02
  -4  10  -4   15.64    1.84
   4 -10   4   14.83    2.27
   4 -10   4   13.50    1.75
  -4 -10  -4   22.25    3.35
  -3  10  -4   24.07    2.47
   3  10   4   22.86    3.50
   3  10   4   32.39    3.19
   3  10   4   25.14    2.58
  -3 -10  -4   21.97    2.62
  -3 -10  -4   32.38    3.99
   3 -10   4   23.14    3.09
   3 -10   4   24.31    2.42
   3 -10   4   25.68    3.09
   2  10   4   12.47    1.65
  -2  10  -4   11.82    1.60
   2  10   4    9.49    1.95
  -2  10  -4   12.34    1.61
   2  10   4   11.63    1.84
  -2 -10  -4   11.44    1.81
   2 -10   4   13.93    2.03
  -2 -10  -4   11.71    2.27
   2 -10   4   11.98    1.60
  -2 -10  -4   10.26    1.44
   2 -10   4   10.52    2.19
  -1  10  -4    0.29    0.98
  -1  10  -4    0.17    1.78
   1  10   4    0.54    1.03
   1  10   4    0.75    0.96
   1 -10   4   -1.20    0.90
   1 -10   4    0.78    1.68
  -1 -10  -4   -0.71    0.96
  -1 -10  -4   -0.42    1.20
   1 -10   4   -0.89    1.14
   1 -10   4   -0.30    1.20
   0  10   4   28.41    2.03
   0  10   4   26.23    2.37
   0  10  -4   23.30    2.66
   0  10   4   27.06    2.78
   0  10   4   20.31    2.20
   0  10  -4   22.62    2.24
   0  10  -4   25.50    2.60
   0 -10  -4   24.72    3.05
   0 -10   4   23.55    2.30
   0 -10   4   23.51    2.59
   0 -10   4   23.91    2.59
   0 -10  -4   24.11    2.23
   1  10  -4    0.76    1.16
  -1  10   4    1.50    0.75
  -1  10   4    0.88    1.20
   1  10  -4    1.36    1.40
  -1  10   4    0.10    1.14
   1  10  -4   -0.72    0.87
  -1  10   4   -1.07    0.99
   1 -10  -4    0.85    1.47
   1 -10  -4    1.89    1.04
  -1 -10   4   -0.89    1.37
  -1 -10   4    0.70    0.89
  -1 -10   4    0.81    1.19
  -2  10   4   -0.11    1.10
   2  10  -4   -0.03    1.19
   2  10  -4    0.26    0.90
  -2  10   4   -0.61    1.14
   2  10  -4    0.75    1.19
   2 -10  -4   -2.36    1.20
  -2 -10   4    0.05    1.24
  -2 -10   4   -0.02    1.06
   2 -10  -4    1.69    1.39
   3  10  -4    9.03    1.57
   3  10  -4    9.58    2.02
   3  10  -4    9.83    1.86
  -3  10   4    9.33    1.60
  -3 -10   4    8.45    1.64
   3 -10  -4    9.37    1.98
   4  10  -4    5.29    1.90
   4  10  -4    5.23    1.44
   4  10  -4    6.58    2.15
  -4  10   4    4.47    1.75
   4 -10  -4    2.47    1.91
   4 -10  -4    5.71    1.80
  -4 -10   4    4.75    0.99
  -4 -10   4    7.91    1.83
   5  10  -4    2.05    1.53
   5  10  -4    2.73    2.92
  -5  10   4    7.35    1.88
   5  10  -4    1.45    2.43
  -5 -10   4    2.54    2.03
   6  10  -4   10.19    3.47
   6  10  -4    1.60    2.18
  -6  10   4    3.68    2.25
   6  10  -4    2.52    1.68
  -6 -10   4    4.31    2.77
   6 -10  -4    0.34    2.06
   7  10  -4   -2.56    2.27
  -7  10   4    2.77    2.48
   7  10  -4   -0.16    1.92
  -7 -10   4    6.14    3.03
   7 -10  -4   -3.62    2.23
   6  11   4    1.61    1.99
  -6  11  -4    2.30    1.74
   6  11   4   -2.79    1.93
   6 -11   4    5.72    2.25
  -6 -11  -4    5.13    3.97
  -5  11  -4   -0.56    1.50
   5  11   4    0.03    1.55
   5  11   4   -0.97    1.78
   5 -11   4    0.29    1.90
   5 -11   4    2.02    1.63
  -5 -11  -4    1.72    3.08
   4  11   4    8.99    1.86
   4  11   4    9.68    2.13
  -4  11  -4    9.88    1.73
   4 -11   4    9.75    2.13
  -4 -11  -4   10.74    2.89
   4 -11   4    7.15    1.65
  -3  11  -4   17.73    2.11
   3  11   4   12.14    1.85
   3  11   4   13.58    2.18
   3  11   4   12.50    2.70
   3 -11   4   13.92    2.26
   3 -11   4   14.33    1.85
   2  11   4   21.05    2.53
   2  11   4   16.76    2.96
  -2  11  -4   16.25    1.94
  -2  11  -4   15.02    1.81
   2  11   4   19.53    2.23
   2  11   4   14.31    2.50
   2 -11   4   13.85    1.83
   2 -11   4   18.62    2.41
   2 -11   4   12.36    1.65
   2 -11   4   15.00    2.80
   1  11   4    1.42    1.92
  -1  11  -4    3.14    1.47
   1  11   4    1.26    1.12
   1  11   4    1.12    1.18
  -1  11  -4    2.37    1.13
   1 -11   4   -1.24    1.14
   1 -11   4    2.68    2.06
   1 -11   4    1.31    1.53
  -1 -11  -4   -0.63    1.09
  -1 -11  -4    1.26    1.49
   0  11   4   10.98    1.59
   0  11   4    8.32    1.48
   0  11  -4    8.72    1.87
   0  11  -4    8.75    1.76
   0  11  -4    9.56    1.44
   0  11   4    9.95    1.81
   0 -11  -4    5.54    1.28
   0 -11   4    6.83    1.44
   0 -11  -4    5.47    1.77
   0 -11   4    8.54    1.74
   0 -11   4    6.78    1.63
  -1  11   4    2.35    1.37
  -1  11   4    0.93    1.28
  -1  11   4   -0.60    1.15
   1  11  -4    1.43    1.01
  -1  11   4    3.32    0.84
   1  11  -4    0.42    1.34
   1  11  -4    2.58    1.54
   1 -11  -4    2.23    1.80
  -1 -11   4    1.15    1.39
  -1 -11   4    2.68    1.21
   1 -11  -4    1.19    1.21
   2  11  -4   23.85    2.95
   2  11  -4   23.90    3.54
   2  11  -4   22.70    2.37
   2  11  -4   19.15    2.56
   2 -11  -4   22.81    2.45
  -2 -11   4   19.26    2.72
   2 -11  -4   26.48    3.38
   3  11  -4    1.70    1.76
   3  11  -4    1.54    1.73
  -3  11   4    1.61    1.50
   3  11  -4    2.92    1.32
  -3 -11   4    3.44    1.55
   3 -11  -4    0.54    1.63
   3 -11  -4    0.75    1.85
   4  11  -4   -0.30    1.28
   4  11  -4    0.88    1.89
   4  11  -4   -1.41    2.32
  -4 -11   4   -0.87    1.61
   4 -11  -4    3.56    1.75
  -5  11   4    3.43    1.93
   5  11  -4   -2.93    1.87
   5  11  -4    0.80    2.75
   5  11  -4   -2.54    2.40
  -5 -11   4   -0.45    2.04
   5 -11  -4   -2.15    1.63
  -6  11   4    3.17    2.36
   6  11  -4   -1.91    2.28
   6  11  -4    3.16    1.83
  -6 -11   4    3.14    2.70
   6 -11  -4    0.10    2.05
   6  12   4   -0.16    2.25
   6  12   4    0.83    2.09
   6 -12   4    1.04    2.26
  -6 -12  -4    6.22    4.03
  -5  12  -4   30.73    3.36
   5  12   4   35.11    3.92
   5  12   4   23.02    4.00
   5 -12   4   30.50    3.94
  -4  12  -4    8.58    1.99
   4  12   4    8.19    2.10
   4  12   4    5.16    1.73
  -4 -12  -4    4.02    3.02
   4 -12   4    3.38    2.04
   4 -12   4    5.55    1.86
   3  12   4    2.18    1.61
   3  12   4    1.89    1.33
  -3  12  -4   -0.20    1.38
   3 -12   4    0.15    1.75
  -3 -12  -4    4.20    2.43
   3 -12   4   -0.36    1.50
  -2  12  -4    0.05    1.28
   2  12   4    0.16    1.35
   2  12   4   -0.93    2.05
   2  12   4    1.62    1.31
   2  12   4    4.07    2.45
   2 -12   4   -0.03    1.51
   2 -12   4    0.40    1.66
  -2 -12  -4    0.83    1.93
   2 -12   4    2.90    2.38
   1  12   4   14.75    2.72
   1  12   4   14.37    2.25
   1  12   4   15.29    1.98
  -1  12  -4   18.52    2.25
   1  12   4   15.42    1.95
  -1  12  -4   15.58    1.88
  -1 -12  -4   16.47    2.63
   1 -12   4   14.97    2.73
   1 -12   4   16.00    2.34
   1 -12   4   13.94    1.94
   1 -12   4   13.65    1.92
   0  12   4    4.82    1.43
   0  12  -4    2.21    1.86
   0  12   4    4.28    1.12
   0  12   4   -1.99    1.63
   0  12  -4   -0.24    1.16
   0  12  -4    1.79    1.57
   0 -12   4    2.57    1.76
   0 -12   4    1.66    1.34
   0 -12  -4    0.19    1.84
  -1  12   4   -0.77    1.15
  -1  12   4    1.98    0.87
   1  12  -4    0.37    1.26
   1  12  -4   -0.40    1.43
   1  12  -4    2.08    1.33
  -1  12   4    1.87    1.36
  -1  12   4    1.79    2.66
   1  12  -4   -1.41    1.66
  -1 -12   4   -0.47    1.50
   1 -12  -4    0.54    1.76
   2  12  -4    1.82    1.57
  -2  12   4   -0.34    1.29
   2  12  -4   -0.44    1.10
   2  12  -4   -0.19    1.65
   2  12  -4    0.33    2.05
  -2 -12   4   -0.05    1.50
   2 -12  -4   -2.93    1.67
   3  12  -4    0.29    1.84
  -3  12   4    1.03    1.49
   3  12  -4   -0.78    1.84
   3  12  -4    0.75    1.28
  -3 -12   4    2.07    1.56
   3 -12  -4    2.20    1.76
   4  12  -4   -2.12    1.98
   4  12  -4   -1.10    2.49
  -4  12   4    1.04    1.75
   4  12  -4    1.67    1.38
   4 -12  -4   -0.27    1.94
  -4 -12   4   -1.49    1.78
   5  12  -4   24.24    2.90
  -5  12   4   25.60    3.09
   5  12  -4   24.43    3.53
   5  12  -4   18.67    3.75
  -5 -12   4   19.35    2.85
   5 -12  -4   22.82    3.17
   6  12  -4    0.12    1.89
  -6  12   4    5.14    2.43
   6  12  -4   -2.96    2.27
  -6 -12   4    6.39    2.91
   6 -12  -4   -2.04    2.03
   6  13   4    2.60    2.27
   6  13   4    0.51    2.47
   6 -13   4    3.24    2.49
  -6 -13  -4    5.92    4.30
  -5  13  -4    4.28    1.84
   5  13   4    0.11    1.88
   5  13   4   -2.60    2.07
  -5 -13  -4   -2.13    3.41
   5 -13   4   -1.98    1.94
   4  13   4    2.74    2.35
   4  13   4    6.69    2.10
  -4  13  -4    4.60    1.98
   4 -13   4    3.67    1.95
  -3  13  -4   14.04    2.05
   3  13   4   13.97    2.25
   3  13   4   11.73    1.95
   3 -13   4    8.64    2.23
  -3 -13  -4   16.01    3.14
   3 -13   4   10.07    2.12
   2  13   4   12.10    2.90
  -2  13  -4   10.07    1.93
   2  13   4    9.14    1.60
   2  13   4    7.67    1.94
  -2 -13  -4   12.97    2.81
   2 -13   4   12.92    2.31
   1  13   4    0.19    1.33
  -1  13  -4   -0.71    1.33
   1  13   4   -1.16    2.15
  -1  13  -4    0.89    1.56
   1  13   4    0.02    1.30
   1 -13   4   -1.02    1.74
   1 -13   4   -0.04    2.39
  -1 -13  -4   -2.99    1.97
   0  13   4    3.17    1.29
   0  13  -4    3.73    1.38
   0  13  -4    2.42    1.75
   0  13   4    2.61    1.41
   0  13  -4    2.30    2.04
   0  13  -4    1.47    1.37
   0 -13  -4    1.39    1.97
   0 -13   4    2.29    2.00
   1  13  -4    0.55    1.74
   1  13  -4    2.92    1.99
   1  13  -4   -0.68    1.25
   1  13  -4    3.65    1.47
  -1  13   4    0.50    1.52
  -1 -13   4   -1.90    1.48
   1 -13  -4    0.82    2.06
  -2  13   4   -0.59    1.53
   2  13  -4    0.42    1.72
   2  13  -4    1.13    1.82
   2  13  -4    3.12    2.42
   2  13  -4   -0.72    1.34
   2 -13  -4   -2.06    1.79
  -2 -13   4    1.74    1.69
   3  13  -4    6.05    2.20
   3  13  -4    5.72    1.56
   3  13  -4    6.43    2.14
  -3 -13   4    7.58    1.90
   3 -13  -4    5.48    1.99
   4  13  -4    1.39    3.51
  -4  13   4   -0.55    1.94
   4  13  -4   -0.12    2.49
   4  13  -4   -0.56    1.49
   4 -13  -4    0.77    1.85
  -4 -13   4    2.87    1.92
  -5  13   4   -1.21    2.26
   5  13  -4    1.11    1.80
   5  13  -4   -4.58    2.35
  -5 -13   4    0.41    2.23
   5 -13  -4    2.31    2.03
   6  13  -4    5.09    2.79
  -6  13   4   13.51    2.96
   6  13  -4    8.15    2.34
   6 -13  -4    7.96    2.37
  -6 -13   4   12.74    3.18
  -5  14  -4    0.47    1.98
   5  14   4    1.27    2.42
   5  14   4    6.45    2.13
   5 -14   4    2.75    2.33
  -5 -14  -4   -0.41    3.65
   4  14   4    3.85    2.31
  -4  14  -4    5.99    2.10
   4  14   4    8.41    2.12
   4 -14   4    3.57    2.06
  -3  14  -4    4.00    1.85
   3  14   4    2.19    1.96
   3  14   4    1.44    1.68
  -3 -14  -4    9.44    3.00
   3 -14   4    4.54    2.24
   2  14   4    8.26    2.15
  -2  14  -4    7.91    2.05
   2  14   4    9.48    1.97
   2  14   4    6.18    3.16
   2 -14   4    8.36    2.31
  -2 -14  -4   12.53    2.93
   1  14   4   -1.20    1.36
   1  14   4    0.46    1.42
   1  14   4   -1.11    2.48
  -1  14  -4    2.31    1.79
  -1  14  -4    1.75    1.28
  -1  14  -4    1.92    1.48
   1 -14   4    0.12    2.79
   1 -14   4    0.81    2.00
  -1 -14  -4   -2.70    2.12
   0  14   4    5.01    1.61
   0  14  -4    2.64    2.26
   0  14   4    3.27    2.31
   0  14  -4    2.99    1.44
   0  14  -4    2.91    1.46
   0  14  -4    1.66    1.97
   0  14   4    6.01    1.37
   0 -14   4    3.67    2.26
   0 -14  -4    6.15    2.38
   1  14  -4   22.88    3.07
  -1  14   4   23.38    2.92
   1  14  -4   21.64    3.08
   1  14  -4   22.34    2.80
   1  14  -4   24.09    2.67
   1 -14  -4   23.30    3.26
  -1 -14   4   19.13    3.04
   2  14  -4   -1.56    1.81
   2  14  -4   -0.92    1.48
  -2  14   4   -1.04    1.55
   2  14  -4    0.43    2.00
   2 -14  -4   -1.37    1.95
  -2 -14   4    0.95    1.89
   3  14  -4    8.82    1.78
   3  14  -4    7.26    2.55
   3  14  -4    9.48    2.58
  -3 -14   4    9.75    2.27
   3 -14  -4    8.18    2.72
   4  14  -4   11.08    2.82
   4  14  -4   10.39    2.12
  -4  14   4   12.96    2.58
  -4 -14   4    6.63    2.27
   4 -14  -4    8.68    2.21
   5  14  -4    1.66    1.90
   5  14  -4    1.76    2.84
  -5 -14   4    2.28    2.54
   5 -14  -4   -0.20    2.00
   5  15   4    2.90    2.25
  -5  15  -4    2.93    2.35
   5  15   4   -2.56    2.56
   5 -15   4   -0.05    2.42
  -5 -15  -4   -3.14    4.01
   4  15   4   -1.64    1.87
   4  15   4   -3.44    2.24
  -4  15  -4   -4.98    2.17
   4 -15   4    0.09    2.29
   3  15   4   15.67    2.52
   3  15   4   16.64    2.87
  -3  15  -4   15.95    2.58
   3 -15   4   22.98    4.73
  -3 -15  -4   25.51    4.14
  -2  15  -4    0.67    1.91
   2  15   4    4.72    1.82
   2  15   4    1.88    2.04
   2 -15   4    4.98    2.35
  -2 -15  -4    4.63    2.79
   1  15   4    6.15    1.66
  -1  15  -4    2.55    1.42
  -1  15  -4    7.70    1.95
  -1  15  -4    5.64    2.15
   1  15   4    5.18    3.07
   1 -15   4    5.47    2.27
  -1 -15  -4   -0.11    2.50
   0  15   4    4.86    1.51
   0  15  -4    5.17    2.24
   0  15  -4    6.02    1.69
   0  15   4    4.87    2.33
   0  15  -4    6.16    1.66
   0  15  -4    7.74    2.65
   0 -15  -4    4.27    2.27
   0 -15   4    5.14    2.67
   1  15  -4    4.19    1.96
  -1  15   4    4.15    2.19
   1  15  -4    4.19    2.53
   1  15  -4   10.50    2.98
  -1 -15   4    8.80    2.10
   1 -15  -4    3.75    2.54
   2  15  -4    0.99    2.22
   2  15  -4    0.03    1.48
   2  15  -4   -0.06    2.41
  -2  15   4    2.17    2.49
  -2 -15   4    3.94    2.00
   3  15  -4   12.36    2.97
   3  15  -4   12.63    3.03
  -3  15   4   22.75    3.77
   3 -15  -4   11.49    2.59
  -3 -15   4   12.69    2.44
  -4  15   4    4.58    2.52
   4  15  -4   -2.81    2.58
   4  15  -4   -1.25    1.74
   4 -15  -4    0.09    2.28
  -4 -15   4    0.31    2.31
  -5  15   4    7.63    2.85
   5  15  -4   -2.33    2.74
   5  15  -4   -0.01    1.99
  -5 -15   4    3.68    2.86
   5 -15  -4   -4.71    2.15
   4  16   4    1.61    2.75
  -4  16  -4    1.35    2.50
   4  16   4    5.32    2.15
   4 -16   4    1.25    2.52
  -4 -16  -4    7.02    3.80
   3  16   4    5.16    2.92
  -3  16  -4    3.89    2.27
  -3 -16  -4   12.93    5.09
   3 -16   4    6.98    2.74
  -2  16  -4   -3.20    2.00
   2  16   4    2.00    1.87
   2  16   4    2.48    2.17
   2 -16   4   -0.35    2.35
  -2 -16  -4    5.62    2.99
   1  16   4    1.45    1.79
   1  16   4    4.28    1.74
  -1  16  -4   -0.89    1.49
   1  16   4    1.11    3.29
  -1 -16  -4    4.82    2.91
   1 -16   4   -0.07    2.51
   0  16  -4    3.46    2.30
   0  16   4    1.43    1.85
   0  16  -4    7.31    1.98
   0  16  -4   -0.15    1.81
   0  16   4    2.00    2.62
   0  16   4    2.36    1.54
   0 -16  -4    5.48    2.47
   0 -16   4    0.39    2.53
   1  16  -4    0.24    2.76
   1  16  -4    3.46    3.07
  -1  16   4    0.99    1.86
   1  16  -4    1.33    1.61
   1  16  -4    0.71    1.99
  -1 -16   4    1.95    2.08
  -2  16   4    6.94    2.07
   2  16  -4    1.66    1.66
   2  16  -4    5.12    2.49
   2  16  -4    3.07    2.61
  -2 -16   4    6.02    2.29
   2 -16  -4    7.17    2.60
   3  16  -4    1.32    1.69
  -3  16   4    5.97    2.57
   3 -16  -4    1.30    2.35
  -3 -16   4    2.15    2.23
  -4  16   4   19.33    3.24
   4  16  -4   17.91    3.57
   4  16  -4   10.92    2.32
  -4 -16   4   15.73    3.01
  -3  17  -4   -1.55    2.32
   3  17   4    1.92    2.54
   3  17   4    6.89    2.38
   3 -17   4    4.61    2.86
  -3 -17  -4    7.72    4.01
   2  17   4    7.57    2.28
   2  17   4    9.39    2.35
  -2  17  -4    7.32    2.34
  -2 -17  -4   14.16    3.70
  -1  17  -4   -0.59    1.52
  -1  17  -4   -1.25    1.97
   1  17   4    3.28    2.05
   1  17   4    2.08    1.90
  -1 -17  -4    0.50    3.28
   1 -17   4    1.85    2.89
   0  17   4    3.06    1.64
   0  17   4    0.64    2.07
   0  17  -4    3.67    2.07
   0  17  -4   -0.32    1.98
   0 -17   4    3.06    2.78
   0 -17  -4    2.27    2.43
   1  17  -4    2.00    1.89
  -1  17   4   -2.66    2.06
   1  17  -4   -4.89    2.24
   1 -17  -4   -0.28    2.64
  -1 -17   4   -1.33    2.37
   2  17  -4    6.88    2.14
  -2  17   4    6.30    2.34
   2  17  -4   12.94    3.13
  -2 -17   4    8.97    2.91
   2 -17  -4   10.61    3.28
   3  17  -4    5.25    1.92
   3  17  -4    0.03    3.02
  -3  17   4   11.86    2.95
  -3 -17   4    3.84    2.47
   3 -17  -4    2.03    2.80
  -2  18  -4   -0.96    2.36
   2  18   4    0.56    2.15
   2  18   4    3.51    2.35
   2 -18   4   -2.97    2.96
  -2 -18  -4   -1.11    3.72
   1  18   4   -1.25    2.21
   1  18   4    2.49    2.15
  -1  18  -4    0.20    2.12
   1 -18   4    1.59    3.35
  -1 -18  -4    4.62    3.46
   0  18  -4    0.93    2.00
   0  18   4    6.32    2.31
   0  18  -4    5.05    2.10
   0 -18  -4    4.34    2.64
   0 -18   4   -0.24    2.87
   1  18  -4   -2.00    2.35
  -1 -18   4   -2.54    2.87
   1 -18  -4   -1.80    3.03
   2  18  -4    1.04    2.88
   2  18  -4    0.99    2.11
  -2  18   4    4.44    2.50
  -2 -18   4   -0.39    2.89
   2 -18  -4   -2.53    3.12
   0  19  -4    4.28    2.53
   0  19   4    4.45    2.45
   0 -19   4    0.48    2.99
   0 -19  -4    7.90    3.32
   8   0   5   -1.00    1.99
  -7   0  -5   11.83    3.51
   7   0   5    4.96    1.21
   7   0   5    4.02    1.85
   6   0   5   -1.00    1.09
   6   0   5    0.43    0.90
  -6   0  -5   -0.66    2.46
   6   0   5   -0.60    1.25
   5   0   5   14.31    1.71
  -5   0  -5   21.64    3.13
   5   0   5   18.26    2.29
  -5   0  -5   17.21    2.17
   5   0   5   14.18    1.44
   4   0   5   -0.23    0.50
  -4   0  -5    1.22    1.00
   4   0   5    0.84    1.16
  -4   0  -5    0.27    1.54
   4   0   5    0.37    0.99
   4   0   5   -0.26    0.60
   3   0   5   25.30    2.23
   3   0   5   24.17    2.51
  -3   0  -5   18.86    2.93
  -3   0  -5   24.15    2.07
  -2   0  -5    0.37    0.68
  -2   0  -5   -0.23    1.20
   2   0   5   -0.04    0.84
   2   0   5   -0.04    0.92
   1   0   5   13.86    1.28
  -1   0  -5   13.80    0.99
  -1   0  -5   14.68    1.42
   1   0   5   16.38    1.38
   1   0   5   12.71    1.02
  -1   0  -5   14.81    1.22
   0   0  -5    0.11    0.50
   0   0   5    0.25    0.50
   0   0   5    0.06    0.51
   0   0   5    0.15    0.68
   0   0  -5    0.32    0.53
   1   0  -5   36.94    2.36
  -1   0   5   37.43    2.18
   1   0  -5   37.67    2.20
   1   0  -5   40.51    2.43
  -1   0   5   40.03    2.46
  -1   0   5   40.87    2.46
   2   0  -5   -0.68    0.63
   2   0  -5   -0.42    0.58
  -2   0   5   -1.12    0.85
   2   0  -5    1.46    0.84
   2   0  -5   -0.12    0.65
   3   0  -5  182.34    9.09
   3   0  -5  157.04    8.80
  -3   0   5  163.01    8.89
   3   0  -5  169.92    9.02
   3   0  -5  161.17    8.87
  -3   0   5  166.21    9.13
   3   0  -5  149.18    8.85
   4   0  -5    0.69    1.05
   4   0  -5   -1.23    1.10
   4   0  -5    0.06    0.99
   4   0  -5   -0.50    0.94
   4   0  -5    1.44    1.06
   4   0  -5   -1.54    0.82
   4   0  -5    0.97    1.05
  -5   0   5   52.92    4.50
   5   0  -5   51.70    4.12
   5   0  -5   62.30    3.74
   5   0  -5   59.51    4.32
   5   0  -5   53.99    4.53
   5   0  -5   57.97    4.06
   5   0  -5   51.05    4.14
   6   0  -5   -1.67    1.57
   6   0  -5   -0.78    1.58
   6   0  -5   -1.25    1.73
   6   0  -5   -0.25    1.22
   6   0  -5    1.98    3.30
   6   0  -5    0.61    1.56
  -6   0   5   -2.75    1.97
   7   0  -5    6.03    2.23
   7   0  -5   11.86    2.39
   7   0  -5    7.46    1.72
   7   0  -5    3.11    2.06
   8   0  -5   -0.65    1.75
   8   0  -5    4.22    2.77
   8   0  -5    2.28    2.42
   8   0  -5   -1.01    2.46
  -8   1  -5   13.75    4.41
   8   1   5    6.68    2.26
  -8  -1  -5    1.68    4.41
   8  -1   5    5.25    2.33
   7   1   5   -2.31    0.98
  -7   1  -5   -6.82    3.30
  -7  -1  -5    3.85    3.31
   7  -1   5    0.01    1.67
   6   1   5    1.25    1.47
  -6   1  -5    2.45    2.69
   6   1   5    3.30    1.45
  -6  -1  -5    0.60    2.48
   6  -1   5    1.94    1.41
  -5   1  -5    2.28    1.50
   5   1   5    0.11    0.80
  -5   1  -5    0.42    2.12
   5   1   5    0.59    1.24
   5   1   5    0.06    2.71
   5   1   5    0.96    0.91
   5  -1   5    0.52    1.14
  -5  -1  -5    1.95    2.08
  -5  -1  -5    0.32    1.50
   4   1   5   17.52    1.42
   4   1   5   20.39    2.06
  -4   1  -5   14.34    2.49
  -4   1  -5   13.34    1.95
   4   1   5   16.85    2.19
   4  -1   5   16.41    1.99
  -4  -1  -5   14.98    1.37
   4  -1   5   16.39    2.41
  -4  -1  -5   16.13    2.26
  -4  -1  -5   20.79    2.76
   3   1   5   -0.06    1.00
   3   1   5    0.87    0.54
  -3   1  -5    1.64    1.39
   3   1   5    1.22    0.99
  -3   1  -5    0.67    0.83
  -3  -1  -5   -0.27    1.36
   3  -1   5    1.63    1.24
   3  -1   5    1.45    0.97
  -3  -1  -5   -0.13    0.84
  -3  -1  -5    1.86    0.55
  -2   1  -5   41.90    3.47
   2   1   5   38.64    3.07
   2   1   5   45.35    2.44
   2   1   5   44.51    2.97
  -2  -1  -5   42.41    3.35
   2  -1   5   42.54    3.19
  -2  -1  -5   44.82    2.86
  -2  -1  -5   45.77    2.42
  -1   1  -5   47.92    3.02
   1   1   5   46.11    2.80
  -1   1  -5   51.04    2.78
   1   1   5   49.25    2.93
  -1   1  -5   47.21    2.59
   1   1   5   46.40    2.68
   1  -1   5   47.81    2.93
  -1  -1  -5   50.27    2.83
  -1  -1  -5   46.95    2.98
   1  -1   5   48.88    2.79
  -1  -1  -5   49.54    2.65
   0   1   5   42.82    2.60
   0   1  -5   43.84    2.42
   0   1  -5   42.89    2.47
   0   1   5   38.23    2.47
   0   1  -5   44.86    2.63
   0  -1  -5   44.74    2.51
   0  -1   5   44.64    2.68
   0  -1   5   43.52    2.49
   0  -1  -5   40.70    2.45
   0  -1   5   38.53    2.38
  -1   1   5   20.98    1.48
   1   1  -5   22.65    1.64
  -1   1   5   24.84    1.74
   1   1  -5   22.47    1.36
   1   1  -5   23.08    1.69
   1   1  -5   21.17    1.73
  -1   1   5   24.34    1.61
  -1   1   5   24.90    1.78
  -1  -1   5   21.66    1.75
   1  -1  -5   24.51    1.56
   1  -1  -5   20.57    1.52
  -1  -1   5   22.74    1.35
  -2   1   5   16.61    1.88
   2   1  -5   15.74    1.78
  -2   1   5   18.51    1.76
   2   1  -5   17.31    1.86
   2   1  -5   18.10    1.52
   2   1  -5   19.39    1.77
  -2   1   5   16.33    2.40
   2   1  -5   21.54    1.77
  -2  -1   5   17.77    1.74
   2  -1  -5   19.09    1.80
   2  -1  -5   21.56    1.74
   2  -1  -5   20.55    1.73
   3   1  -5   12.84    1.73
  -3   1   5   11.22    1.53
   3   1  -5   13.82    1.84
  -3   1   5   17.12    2.13
   3   1  -5   14.08    1.82
   3  -1  -5   14.70    2.18
   3  -1  -5   13.99    1.72
   3  -1  -5   13.45    1.70
  -3  -1   5   13.09    2.08
   3  -1  -5   14.36    1.85
   3  -1  -5   12.07    1.69
  -3  -1   5   11.90    2.09
   4   1  -5    0.76    1.04
   4   1  -5    0.20    1.18
   4   1  -5    2.66    1.14
  -4   1   5    0.56    1.07
   4   1  -5    0.77    0.97
   4   1  -5    0.38    0.83
   4   1  -5   -0.37    1.11
   4  -1  -5   -0.40    1.12
   4  -1  -5   -0.14    0.97
   4  -1  -5    2.51    1.00
   4  -1  -5    0.46    1.31
  -4  -1   5    0.65    1.31
   4  -1  -5    2.06    1.07
   5   1  -5    7.88    1.70
   5   1  -5   10.08    1.79
   5   1  -5    8.08    2.18
   5   1  -5    8.42    1.48
   5   1  -5    8.04    1.62
   5   1  -5    8.49    1.77
   5  -1  -5    9.92    1.90
   5  -1  -5    9.60    1.77
   5  -1  -5    8.17    1.74
  -5  -1   5    6.74    2.02
   5  -1  -5    8.80    1.72
   5  -1  -5    9.48    1.41
   5  -1  -5    7.94    2.19
   5  -1  -5    8.94    1.88
   6   1  -5    0.24    2.76
   6   1  -5    2.66    1.54
   6   1  -5    3.19    1.42
   6   1  -5   -1.70    1.86
   6   1  -5    2.52    1.81
  -6  -1   5    1.66    2.01
   6  -1  -5    1.91    1.81
   6  -1  -5   -1.45    2.26
   6  -1  -5    0.53    1.55
   6  -1  -5    1.41    1.77
   6  -1  -5   -0.25    1.71
   6  -1  -5    5.38    1.38
   7   1  -5    2.55    1.49
   7   1  -5    3.62    1.82
   7  -1  -5   -0.13    2.05
   7  -1  -5    1.67    1.97
   7  -1  -5    5.00    1.55
   7  -1  -5    0.08    1.94
  -7  -1   5    4.24    2.47
   8   1  -5    2.31    2.47
   8   1  -5    7.09    2.58
   8   1  -5    0.20    1.74
   8  -1  -5   -2.45    2.37
   8  -1  -5    3.03    1.92
   8  -1  -5    2.08    2.33
   8  -1  -5    9.16    2.81
   8   2   5    0.37    2.06
  -8   2  -5   -9.29    4.43
   8  -2   5   -1.47    1.98
  -8  -2  -5    4.70    4.04
  -7   2  -5    1.83    3.37
   7   2   5    5.03    1.75
   7   2   5    0.40    1.05
  -7  -2  -5    5.27    3.34
   7  -2   5   -2.35    1.73
   6   2   5    2.35    1.38
  -6   2  -5    0.93    2.61
   6   2   5    3.55    1.36
   6   2   5    0.89    0.90
  -6  -2  -5    2.31    3.06
   6  -2   5   -0.44    1.43
   5   2   5   23.37    2.48
   5   2   5   19.21    1.90
  -5   2  -5   18.41    2.42
  -5  -2  -5   15.43    2.25
  -5  -2  -5   27.12    3.66
   5  -2   5   18.95    2.41
  -4   2  -5   16.15    2.09
  -4   2  -5   20.50    3.14
   4   2   5   16.24    2.36
   4   2   5   19.35    1.60
   4   2   5   18.56    2.21
  -4  -2  -5   17.67    1.61
  -4  -2  -5   18.47    2.93
   4  -2   5   17.11    2.08
  -4  -2  -5   17.72    2.12
   4  -2   5   18.37    2.31
  -3   2  -5   20.23    2.98
   3   2   5   18.29    2.21
  -3   2  -5   22.74    1.92
   3   2   5   23.61    1.60
   3   2   5   21.13    2.13
   3  -2   5   19.68    2.50
  -3  -2  -5   22.30    1.59
  -3  -2  -5   22.29    2.06
  -3  -2  -5   19.81    2.67
   3  -2   5   20.62    2.06
   2   2   5    0.17    0.58
   2   2   5   -0.87    0.88
   2   2   5    1.26    0.97
  -2   2  -5    0.16    1.31
   2  -2   5    1.39    0.97
  -2  -2  -5    0.96    0.57
  -2  -2  -5    0.51    0.79
   2  -2   5    1.59    1.01
  -2  -2  -5    0.75    1.20
   1   2   5   54.38    3.10
  -1   2  -5   53.86    3.36
   1   2   5   56.95    3.25
  -1   2  -5   55.23    2.93
   1   2   5   54.17    3.29
  -1   2  -5   60.74    3.14
   1  -2   5   56.67    3.18
   1  -2   5   54.78    3.32
  -1  -2  -5   53.74    3.06
  -1  -2  -5   55.24    3.19
  -1  -2  -5   55.93    3.40
   0   2   5    0.92    0.47
   0   2   5    1.03    0.51
   0   2  -5    1.15    0.47
   0   2   5    1.24    0.43
   0   2  -5    1.02    0.47
   0   2   5    1.53    0.65
   0   2  -5    1.18    0.62
   0  -2  -5    0.60    0.44
   0  -2  -5    1.45    0.48
   0  -2   5    0.37    0.59
   0  -2   5    1.09    0.45
   0  -2  -5    0.93    0.62
   0  -2   5    1.20    0.42
  -1   2   5    5.44    0.74
   1   2  -5    4.91    0.53
   1   2  -5    5.64    0.94
   1   2  -5    4.05    0.48
  -1   2   5    5.03    0.72
  -1   2   5    4.41    0.87
   1   2  -5    3.73    0.68
   1  -2  -5    4.66    0.78
  -1  -2   5    4.90    0.77
   1  -2  -5    4.62    0.77
   1  -2  -5    5.71    0.83
   1  -2  -5    6.04    0.78
  -1  -2   5    4.02    0.86
   2   2  -5    0.29    0.84
   2   2  -5    0.11    0.77
  -2   2   5   -0.17    0.84
  -2   2   5    0.19    0.91
   2   2  -5   -0.27    0.98
   2   2  -5   -0.59    0.69
   2  -2  -5   -1.68    0.84
  -2  -2   5    0.31    1.23
   2  -2  -5    0.19    0.64
   2  -2  -5    0.26    1.04
   3   2  -5   19.85    2.03
  -3   2   5   19.84    2.14
   3   2  -5   21.83    2.20
  -3   2   5   23.42    2.71
   3   2  -5   17.60    2.07
   3   2  -5   21.23    2.11
   3  -2  -5   20.38    1.98
   3  -2  -5   25.22    2.63
  -3  -2   5   17.88    2.71
   3  -2  -5   22.85    2.23
  -3  -2   5   18.93    2.19
   3  -2  -5   20.29    2.08
   4   2  -5   54.09    3.60
  -4   2   5   49.80    3.53
   4   2  -5   49.94    3.84
   4   2  -5   53.05    3.68
   4   2  -5   56.12    3.42
   4   2  -5   56.83    3.84
   4  -2  -5   48.98    3.62
   4  -2  -5   51.11    3.47
   4  -2  -5   49.46    3.45
   4  -2  -5   46.85    4.01
  -4  -2   5   48.22    3.79
   4  -2  -5   57.41    3.80
   5   2  -5    0.85    1.14
   5   2  -5    0.39    1.59
   5   2  -5   -1.21    1.66
   5   2  -5    2.60    1.31
   5   2  -5    4.52    1.49
   5  -2  -5    1.17    1.41
   5  -2  -5    0.68    1.34
   5  -2  -5    2.94    1.37
   5  -2  -5    1.31    1.68
   5  -2  -5    4.03    1.79
  -5  -2   5    2.18    1.66
   6   2  -5   25.14    3.42
   6   2  -5   29.53    3.76
   6   2  -5   25.62    3.60
   6   2  -5   27.94    2.77
   6  -2  -5   34.44    3.55
  -6  -2   5   23.12    3.29
   6  -2  -5   27.75    2.72
   6  -2  -5   31.46    4.38
   6  -2  -5   28.00    3.03
   6  -2  -5   22.09    3.29
   7   2  -5   -1.68    1.44
   7   2  -5   -1.58    1.96
   7  -2  -5   -0.44    1.65
   7  -2  -5    2.04    2.17
   7  -2  -5    3.46    2.26
   7  -2  -5    2.28    1.94
  -7  -2   5   -2.78    2.31
   8   2  -5   13.46    2.23
   8   2  -5   11.00    2.63
   8   2  -5   14.25    3.06
  -8  -2   5    9.88    3.39
   8  -2  -5   19.38    3.37
   8  -2  -5   12.21    4.13
   8  -2  -5   13.94    2.22
   8   3   5    3.21    2.05
  -8   3  -5   -0.16    4.16
  -8  -3  -5    7.89    4.12
   8  -3   5    0.64    2.10
  -7   3  -5   27.90    4.74
   7   3   5   23.97    3.01
   7   3   5   18.69    2.26
  -7  -3  -5   26.44    4.44
   7  -3   5   19.31    2.57
   6   3   5    0.97    1.46
   6   3   5   -0.65    0.98
  -6   3  -5   -0.69    1.91
   6   3   5    2.58    1.43
  -6   3  -5   -2.46    2.59
  -6  -3  -5    3.05    2.72
   6  -3   5    2.23    1.36
  -5   3  -5   -1.45    2.17
   5   3   5    1.24    1.23
  -5   3  -5    1.10    1.57
   5   3   5    0.01    0.89
  -5  -3  -5    1.57    2.08
  -5  -3  -5    1.42    1.04
   5  -3   5    1.37    1.18
  -4   3  -5    4.15    1.94
   4   3   5    0.02    0.97
   4   3   5    0.91    0.74
   4   3   5    3.00    1.51
  -4   3  -5    1.49    1.08
  -4  -3  -5   -0.42    1.14
  -4  -3  -5    1.27    0.83
  -4  -3  -5   -0.09    1.45
   4  -3   5   -0.53    0.95
   4  -3   5    1.45    1.37
   3   3   5   54.57    3.52
  -3   3  -5   49.60    4.10
   3   3   5   53.18    3.04
  -3   3  -5   46.83    3.15
   3   3   5   51.91    3.53
  -3  -3  -5   54.32    3.04
  -3  -3  -5   50.88    3.92
   3  -3   5   48.82    3.17
   3  -3   5   50.01    3.72
  -3  -3  -5   48.82    3.37
   2   3   5   20.14    1.64
   2   3   5   21.74    2.22
  -2   3  -5   21.24    2.79
   2   3   5   17.22    2.18
  -2   3  -5   19.50    1.76
  -2  -3  -5   17.80    2.61
  -2  -3  -5   22.08    2.06
  -2  -3  -5   20.61    1.61
   2  -3   5   21.37    2.22
   2  -3   5   23.99    1.92
   1   3   5   16.38    1.37
  -1   3  -5   18.49    1.52
   1   3   5   15.48    2.34
   1   3   5   17.03    1.54
  -1   3  -5   17.11    1.17
  -1   3  -5   16.13    1.85
  -1  -3  -5   15.75    1.33
   1  -3   5   17.88    1.55
  -1  -3  -5   16.65    1.57
   1  -3   5   17.45    1.18
   1  -3   5   16.82    1.70
   0   3  -5   50.61    3.09
   0   3  -5   54.30    3.09
   0   3   5   59.06    3.24
   0   3  -5   55.39    3.21
   0  -3  -5   65.04    3.43
   0  -3   5   54.84    3.10
   0  -3   5   55.50    3.25
   0  -3  -5   58.96    3.20
   0  -3  -5   55.35    3.08
   0  -3   5   51.40    3.08
  -1   3   5    2.39    0.73
  -1   3   5    2.36    0.67
   1   3  -5    2.08    0.67
  -1   3   5    3.27    0.71
   1   3  -5    2.27    0.82
   1  -3  -5    3.83    0.75
  -1  -3   5    2.39    0.66
   1  -3  -5    2.47    0.76
   1  -3  -5    3.24    0.92
  -1  -3   5    1.20    0.83
   1  -3  -5    1.61    0.80
  -2   3   5   31.10    2.40
   2   3  -5   26.59    1.94
   2   3  -5   25.77    2.76
  -2   3   5   34.19    2.30
   2   3  -5   29.94    2.30
  -2  -3   5   30.94    2.19
   2  -3  -5   31.34    2.22
   2  -3  -5   34.53    2.26
  -2  -3   5   25.79    2.92
  -2  -3   5   27.10    2.03
  -3   3   5   16.71    1.81
  -3   3   5   13.35    2.02
   3   3  -5   12.91    1.97
   3   3  -5   11.78    1.68
   3   3  -5   11.42    1.73
   3  -3  -5   17.80    2.09
  -3  -3   5   12.11    1.85
   3  -3  -5   11.46    1.64
  -3  -3   5   10.10    1.97
   3  -3  -5   15.57    1.69
  -3  -3   5   12.32    1.62
   3  -3  -5   15.98    2.07
   4   3  -5    5.70    1.34
   4   3  -5    6.03    1.32
  -4   3   5    5.16    1.34
   4   3  -5    4.49    1.20
   4   3  -5    5.70    1.53
   4   3  -5    6.80    1.45
   4  -3  -5    4.49    1.04
  -4  -3   5    4.24    1.49
   4  -3  -5    5.28    1.27
   4  -3  -5    5.21    1.36
   4  -3  -5    6.47    1.76
   4  -3  -5    5.48    1.44
  -5   3   5    3.08    1.25
   5   3  -5    0.59    1.79
   5   3  -5    0.83    1.10
   5   3  -5    1.30    1.25
   5   3  -5    1.91    1.60
   5   3  -5    1.98    1.57
   5  -3  -5    1.84    1.78
   5  -3  -5    0.24    1.37
  -5  -3   5   -0.28    1.54
   5  -3  -5    1.04    1.76
   5  -3  -5    2.81    1.47
   5  -3  -5    1.52    1.44
   6   3  -5    8.00    2.14
   6   3  -5    8.70    2.81
   6   3  -5    6.16    2.28
   6   3  -5    4.41    1.45
  -6  -3   5    9.28    2.47
   6  -3  -5    8.08    2.60
   6  -3  -5    4.46    1.81
   6  -3  -5    8.33    1.66
   6  -3  -5    6.35    1.77
   6  -3  -5   10.35    2.20
   7   3  -5   29.62    4.19
   7   3  -5   31.68    3.08
   7  -3  -5   34.12    3.85
   7  -3  -5   24.97    3.06
  -7  -3   5   33.24    3.91
   8   3  -5   -0.22    1.88
   8   3  -5    1.55    2.41
   8  -3  -5    4.81    2.72
  -8  -3   5    0.39    2.92
   8  -3  -5    8.04    2.85
   8  -3  -5    2.22    2.33
  -8   4  -5   -4.22    4.19
   8   4   5    4.76    2.08
  -8  -4  -5    0.34    4.05
   8  -4   5   -0.02    2.55
   7   4   5    3.33    1.77
  -7   4  -5    3.68    3.32
   7   4   5    7.47    1.41
  -7  -4  -5   -1.49    3.60
   7  -4   5    4.65    1.96
  -6   4  -5    7.72    3.20
   6   4   5    9.80    1.92
   6   4   5    9.15    1.40
  -6   4  -5    5.25    2.21
  -6  -4  -5    9.78    1.69
   6  -4   5    5.33    1.64
   5   4   5   14.35    2.16
  -5   4  -5   21.37    2.50
   5   4   5   15.59    1.79
  -5  -4  -5   15.85    2.09
   5  -4   5   15.90    2.22
   4   4   5   12.48    1.87
   4   4   5   14.67    1.57
  -4   4  -5   14.76    1.79
   4   4   5   16.75    2.45
  -4   4  -5   16.26    2.41
   4  -4   5   17.25    2.62
  -4  -4  -5   16.59    1.92
  -4  -4  -5   22.41    2.98
   4  -4   5   14.17    1.81
  -4  -4  -5   15.83    1.79
   3   4   5    0.20    0.73
   3   4   5   -0.86    0.94
  -3   4  -5    0.94    1.43
   3   4   5    0.68    0.96
  -3   4  -5    0.63    0.76
   3  -4   5   -0.61    1.01
  -3  -4  -5    0.32    0.78
   3  -4   5    1.16    0.91
  -3  -4  -5    2.25    1.06
  -3  -4  -5   -0.51    1.18
   2   4   5   48.46    3.32
  -2   4  -5   46.27    2.89
  -2   4  -5   46.86    2.64
  -2   4  -5   46.48    3.86
   2   4   5   43.76    3.33
  -2  -4  -5   42.57    2.92
  -2  -4  -5   48.38    3.79
  -2  -4  -5   49.89    3.21
   2  -4   5   48.94    3.04
   2  -4   5   48.09    3.51
   2  -4   5   47.58    2.61
  -1   4  -5   45.18    2.67
   1   4   5   40.78    3.17
   1   4   5   43.31    2.92
  -1   4  -5   48.45    3.25
  -1   4  -5   54.31    3.02
   1  -4   5   50.65    2.70
  -1  -4  -5   48.10    3.42
   1  -4   5   47.49    3.17
  -1  -4  -5   49.57    3.24
  -1  -4  -5   38.15    3.29
   1  -4   5   46.32    3.08
   0   4   5   18.94    1.82
   0   4   5   19.62    1.41
   0   4  -5   17.01    1.42
   0   4  -5   16.01    1.61
   0  -4   5   14.33    1.31
   0  -4   5   17.72    1.67
   0  -4  -5   18.02    1.63
   0  -4  -5   14.95    2.52
   0  -4   5   17.34    1.33
   0  -4   5   16.20    1.40
  -1   4   5   13.23    1.43
  -1   4   5   10.39    1.47
  -1   4   5    9.86    1.44
   1   4  -5    7.62    1.26
   1   4  -5    9.74    1.34
  -1  -4   5    8.47    1.12
  -1  -4   5    7.71    1.58
   1  -4  -5   12.75    1.16
   1  -4  -5   12.09    1.45
   1  -4  -5   13.82    2.08
   2   4  -5   -1.26    1.26
   2   4  -5   -0.57    0.58
   2   4  -5   -0.07    0.92
  -2   4   5    0.02    1.06
  -2   4   5   -1.48    0.85
  -2   4   5   -0.33    0.96
   2  -4  -5    1.54    1.30
   2  -4  -5   -0.57    0.71
  -2  -4   5   -0.81    1.46
   2  -4  -5   -1.26    0.90
  -2  -4   5    0.78    0.75
  -2  -4   5    0.96    0.88
   3   4  -5   43.37    2.98
   3   4  -5   44.34    3.40
   3   4  -5   43.42    2.94
  -3   4   5   41.90    3.10
  -3  -4   5   39.91    3.07
  -3  -4   5   44.19    3.18
   3  -4  -5   45.44    2.98
   3  -4  -5   53.71    3.40
   3  -4  -5   50.92    3.01
  -3  -4   5   42.57    2.95
  -3  -4   5   40.49    3.69
   4   4  -5   18.22    2.23
   4   4  -5   13.06    1.84
   4   4  -5   13.05    1.65
   4   4  -5   16.59    2.30
  -4   4   5   13.80    1.75
  -4  -4   5   14.09    1.63
  -4  -4   5   11.98    1.88
   4  -4  -5   12.94    1.74
   4  -4  -5   13.84    1.99
   4  -4  -5   11.44    1.54
   4  -4  -5   11.21    2.15
   4  -4  -5   13.79    1.79
   5   4  -5   70.22    4.91
   5   4  -5   73.24    4.51
   5   4  -5   71.89    5.12
   5   4  -5   74.88    4.99
  -5   4   5   69.04    4.66
  -5  -4   5   71.91    5.01
   5  -4  -5   69.03    4.81
   5  -4  -5   65.22    4.60
   5  -4  -5   68.37    4.94
   5  -4  -5   68.23    4.98
   6   4  -5   30.53    2.74
   6   4  -5   26.90    3.54
   6   4  -5   30.03    3.57
  -6   4   5   30.91    3.08
   6  -4  -5   23.88    2.96
   6  -4  -5   23.20    3.16
   6  -4  -5   28.83    3.57
  -6  -4   5   26.00    3.59
   6  -4  -5   30.64    4.12
   7   4  -5   16.93    2.26
   7   4  -5   13.04    2.86
   7  -4  -5   20.58    2.87
   7  -4  -5   20.00    2.35
  -7  -4   5   16.04    3.15
   7  -4  -5   17.74    2.64
   8   4  -5    5.42    2.55
   8  -4  -5   -0.83    3.10
   8  -4  -5    1.91    2.28
   8  -4  -5    4.37    3.01
   8  -4  -5    3.35    2.20
  -8  -4   5   -5.34    4.89
  -8   5  -5   -1.73    4.09
  -8  -5  -5    9.11    4.19
  -7   5  -5   -7.97    3.39
   7   5   5    3.50    1.43
   7   5   5    0.09    1.78
   7  -5   5    2.20    1.70
  -7  -5  -5   -0.38    3.64
   6   5   5   33.79    3.60
   6   5   5   39.26    2.89
  -6   5  -5   53.43    7.33
  -6  -5  -5   39.30    3.37
   6  -5   5   35.21    3.23
   5   5   5    1.43    1.40
  -5   5  -5    2.49    2.38
  -5   5  -5    3.64    1.69
   5   5   5    2.78    1.10
   5  -5   5    1.93    1.24
  -5  -5  -5   -0.12    1.27
  -5  -5  -5    2.62    2.40
   4   5   5   20.50    1.84
  -4   5  -5   15.67    1.87
   4   5   5   24.21    2.71
  -4   5  -5   24.59    3.19
   4   5   5   19.38    2.31
  -4  -5  -5   22.15    3.40
   4  -5   5   15.00    2.03
  -4  -5  -5   18.52    2.08
   4  -5   5   18.54    2.33
  -4  -5  -5   15.57    2.04
   3   5   5    7.46    1.12
   3   5   5    6.56    1.40
  -3   5  -5    9.18    2.04
  -3   5  -5    6.88    0.86
   3   5   5    8.40    1.49
  -3   5  -5    7.22    1.15
  -3  -5  -5    8.97    1.87
  -3  -5  -5    6.79    1.13
   3  -5   5    6.61    1.58
   3  -5   5    6.99    0.80
   3  -5   5    8.78    1.19
   2   5   5   39.95    3.21
  -2   5  -5   47.41    2.74
   2   5   5   43.30    2.83
  -2   5  -5   41.14    3.59
  -2   5  -5   42.47    2.57
   2   5   5   41.61    3.13
   2  -5   5   41.21    2.85
   2  -5   5   46.44    2.59
  -2  -5  -5   43.30    3.43
   2  -5   5   44.07    3.44
  -2  -5  -5   48.60    3.00
  -2  -5  -5   45.42    2.79
   1   5   5   16.06    1.87
   1   5   5   13.71    1.79
  -1   5  -5   13.63    1.36
  -1   5  -5   14.50    2.25
   1   5   5   10.02    1.32
  -1  -5  -5   10.65    1.25
  -1  -5  -5   15.02    1.78
  -1  -5  -5   11.41    1.97
   1  -5   5   13.32    2.08
   1  -5   5   13.87    1.36
   1  -5   5   12.24    1.58
   0   5   5    3.42    1.24
   0   5   5    3.14    1.01
   0   5  -5    0.86    0.99
   0   5   5    2.87    0.79
   0  -5   5    1.15    1.09
   0  -5   5    1.98    0.90
   0  -5   5    3.11    0.80
   0  -5  -5    1.74    0.74
   0  -5  -5    3.88    1.52
   0  -5   5    2.83    0.91
   0  -5  -5    3.37    0.84
  -1   5   5    0.66    0.92
  -1   5   5    1.11    0.92
  -1   5   5    1.06    1.10
   1   5  -5    0.85    0.54
   1   5  -5    1.92    0.91
   1   5  -5   -0.42    1.07
   1  -5  -5    2.08    0.63
   1  -5  -5    3.56    1.38
   1  -5  -5    2.06    0.87
  -1  -5   5    0.11    0.76
  -1  -5   5    1.27    1.28
   2   5  -5    3.01    1.00
   2   5  -5    1.27    0.80
  -2   5   5    3.49    1.12
  -2   5   5    2.27    0.83
  -2   5   5    3.77    1.01
   2   5  -5    1.69    1.17
   2  -5  -5    2.12    1.32
  -2  -5   5    3.18    0.95
   2  -5  -5    2.88    0.96
  -2  -5   5    2.24    1.54
  -2  -5   5    1.16    0.77
   3   5  -5    8.06    1.23
   3   5  -5    8.65    1.27
  -3   5   5    8.67    1.46
   3   5  -5    9.25    1.56
  -3  -5   5   11.92    1.41
   3  -5  -5   13.67    2.05
   3  -5  -5   11.24    1.50
  -3  -5   5    8.67    1.42
  -3  -5   5    6.43    1.71
   3  -5  -5    9.56    1.23
   4   5  -5   13.98    2.01
   4   5  -5   15.27    2.36
   4   5  -5   21.11    2.42
  -4   5   5   16.72    2.06
   4   5  -5   16.58    1.89
   4  -5  -5   14.77    1.97
   4  -5  -5   15.68    2.31
   4  -5  -5   20.47    2.59
   4  -5  -5   16.52    2.11
  -4  -5   5   15.47    1.98
  -4  -5   5   16.15    2.42
   5   5  -5    2.24    1.47
   5   5  -5    3.37    1.25
  -5   5   5    2.14    1.46
   5   5  -5    1.19    2.04
   5   5  -5    0.10    1.87
   5  -5  -5   -0.04    1.18
  -5  -5   5    2.62    1.65
   5  -5  -5    4.74    1.72
   5  -5  -5    1.14    1.61
   5  -5  -5    2.30    1.64
   6   5  -5   45.94    4.31
   6   5  -5   39.14    3.55
   6   5  -5   37.48    5.14
  -6   5   5   53.72    3.87
   6  -5  -5   53.25    4.68
   6  -5  -5   38.62    4.29
  -6  -5   5   48.79    4.50
   6  -5  -5   53.10    3.92
   6  -5  -5   53.69    4.34
   7   5  -5    2.59    1.53
   7   5  -5   -3.06    1.99
   7  -5  -5    2.60    3.36
  -7  -5   5   -0.41    2.46
   7  -5  -5    2.85    1.78
   7  -5  -5   -0.10    1.70
   7  -5  -5    2.58    2.19
   8   5  -5    2.94    2.05
   8   5  -5    3.08    2.55
   8  -5  -5    1.42    2.29
   8  -5  -5    5.47    2.70
   8  -5  -5    1.72    2.06
   7   6   5    1.70    1.86
   7   6   5    3.55    1.59
   7  -6   5   -1.96    1.66
  -7  -6  -5    8.28    3.97
  -6   6  -5   -1.87    1.82
   6   6   5    0.10    1.73
  -6   6  -5   -1.89    2.81
   6   6   5    3.19    1.27
   6  -6   5    1.43    1.42
  -6  -6  -5    1.30    3.03
  -6  -6  -5   -2.60    1.74
  -5   6  -5    5.60    1.79
  -5   6  -5    0.14    2.42
   5   6   5    5.78    1.25
   5   6   5    2.31    1.49
  -5  -6  -5    4.75    2.73
  -5  -6  -5    5.87    1.52
   5  -6   5    3.81    1.30
  -4   6  -5   13.05    1.51
   4   6   5   16.71    1.83
  -4   6  -5   13.21    1.65
  -4   6  -5   18.54    2.95
   4   6   5   16.69    2.40
   4  -6   5   15.25    2.39
  -4  -6  -5   16.88    2.16
   4  -6   5   13.77    1.37
  -4  -6  -5   18.66    3.00
   4  -6   5   14.13    1.92
  -4  -6  -5   17.27    2.57
   3   6   5    1.67    1.10
  -3   6  -5   -0.18    1.50
  -3   6  -5    0.68    0.81
   3   6   5    2.87    1.18
   3   6   5    0.14    0.98
  -3   6  -5    1.40    0.92
   3  -6   5    0.40    1.17
  -3  -6  -5    1.21    1.16
  -3  -6  -5    2.22    1.53
  -3  -6  -5   -0.01    0.97
   3  -6   5    1.17    1.34
   3  -6   5    0.50    0.66
  -2   6  -5    2.93    1.49
  -2   6  -5    2.01    0.81
   2   6   5    3.41    1.06
  -2   6  -5    1.66    0.76
   2   6   5    1.94    1.10
   2   6   5    2.84    0.84
   2  -6   5    3.67    0.99
  -2  -6  -5    2.61    1.08
  -2  -6  -5    2.46    0.82
   2  -6   5    1.94    1.32
  -2  -6  -5    2.71    1.27
   2  -6   5    2.92    0.77
   1   6   5   75.86    4.70
   1   6   5   73.23    4.35
  -1   6  -5   81.97    4.39
   1   6   5   77.77    4.43
  -1  -6  -5   72.17    4.80
   1  -6   5   75.25    4.40
   1  -6   5   73.41    4.63
   1  -6   5   68.73    4.36
  -1  -6  -5   64.58    4.24
  -1  -6  -5   76.90    4.26
  -1  -6  -5   81.09    4.49
   1  -6   5   66.58    4.71
   0   6   5   18.18    1.65
   0   6   5   16.18    2.08
   0   6  -5   13.59    1.67
   0   6   5   13.95    1.85
   0  -6  -5   10.90    1.93
   0  -6   5   10.09    1.99
   0  -6  -5   12.21    1.66
   0  -6   5   13.71    1.93
   0  -6   5   13.88    1.63
   0  -6   5   14.63    1.60
   1   6  -5   21.22    2.52
  -1   6   5   27.10    2.48
  -1   6   5   28.17    2.27
   1   6  -5   24.29    2.11
   1   6  -5   21.46    1.71
  -1  -6   5   23.37    2.77
   1  -6  -5   29.57    2.19
   1  -6  -5   31.43    3.08
  -1  -6   5   25.33    2.08
  -2   6   5   13.26    1.80
  -2   6   5   14.85    1.93
   2   6  -5   15.20    2.00
   2   6  -5   14.28    1.75
   2   6  -5   13.89    1.57
  -2  -6   5   11.84    1.98
   2  -6  -5   17.49    2.27
  -2  -6   5   14.15    1.64
   2  -6  -5   15.15    1.77
  -2  -6   5   12.00    1.38
   3   6  -5   82.82    4.94
   3   6  -5   79.62    4.72
   3   6  -5   89.32    5.27
  -3   6   5   78.68    5.05
  -3   6   5   84.50    5.15
   3  -6  -5   85.91    4.63
  -3  -6   5   83.44    4.92
  -3  -6   5   89.02    5.65
   3  -6  -5   82.89    5.24
  -3  -6   5   84.89    4.91
   3  -6  -5   83.10    4.98
  -4   6   5    4.20    1.27
   4   6  -5    3.64    1.34
   4   6  -5    0.18    1.45
   4   6  -5    0.16    1.02
   4   6  -5    1.64    1.32
  -4  -6   5    4.33    1.22
  -4  -6   5    1.69    1.45
   4  -6  -5    2.45    1.23
   4  -6  -5    1.79    1.32
   4  -6  -5    0.32    1.25
   4  -6  -5    2.10    1.60
  -5   6   5   -0.86    1.36
   5   6  -5    0.64    1.31
   5   6  -5    0.11    1.51
   5   6  -5   -2.46    1.75
   5  -6  -5    1.03    1.44
   5  -6  -5   -0.31    1.62
   5  -6  -5   -0.41    1.18
   5  -6  -5   -0.77    1.46
  -5  -6   5    2.18    1.78
   6   6  -5    0.29    2.44
   6   6  -5   -0.58    1.38
  -6   6   5   -2.49    1.66
   6   6  -5    0.53    1.80
   6  -6  -5    0.29    2.10
   6  -6  -5    0.59    2.07
  -6  -6   5   -1.37    2.05
   6  -6  -5    1.18    1.74
   6  -6  -5   -0.68    1.44
  -7   6   5   10.11    2.20
   7   6  -5    1.14    2.31
   7   6  -5    7.99    2.09
  -7  -6   5    5.60    2.56
   7  -6  -5    6.50    1.92
   7  -6  -5    6.80    2.42
   8   6  -5    8.93    2.77
   8   6  -5   12.35    2.25
  -8  -6   5    7.16    4.10
   8  -6  -5    7.29    2.44
   8  -6  -5    6.25    2.98
   8  -6  -5    6.34    2.26
   7   7   5    3.27    1.78
   7   7   5    3.59    2.08
   7  -7   5    4.92    1.88
   6   7   5    4.23    1.44
   6   7   5    1.55    1.69
  -6   7  -5    1.69    1.91
  -6  -7  -5    1.58    2.01
  -6  -7  -5   -2.15    3.20
   6  -7   5    0.03    1.44
   6  -7   5    3.95    1.95
   5   7   5   -0.66    1.36
   5   7   5    1.50    1.17
  -5   7  -5    0.56    0.99
  -5   7  -5    0.23    1.50
   5  -7   5    0.93    1.29
   5  -7   5    1.29    0.86
  -5  -7  -5    0.86    1.66
  -5  -7  -5    2.64    2.46
  -4   7  -5    1.42    1.15
  -4   7  -5   -2.07    1.90
   4   7   5    0.60    1.05
   4   7   5   -0.51    1.17
  -4   7  -5    1.93    0.97
   4  -7   5    1.24    0.81
   4  -7   5   -0.76    1.91
  -4  -7  -5   -0.73    1.74
  -4  -7  -5   -0.97    1.29
   4  -7   5    0.86    1.14
   3   7   5    9.49    1.40
  -3   7  -5   10.25    1.34
   3   7   5    8.90    1.56
  -3  -7  -5    8.06    1.53
   3  -7   5   13.74    2.02
  -3  -7  -5    9.02    1.43
   3  -7   5    9.25    1.30
   3  -7   5    9.92    1.67
  -3  -7  -5   14.27    2.20
  -2   7  -5   36.28    2.38
  -2   7  -5   34.73    2.38
   2   7   5   34.53    2.54
   2   7   5   35.81    2.82
   2   7   5   35.75    2.85
   2  -7   5   36.44    2.91
  -2  -7  -5   34.93    2.81
  -2  -7  -5   40.15    3.30
   2  -7   5   34.79    2.61
   2  -7   5   35.10    3.20
   2  -7   5   33.99    2.34
  -2  -7  -5   33.56    2.52
  -1   7  -5    1.73    0.89
   1   7   5    1.86    0.89
  -1   7  -5    3.52    1.05
   1   7   5    2.01    0.88
   1   7   5    2.24    1.17
   1  -7   5    1.70    0.97
   1  -7   5    2.92    1.17
  -1  -7  -5    2.57    0.85
   1  -7   5    3.26    1.09
  -1  -7  -5    1.30    0.98
  -1  -7  -5    2.21    0.88
  -1  -7  -5    0.93    1.20
   1  -7   5    1.80    0.81
   0   7   5    5.39    1.07
   0   7  -5    7.75    1.22
   0   7   5    6.77    0.98
   0   7   5    6.14    1.21
   0   7  -5    5.99    1.10
   0  -7  -5    5.62    1.14
   0  -7   5    6.06    1.12
   0  -7   5    7.34    1.14
   0  -7   5    4.44    1.35
   0  -7  -5    6.60    1.62
   0  -7  -5    7.26    1.10
   0  -7   5    9.26    1.46
   1   7  -5   36.01    2.87
  -1   7   5   41.36    2.89
   1   7  -5   33.24    2.59
  -1   7   5   40.69    2.95
  -1   7   5   44.62    2.51
  -1  -7   5   38.38    2.61
  -1  -7   5   34.95    3.18
   1  -7  -5   40.64    2.66
  -1  -7   5   34.41    2.55
   2   7  -5    1.44    0.83
   2   7  -5    1.47    0.86
   2   7  -5    3.14    1.11
  -2   7   5    1.23    0.86
  -2   7   5   -0.64    1.01
  -2  -7   5    0.80    0.82
   2  -7  -5    2.03    0.97
  -2  -7   5    0.49    1.27
   2  -7  -5    1.75    1.29
  -2  -7   5    1.22    0.89
   3   7  -5   13.37    1.90
  -3   7   5   13.38    1.78
   3   7  -5   13.96    1.85
   3  -7  -5   12.25    1.88
  -3  -7   5   13.27    1.63
  -3  -7   5   13.46    2.23
  -3  -7   5   12.18    1.97
   3  -7  -5   13.13    1.60
  -4   7   5    5.32    1.47
   4   7  -5    5.47    1.56
   4   7  -5    3.88    1.76
   4   7  -5    4.46    1.29
   4   7  -5    5.01    1.51
   4  -7  -5    5.52    1.20
   4  -7  -5    4.53    1.77
   4  -7  -5    4.66    0.96
   4  -7  -5    5.85    1.71
  -4  -7   5    8.38    1.69
   4  -7  -5    4.03    1.51
  -4  -7   5    4.18    1.28
   5   7  -5   16.78    2.56
   5   7  -5   18.99    2.66
   5   7  -5   14.59    1.98
  -5   7   5   16.74    2.42
   5  -7  -5   14.73    2.35
   5  -7  -5   15.82    2.47
   5  -7  -5   16.80    2.09
  -5  -7   5   16.56    2.39
   6   7  -5    0.91    1.42
   6   7  -5   -1.96    1.71
  -6   7   5    2.48    1.89
   6   7  -5    0.89    2.81
   6  -7  -5   -1.91    1.36
   6  -7  -5    1.88    2.35
  -6  -7   5    4.08    2.09
   6  -7  -5   -1.06    2.10
   7   7  -5    9.46    2.53
  -7   7   5    7.44    2.15
   7   7  -5    9.78    2.10
   7  -7  -5   11.44    2.69
   7  -7  -5    8.15    1.98
  -7  -7   5    8.07    2.85
   7   8   5    8.53    2.37
   7   8   5    7.95    2.08
   7  -8   5   14.35    2.63
   7  -8   5    8.30    2.26
  -7  -8  -5   18.90    4.52
   6   8   5    2.94    1.79
  -6   8  -5    1.79    1.84
   6   8   5    0.00    1.49
  -6  -8  -5    1.83    3.21
   6  -8   5   -0.07    1.59
   6  -8   5   -0.26    1.78
   5   8   5    2.84    1.57
  -5   8  -5    4.44    1.94
  -5   8  -5    5.29    1.70
   5   8   5    4.15    1.40
   5  -8   5    4.88    1.89
  -5  -8  -5    3.18    1.92
   5  -8   5    2.18    1.48
  -5  -8  -5    8.37    2.78
   4   8   5    7.86    1.73
   4   8   5    9.53    1.66
  -4   8  -5    6.97    1.42
  -4   8  -5    9.75    1.31
   4  -8   5    8.32    1.21
   4  -8   5    7.30    1.86
  -4  -8  -5    9.71    1.72
  -4  -8  -5    8.72    2.60
   4  -8   5    7.25    1.40
  -3   8  -5    9.53    1.66
   3   8   5    8.23    1.43
  -3   8  -5   10.56    1.31
   3   8   5    9.78    1.71
  -3  -8  -5   10.07    1.77
  -3  -8  -5    8.34    1.43
   3  -8   5    9.77    1.76
   3  -8   5    9.20    1.19
  -3  -8  -5    7.62    2.25
   3  -8   5    9.99    2.06
   3  -8   5    9.53    1.46
  -2   8  -5    1.85    0.86
  -2   8  -5    3.02    0.90
   2   8   5    2.70    0.96
   2   8   5    2.95    1.18
   2   8   5    2.07    1.18
  -2  -8  -5    1.93    1.47
   2  -8   5    2.21    1.09
   2  -8   5    1.16    0.93
   2  -8   5    3.09    1.28
   2  -8   5    0.40    1.35
  -2  -8  -5    1.64    0.99
  -2  -8  -5    2.21    1.25
  -1   8  -5   -0.60    0.81
   1   8   5    0.57    0.86
  -1   8  -5   -0.75    1.08
   1   8   5    0.93    0.92
   1   8   5   -1.38    1.03
  -1  -8  -5    0.35    0.72
   1  -8   5   -0.93    1.23
   1  -8   5   -0.42    0.76
  -1  -8  -5   -0.99    1.12
  -1  -8  -5   -0.11    0.98
   1  -8   5    0.29    1.00
   1  -8   5    0.66    1.03
   0   8   5   11.22    1.52
   0   8  -5   12.02    1.57
   0   8   5   10.26    1.53
   0   8   5   14.05    1.53
   0   8  -5   11.34    1.45
   0  -8  -5   13.97    1.65
   0  -8  -5   10.07    1.82
   0  -8   5   13.09    1.71
   0  -8   5   11.13    1.66
   0  -8   5   12.98    1.64
   1   8  -5   13.98    1.65
   1   8  -5   15.83    1.80
   1   8  -5   18.94    1.94
  -1   8   5   17.52    2.00
  -1   8   5   21.07    1.91
  -1  -8   5   18.75    2.50
  -1  -8   5   13.82    1.90
  -1  -8   5   16.63    1.65
   1  -8  -5   16.42    2.47
   1  -8  -5   19.49    1.75
  -2   8   5    3.50    1.26
   2   8  -5    3.10    0.92
  -2   8   5    4.12    1.25
   2   8  -5    3.96    0.96
   2   8  -5    5.88    1.28
   2  -8  -5    1.94    1.33
  -2  -8   5    0.45    1.43
   2  -8  -5    1.90    1.02
  -2  -8   5    3.47    1.12
  -2  -8   5    2.74    0.97
   3   8  -5   -0.25    1.31
   3   8  -5    0.39    0.91
   3   8  -5    2.87    1.31
   3   8  -5    0.15    1.22
   3  -8  -5    1.61    1.21
  -3  -8   5    0.64    1.10
  -3  -8   5    1.24    1.07
   4   8  -5   31.62    2.77
  -4   8   5   30.25    2.94
   4   8  -5   35.80    3.13
   4   8  -5   34.49    3.15
  -4  -8   5   34.44    3.04
   4  -8  -5   28.50    3.20
   4  -8  -5   28.08    3.16
   5   8  -5    2.82    2.07
  -5   8   5    1.84    1.68
   5   8  -5    4.38    1.87
   5   8  -5    4.71    1.46
   5  -8  -5    2.45    1.90
  -5  -8   5    1.40    1.88
   5  -8  -5    1.66    1.65
   6   8  -5    3.07    1.51
  -6   8   5    0.24    1.93
   6   8  -5   -1.22    1.83
   6   8  -5    3.22    2.77
   6  -8  -5    3.00    1.21
   6  -8  -5    1.84    1.88
   6  -8  -5    0.92    1.80
  -6  -8   5    3.86    2.17
  -7   8   5   -1.75    1.90
   7   8  -5    2.72    1.84
   7   8  -5   -1.35    2.15
   7  -8  -5    0.80    2.17
   7  -8  -5    2.09    1.71
  -7  -8   5   -2.53    2.59
   7   9   5   -1.55    2.17
   7   9   5   -1.52    2.09
   7  -9   5    6.43    2.57
  -7  -9  -5    6.90    4.48
   6   9   5   -2.18    1.55
   6   9   5   -2.27    1.80
   6  -9   5   -2.44    1.69
   6  -9   5   -0.04    2.05
  -5   9  -5    0.95    1.47
  -5   9  -5    2.96    1.16
   5   9   5    2.27    1.44
   5   9   5   -0.26    1.64
  -5  -9  -5    6.05    2.89
   5  -9   5    2.47    1.22
   5  -9   5    4.66    1.94
   5  -9   5    2.30    1.35
  -4   9  -5    4.87    1.16
  -4   9  -5    4.40    1.21
   4   9   5    3.08    1.61
   4   9   5    2.70    1.42
   4  -9   5    6.57    1.84
  -4  -9  -5    8.82    2.48
  -4  -9  -5    4.54    1.79
   4  -9   5    4.39    1.19
   4  -9   5    3.90    1.48
  -3   9  -5   17.20    2.03
   3   9   5   17.62    2.44
  -3   9  -5   13.14    1.73
   3   9   5   21.00    2.18
  -3  -9  -5   19.38    2.76
  -3  -9  -5   16.34    1.93
   3  -9   5   21.48    2.67
  -3  -9  -5   13.98    1.91
   3  -9   5   16.27    1.98
   3  -9   5   13.76    2.09
  -2   9  -5   25.20    2.04
   2   9   5   22.36    2.16
   2   9   5   19.83    2.42
  -2   9  -5   20.81    1.93
   2  -9   5   19.96    2.47
   2  -9   5   19.33    2.08
   2  -9   5   17.64    2.12
  -2  -9  -5   21.14    2.17
  -2  -9  -5   20.44    2.66
   2  -9   5   23.74    2.93
  -2  -9  -5   22.12    3.10
  -1   9  -5    2.54    1.55
   1   9   5    1.88    0.97
   1   9   5    1.14    1.14
   1   9   5    4.66    1.11
  -1   9  -5    4.22    1.03
   1  -9   5    3.40    1.59
  -1  -9  -5    4.60    1.39
  -1  -9  -5    1.81    1.41
   1  -9   5    2.94    1.03
  -1  -9  -5    2.36    0.93
   1  -9   5    3.72    1.22
   0   9  -5    5.73    1.35
   0   9   5    4.83    1.20
   0   9  -5    3.96    1.09
   0   9   5    6.04    1.18
   0   9  -5    5.98    1.31
   0   9   5    3.49    1.28
   0  -9  -5    6.77    1.30
   0  -9   5    5.06    1.39
   0  -9   5    5.77    1.30
   0  -9  -5    3.50    1.57
   0  -9   5    5.99    1.15
   0  -9  -5    5.69    1.23
  -1   9   5    4.82    0.90
   1   9  -5    3.85    1.05
   1   9  -5    2.54    1.01
   1   9  -5    4.00    1.32
  -1   9   5    2.78    0.99
  -1   9   5    3.16    1.15
   1  -9  -5    3.65    1.59
   1  -9  -5    3.54    1.05
  -1  -9   5    2.63    0.93
  -1  -9   5    4.42    1.56
  -1  -9   5    2.46    1.25
   1  -9  -5    3.90    0.92
   2   9  -5   46.79    3.04
  -2   9   5   49.70    3.49
  -2   9   5   47.59    3.45
   2   9  -5   49.80    3.28
   2  -9  -5   44.99    3.28
  -2  -9   5   46.71    3.27
   2  -9  -5   54.16    3.85
  -2  -9   5   49.39    4.05
  -2  -9   5   44.78    3.32
   3   9  -5   -0.75    2.52
   3   9  -5    1.13    1.12
  -3   9   5    0.78    1.45
  -3   9   5    1.42    1.22
   3   9  -5    2.83    1.44
   3   9  -5    1.12    1.35
  -3  -9   5   -0.26    1.14
   3  -9  -5    3.15    1.43
   3  -9  -5   -0.10    1.20
   4   9  -5    0.87    1.59
   4   9  -5    0.85    1.13
  -4   9   5    1.95    1.57
   4   9  -5    1.00    1.60
   4  -9  -5    1.04    1.57
  -4  -9   5   -1.38    1.42
   4  -9  -5    1.12    1.77
   5   9  -5    3.35    1.77
   5   9  -5    1.64    1.30
   5   9  -5    7.42    2.26
  -5   9   5    1.53    1.60
   5  -9  -5    0.98    1.63
  -5  -9   5    3.91    1.95
   5  -9  -5    3.62    2.27
   6   9  -5    7.89    3.14
   6   9  -5   10.43    2.30
  -6   9   5   11.85    2.36
   6   9  -5   11.93    3.21
   6  -9  -5   12.54    2.39
  -6  -9   5   11.41    2.53
  -7   9   5    0.71    2.30
   7   9  -5    4.87    1.98
   7   9  -5    4.38    2.33
  -7  -9   5    2.71    2.71
   7  -9  -5    0.75    2.41
   7  10   5   -4.55    2.22
   7  10   5   -0.11    2.06
   7 -10   5    0.29    2.56
  -7 -10  -5    5.92    4.65
   6  10   5   -1.68    1.76
  -6  10  -5   -1.78    1.33
   6  10   5   -1.91    1.95
  -6 -10  -5   -0.51    3.83
   6 -10   5    0.98    2.22
   6 -10   5    3.13    1.63
  -5  10  -5    9.11    1.45
   5  10   5   10.76    2.30
   5  10   5   10.94    1.95
  -5  10  -5    7.64    1.61
   5 -10   5    9.07    1.59
  -5 -10  -5   12.91    3.56
   5 -10   5    9.79    1.61
  -4  10  -5    2.28    1.27
  -4  10  -5    2.76    1.28
   4  10   5    0.07    1.52
   4  10   5    1.55    1.34
  -4 -10  -5    4.73    2.58
   4 -10   5    2.60    1.36
   4 -10   5    2.78    1.77
   4 -10   5    1.81    1.28
   3  10   5    1.60    1.21
  -3  10  -5    0.14    1.21
   3  10   5    0.28    1.51
   3  10   5    0.90    1.74
  -3  10  -5    0.10    0.87
   3 -10   5   -1.79    2.22
  -3 -10  -5   -1.30    1.35
  -3 -10  -5    0.61    2.02
   3 -10   5    0.51    1.23
   3 -10   5    0.17    1.63
  -3 -10  -5   -0.99    1.76
   3 -10   5   -0.66    1.18
   2  10   5    3.73    1.50
   2  10   5    4.71    1.18
  -2  10  -5    3.58    1.03
  -2  10  -5    4.10    1.21
   2 -10   5    2.75    1.16
  -2 -10  -5    2.57    1.24
   2 -10   5    3.66    1.95
   2 -10   5    1.27    1.26
  -2 -10  -5    2.22    1.58
  -2 -10  -5    3.44    1.96
   2 -10   5    2.95    1.48
   1  10   5   41.69    2.95
  -1  10  -5   34.01    2.78
   1  10   5   31.68    2.80
   1  10   5   42.34    2.93
  -1  10  -5   37.45    3.08
   1 -10   5   39.68    2.94
   1 -10   5   38.14    2.87
  -1 -10  -5   39.28    3.28
  -1 -10  -5   38.62    3.42
   1 -10   5   41.56    3.18
  -1 -10  -5   36.98    2.79
   1 -10   5   35.44    3.63
   0  10  -5    4.85    1.44
   0  10   5    4.05    1.29
   0  10   5    4.05    1.25
   0  10  -5    5.13    1.40
   0  10   5    4.93    1.08
   0  10  -5    5.04    1.17
   0 -10   5    6.25    1.28
   0 -10   5    5.23    1.42
   0 -10  -5    6.65    1.38
   0 -10  -5    4.57    1.67
   0 -10  -5    5.24    1.23
   0 -10   5    6.64    1.45
   1  10  -5    0.54    0.97
   1  10  -5    2.00    1.43
  -1  10   5   -1.60    0.99
   1  10  -5    0.02    1.03
  -1  10   5   -1.14    1.14
  -1  10   5    1.82    0.86
  -1 -10   5    0.67    1.22
   1 -10  -5    0.41    0.96
  -1 -10   5   -0.04    1.44
   1 -10  -5    0.34    1.44
  -1 -10   5   -0.35    0.90
   2  10  -5    7.91    1.63
   2  10  -5    5.62    1.29
   2  10  -5    5.01    1.55
  -2  10   5    5.83    1.30
  -2  10   5    7.02    1.46
   2 -10  -5    5.19    1.78
  -2 -10   5    4.28    1.68
   2 -10  -5    5.55    1.34
  -2 -10   5    3.32    1.32
   3  10  -5    0.32    1.51
   3  10  -5    0.65    1.16
   3  10  -5    3.43    1.57
  -3  10   5    0.79    1.25
   3  10  -5    2.54    1.52
   3 -10  -5   -0.70    1.32
   3 -10  -5    1.24    1.56
  -3 -10   5    0.07    1.25
   4  10  -5    0.08    2.03
   4  10  -5    3.94    1.82
   4  10  -5    4.34    1.40
  -4  10   5    6.03    1.73
  -4 -10   5    3.74    1.62
   4 -10  -5    7.65    1.88
   4 -10  -5    2.05    1.90
   5  10  -5   19.67    2.63
   5  10  -5   18.76    2.76
  -5  10   5   12.80    2.28
  -5 -10   5   18.47    2.63
   6  10  -5    4.20    2.15
   6  10  -5    4.46    1.67
  -6  10   5    6.45    2.41
   6 -10  -5    4.77    2.04
  -6 -10   5    3.92    2.52
   7  10  -5   -2.92    2.19
  -7  10   5    5.43    2.71
   7  10  -5    4.62    1.96
  -7 -10   5    1.97    2.79
   7 -10  -5   -0.40    2.24
   6  11   5   10.04    2.96
   6  11   5   13.41    2.88
  -6 -11  -5   23.15    4.73
   6 -11   5   14.23    2.90
   5  11   5    1.59    1.67
   5  11   5   -2.91    1.72
  -5  11  -5    2.26    1.47
   5 -11   5    0.15    1.91
   5 -11   5    0.05    1.62
  -5 -11  -5    2.25    3.19
   4  11   5   12.03    2.36
   4  11   5   14.47    2.11
  -4  11  -5   19.44    2.52
   4 -11   5   13.78    2.42
   4 -11   5   10.36    1.84
  -4 -11  -5   17.19    3.40
  -3  11  -5    1.61    1.28
   3  11   5    0.40    1.55
  -3  11  -5    0.25    0.92
   3  11   5    1.93    1.39
  -3 -11  -5    3.68    2.43
   3 -11   5    0.87    1.66
   3 -11   5    0.27    1.46
   3 -11   5    0.60    1.15
   2  11   5   12.49    2.32
   2  11   5   18.66    2.30
   2  11   5   17.38    2.26
  -2  11  -5   19.41    2.28
  -2  11  -5   15.83    2.00
   2 -11   5   17.75    2.69
  -2 -11  -5   12.49    2.29
  -2 -11  -5   15.77    1.72
  -2 -11  -5   19.63    2.85
   2 -11   5   18.02    2.98
   2 -11   5   12.29    1.75
   2 -11   5   16.90    2.03
  -1  11  -5    0.28    1.17
  -1  11  -5    1.84    1.35
   1  11   5    1.86    1.07
   1  11   5   -1.19    1.20
   1 -11   5    3.35    1.29
   1 -11   5    0.66    1.34
   1 -11   5    3.08    1.87
   1 -11   5    3.53    1.48
  -1 -11  -5    1.44    1.53
  -1 -11  -5   -0.31    1.64
  -1 -11  -5   -1.48    1.24
   0  11  -5   23.76    2.86
   0  11  -5   23.18    2.88
   0  11   5   21.61    2.45
   0  11  -5   20.65    2.40
   0  11   5   26.97    2.22
   0 -11   5   26.10    2.81
   0 -11  -5   26.89    2.45
   0 -11  -5   25.59    3.22
   0 -11   5   20.48    2.71
   0 -11   5   25.04    2.47
   1  11  -5   14.42    1.86
  -1  11   5   18.01    2.25
   1  11  -5   17.66    2.25
  -1  11   5   15.57    2.19
   1  11  -5   15.44    2.02
  -1  11   5   13.01    1.87
  -1 -11   5   16.53    2.01
  -1 -11   5   13.99    2.30
  -1 -11   5   14.31    1.85
   1 -11  -5   20.35    2.75
   1 -11  -5   14.08    1.69
   2  11  -5    1.32    1.29
   2  11  -5    0.43    1.13
   2  11  -5   -0.70    1.87
   2  11  -5    2.09    1.43
  -2  11   5    0.86    1.22
   2 -11  -5   -0.85    1.30
   2 -11  -5   -0.69    1.70
  -2 -11   5   -0.86    1.19
   3  11  -5    8.80    1.87
   3  11  -5    4.54    1.66
  -3  11   5    5.72    1.57
   3  11  -5    5.52    1.42
  -3 -11   5    5.87    1.54
   3 -11  -5    5.66    1.89
   4  11  -5   14.79    2.37
  -4  11   5    9.38    2.09
   4  11  -5   12.93    2.64
   4  11  -5   11.53    1.84
   4 -11  -5   16.40    2.48
  -4 -11   5   14.07    2.03
   5  11  -5    4.45    2.81
  -5  11   5    1.93    2.00
   5  11  -5    2.41    1.52
   5  11  -5    2.22    2.17
   6  11  -5   11.04    2.06
  -6  11   5   11.24    2.77
   6  11  -5    9.95    2.64
  -6 -11   5    4.59    2.66
   6 -11  -5    8.20    2.15
   6  12   5   11.42    2.38
  -6 -12  -5   14.78    4.41
  -5  12  -5   -0.71    1.63
   5  12   5    1.57    2.03
   5  12   5    4.08    2.80
  -5 -12  -5    2.17    3.44
   5 -12   5    0.75    1.98
  -4  12  -5   16.77    2.22
   4  12   5   17.10    2.81
   4  12   5   20.47    2.72
   4 -12   5   18.99    2.88
  -4 -12  -5   20.08    3.73
   4 -12   5   12.65    2.15
   3  12   5    3.13    1.73
  -3  12  -5    2.27    1.46
   3  12   5    3.29    1.49
   3 -12   5   -0.56    1.58
  -3 -12  -5    4.35    2.50
   3 -12   5    1.06    1.59
   2  12   5   10.72    2.80
  -2  12  -5   14.32    1.88
  -2  12  -5    9.96    1.51
   2  12   5   12.28    1.81
   2  12   5   11.22    1.99
   2 -12   5    9.13    1.87
   2 -12   5    6.71    1.62
  -2 -12  -5   15.29    2.75
   2 -12   5   11.07    2.20
   2 -12   5    9.30    2.88
  -1  12  -5   13.19    1.88
  -1  12  -5   11.87    1.76
   1  12   5   15.88    2.17
   1  12   5   14.82    2.71
   1  12   5   12.56    1.78
   1 -12   5   12.82    2.60
   1 -12   5   11.72    1.97
   1 -12   5   13.23    2.33
   1 -12   5   11.29    1.84
  -1 -12  -5   12.01    2.68
   0  12  -5   11.20    2.07
   0  12   5   11.11    2.16
   0  12  -5    9.67    1.52
   0  12   5   11.33    1.79
   0  12  -5    7.81    1.80
   0  12   5    8.87    1.44
   0 -12   5    7.60    1.66
   0 -12  -5   10.68    2.20
   0 -12   5   10.14    2.10
   0 -12   5    8.69    1.95
   1  12  -5   -0.21    1.09
   1  12  -5   -0.30    1.55
  -1  12   5   -1.76    1.34
   1  12  -5    1.05    1.81
  -1  12   5    0.79    1.30
  -1 -12   5   -0.35    1.49
   1 -12  -5   -0.45    1.93
   2  12  -5    1.80    1.49
   2  12  -5    1.87    1.60
  -2  12   5    1.42    1.45
   2  12  -5    3.20    1.99
   2  12  -5    1.26    1.20
  -2 -12   5   -0.33    1.58
   2 -12  -5    0.98    1.92
   3  12  -5    0.45    1.62
  -3  12   5    1.85    1.60
   3  12  -5   -1.05    1.84
   3  12  -5    0.82    1.29
  -3 -12   5    2.89    1.52
   3 -12  -5    0.96    1.70
   4  12  -5   22.12    3.04
   4  12  -5   18.60    2.85
  -4  12   5   26.33    3.28
  -4 -12   5   19.43    3.03
   5  12  -5   -2.35    2.13
   5  12  -5    1.23    1.55
  -5  12   5    2.08    1.99
   5 -12  -5    3.06    1.81
  -5 -12   5   -0.35    2.08
   6  12  -5   -2.26    2.29
   6  12  -5    3.05    1.85
  -6  12   5   -1.30    2.45
  -6 -12   5    1.94    2.94
   6 -12  -5   -0.05    2.21
   6  13   5   10.47    2.63
   6 -13   5    6.32    2.64
   5  13   5    3.11    1.92
  -5  13  -5    3.65    1.85
   5  13   5    0.18    2.22
  -5 -13  -5   -2.00    3.43
   5 -13   5    1.34    2.22
  -4  13  -5    7.77    1.88
   4  13   5    7.26    2.01
  -4 -13  -5    9.38    3.47
   3  13   5   23.82    3.47
   3  13   5   24.82    2.84
  -3  13  -5   23.75    3.06
   3 -13   5   21.76    3.30
   3 -13   5   19.29    2.53
  -2  13  -5    0.67    1.33
  -2  13  -5   -0.78    1.50
   2  13   5    1.70    1.72
   2  13   5    2.16    1.43
   2  13   5    7.00    2.88
   2 -13   5    0.17    1.79
  -2 -13  -5    2.32    2.26
   2 -13   5    0.45    1.42
   2 -13   5   -0.60    1.85
  -2 -13  -5    0.99    1.51
  -1  13  -5    2.35    1.43
  -1  13  -5    2.46    1.74
   1  13   5    3.29    1.36
   1  13   5    1.51    2.31
   1  13   5    1.60    1.58
   1 -13   5    2.52    1.83
   1 -13   5   -0.73    2.44
  -1 -13  -5   -1.50    1.98
   1 -13   5   -0.76    1.50
   0  13  -5    0.94    1.71
   0  13   5   -2.07    1.88
   0  13   5   -0.45    1.23
   0  13  -5   -2.72    1.27
   0  13  -5    1.99    1.99
   0  13   5    0.79    1.26
   0 -13  -5   -0.04    2.00
   0 -13   5    1.67    1.84
   1  13  -5   11.47    1.90
   1  13  -5    6.34    1.72
   1  13  -5    8.22    1.98
  -1  13   5    7.76    1.60
  -1  13   5    8.06    1.71
   1  13  -5    7.43    2.40
   1 -13  -5    6.51    2.45
  -1 -13   5    6.60    1.81
  -2  13   5    7.46    1.84
   2  13  -5    5.94    1.63
   2  13  -5    4.39    2.34
   2  13  -5    6.67    1.85
   2  13  -5    8.98    1.98
   2 -13  -5    3.80    2.15
  -2 -13   5    4.98    1.74
   3  13  -5    2.52    2.00
  -3  13   5    6.41    1.87
   3  13  -5    4.59    2.15
   3  13  -5    6.46    1.63
   3 -13  -5    4.95    1.95
  -3 -13   5    7.56    1.71
  -4  13   5    2.76    1.95
   4  13  -5    1.80    2.20
   4  13  -5    1.67    1.58
   4 -13  -5    3.48    2.03
  -4 -13   5    2.96    1.89
  -5  13   5    6.45    2.53
   5  13  -5    2.31    1.82
   5  13  -5    2.15    2.46
   5 -13  -5    3.99    1.97
  -5 -13   5    0.05    2.37
   6  13  -5   -0.27    2.83
  -6  13   5    0.69    2.61
   6  13  -5    2.11    2.10
   6 -13  -5    0.73    2.07
   5  14   5   11.55    2.57
  -5  14  -5   11.14    2.23
  -5 -14  -5    8.67    4.23
   4  14   5    1.39    2.49
  -4  14  -5    5.99    2.05
   4  14   5    7.28    2.18
   4 -14   5    5.50    2.18
  -4 -14  -5   14.80    3.79
   3  14   5   -3.92    1.84
  -3  14  -5   -0.36    1.75
   3  14   5    1.55    1.73
   3 -14   5    3.18    2.03
  -3 -14  -5    0.40    2.85
   2  14   5    2.63    1.89
  -2  14  -5   -0.63    1.51
   2  14   5    2.70    1.88
   2 -14   5    2.31    2.09
  -2 -14  -5    6.03    2.67
  -2 -14  -5    0.36    1.75
  -1  14  -5    2.43    1.93
   1  14   5    0.77    2.62
   1  14   5    5.29    1.52
   1  14   5    3.13    1.60
  -1  14  -5    3.60    1.65
  -1 -14  -5    0.71    2.14
   1 -14   5    3.96    2.72
   1 -14   5    0.92    1.98
   0  14  -5   22.19    3.37
   0  14   5   23.34    2.41
   0  14   5   25.78    2.86
   0  14  -5   25.08    2.65
   0  14   5   23.45    3.07
   0  14  -5   21.36    2.44
   0  14  -5   23.61    3.54
   0 -14  -5   22.22    2.99
   0 -14   5   25.59    3.78
  -1  14   5    3.47    1.62
   1  14  -5    3.53    1.63
   1  14  -5    1.18    2.00
   1  14  -5    0.43    1.31
   1  14  -5    1.93    2.44
  -1 -14   5    0.16    1.64
   1 -14  -5    1.65    2.23
   2  14  -5    0.94    1.45
  -2  14   5    1.89    1.75
   2  14  -5    2.62    1.98
   2  14  -5    1.25    1.88
  -2 -14   5   -1.25    1.69
   2 -14  -5    0.19    2.11
   3  14  -5    0.73    1.58
   3  14  -5    1.73    2.16
  -3  14   5    2.38    1.90
   3  14  -5   -1.65    2.18
   3 -14  -5   -2.62    1.83
  -3 -14   5    1.56    1.73
   4  14  -5    7.13    1.97
  -4  14   5    5.62    2.87
   4  14  -5    9.19    2.87
  -4 -14   5    6.27    2.23
   4 -14  -5    8.28    2.33
   5  14  -5    3.89    2.74
  -5  14   5    5.42    2.61
   5  14  -5    4.74    1.98
  -5 -14   5    0.60    2.35
  -5  15  -5    6.60    2.49
   5  15   5    0.63    2.26
  -5 -15  -5   -4.13    4.22
   5 -15   5   -0.81    2.46
   4  15   5   -1.30    2.32
   4  15   5    3.12    2.00
  -4  15  -5    0.08    2.13
   4 -15   5   -0.35    2.38
  -4 -15  -5    5.77    3.55
  -3  15  -5    5.62    2.15
   3  15   5    5.72    2.34
   3  15   5    8.32    2.04
  -3 -15  -5   10.83    3.65
   3 -15   5   11.04    3.03
   2  15   5    4.08    1.94
   2  15   5    5.93    1.92
  -2  15  -5    6.19    2.00
  -2 -15  -5    3.30    1.98
  -2 -15  -5   11.57    2.90
   2 -15   5    5.09    2.36
   1  15   5    4.09    1.70
  -1  15  -5    0.36    2.08
   1  15   5    2.93    2.99
   1  15   5    1.56    1.65
  -1  15  -5    3.89    1.79
  -1  15  -5    4.45    1.45
  -1 -15  -5    2.69    2.62
   1 -15   5    5.02    2.32
   0  15   5    1.04    1.66
   0  15   5   -2.69    2.52
   0  15  -5    0.83    2.11
   0  15  -5   -0.84    1.58
   0  15   5    1.19    1.41
   0  15  -5   -2.77    1.41
   0 -15   5    0.46    2.32
   0 -15   5    3.89    3.03
   0 -15  -5   -0.44    1.95
   1  15  -5    2.05    2.54
   1  15  -5    5.85    2.01
  -1  15   5    5.69    2.83
   1  15  -5    0.26    2.58
   1 -15  -5    4.37    2.43
  -1 -15   5    7.58    2.03
  -2  15   5    6.82    2.33
   2  15  -5    5.98    2.28
   2  15  -5    7.63    2.38
   2  15  -5    2.30    1.67
   2 -15  -5    6.90    2.47
  -2 -15   5    5.67    2.04
  -3  15   5   -1.15    2.00
   3  15  -5    2.10    1.72
   3  15  -5   -0.01    2.54
  -3 -15   5   -2.14    1.86
   3 -15  -5   -1.72    2.01
   4  15  -5    0.24    2.65
  -4  15   5    1.65    2.31
   4  15  -5   -0.14    1.72
   4 -15  -5   -2.26    1.92
  -4 -15   5    3.26    2.18
   5  15  -5    0.51    2.01
  -5  15   5    0.43    2.74
   5  15  -5   -3.62    2.96
   5 -15  -5   -1.36    2.15
   4  16   5   -0.15    2.26
  -4  16  -5    5.16    2.50
   4  16   5    0.52    2.59
   4 -16   5    0.92    2.53
   3  16   5    1.70    2.02
  -3  16  -5   -0.69    2.25
   3 -16   5    1.11    2.60
  -3 -16  -5    5.39    3.76
   2  16   5    2.98    2.00
  -2  16  -5    2.62    2.17
   2  16   5    3.17    1.89
   2 -16   5    3.30    2.51
  -2 -16  -5    6.35    4.07
  -2 -16  -5    3.31    2.44
   1  16   5    1.52    1.84
  -1  16  -5    0.00    1.50
   1  16   5   -0.97    3.35
   1  16   5    0.93    1.76
  -1  16  -5    5.49    3.45
  -1 -16  -5    0.66    2.85
   1 -16   5   -2.20    2.49
   0  16  -5    6.99    2.03
   0  16  -5    5.92    2.65
   0  16   5    1.08    2.71
   0  16   5    5.48    1.66
   0  16  -5   10.58    2.00
   0  16   5    3.75    2.03
   0 -16   5    4.41    2.64
   0 -16  -5    6.48    3.19
   0 -16   5    5.18    3.33
  -1  16   5    2.35    1.72
   1  16  -5   -0.21    1.64
   1  16  -5    2.32    2.86
   1  16  -5    1.09    1.99
   1  16  -5   -0.70    3.18
  -1 -16   5    3.26    2.10
   1 -16  -5    0.04    2.48
  -2  16   5    2.70    2.00
   2  16  -5    2.15    1.80
   2  16  -5   -1.70    2.38
  -2 -16   5   -0.15    2.26
   2 -16  -5    2.31    2.54
   3  16  -5   -0.51    3.21
   3  16  -5    3.18    1.75
  -3  16   5    7.67    2.56
   3 -16  -5    1.66    2.46
  -3 -16   5    1.26    2.20
   4  16  -5   -6.21    3.00
  -4  16   5    7.09    2.90
   4  16  -5    0.33    1.85
  -4 -16   5    0.81    3.09
   4 -16  -5   -4.49    2.24
   3  17   5    9.65    2.48
   3  17   5    5.92    2.50
  -3  17  -5    0.76    2.45
   3 -17   5    6.04    2.91
  -3 -17  -5   11.09    4.44
   2  17   5   -1.26    2.12
  -2  17  -5   -0.47    2.31
   2  17   5    0.46    2.10
  -2 -17  -5   -2.38    2.59
  -2 -17  -5    3.04    3.63
   1  17   5   -0.23    1.85
   1  17   5    0.68    1.94
  -1  17  -5    1.79    1.99
  -1  17  -5   -0.71    1.63
  -1 -17  -5    2.23    2.88
   1 -17   5    0.38    2.80
   0  17   5   -0.21    1.89
   0  17  -5    2.24    1.99
   0  17  -5    1.50    1.99
   0  17   5   -0.35    1.75
   0 -17   5    1.63    2.81
   0 -17  -5    0.88    2.31
  -1  17   5    1.60    2.13
   1  17  -5   -2.17    1.62
   1  17  -5    2.07    2.41
  -1 -17   5    0.28    2.50
   1 -17  -5    2.34    2.78
   2  17  -5    3.94    2.83
  -2  17   5    6.36    2.32
   2  17  -5    4.49    1.86
  -2 -17   5    1.68    2.62
   2 -17  -5    0.05    2.80
  -3  17   5    1.73    2.47
   3  17  -5    3.60    1.92
   3  17  -5   -2.23    3.09
  -3 -17   5    0.17    2.38
   3 -17  -5   -1.82    2.86
  -2  18  -5    6.20    2.49
   2  18   5    8.31    2.80
   2  18   5   10.99    2.76
   2 -18   5    9.77    3.38
  -2 -18  -5    6.52    4.25
   1  18   5    1.98    2.13
   1  18   5   -1.39    2.16
  -1  18  -5    1.40    2.25
  -1 -18  -5    6.12    3.39
   1 -18   5    1.06    3.29
   0  18  -5    0.51    2.21
   0  18  -5    3.47    2.24
   0  18   5    0.83    2.09
   0 -18   5   -0.31    2.94
   0 -18  -5    7.25    2.81
   1  18  -5    2.15    2.83
  -1  18   5    7.94    2.47
   1  18  -5    8.54    2.26
  -1 -18   5    3.33    2.79
   1 -18  -5   10.22    3.14
  -2  18   5    5.31    2.47
   2  18  -5   -1.51    3.04
   2  18  -5   -1.53    2.12
  -2 -18   5    1.56    2.72
   2 -18  -5   -1.77    3.04
   8   0   6    0.62    2.26
  -8   0  -6   -2.46    4.34
  -7   0  -6    2.54    3.50
   6   0   6    8.57    1.79
  -6   0  -6   15.04    3.34
  -5   0  -6    0.46    1.45
  -5   0  -6   -1.27    2.26
   5   0   6    0.40    1.22
  -4   0  -6   17.89    2.48
  -4   0  -6   15.66    2.03
   4   0   6   14.80    2.04
   4   0   6   13.04    1.99
  -3   0  -6    0.36    1.52
   3   0   6    0.08    0.89
  -3   0  -6    0.02    0.74
   3   0   6   -0.29    1.10
  -2   0  -6   30.16    2.29
   2   0   6   36.63    2.54
   2   0   6   32.44    2.72
  -2   0  -6   33.07    3.08
   2   0   6   31.60    1.88
  -2   0  -6   35.35    1.86
  -1   0  -6   -0.38    0.58
   1   0   6   -0.09    0.53
   1   0   6   -0.10    0.39
  -1   0  -6   -0.01    0.48
  -1   0  -6    0.23    0.37
   1   0   6    0.38    0.58
   0   0   6   64.42    3.89
   0   0  -6   72.20    3.93
   0   0   6   69.59    3.79
   0   0   6   68.51    3.84
   0   0  -6   66.80    3.80
   0   0  -6   73.98    3.83
   1   0  -6   -0.03    0.52
   1   0  -6    0.03    0.57
  -1   0   6   -0.12    0.63
   1   0  -6   -0.38    0.55
  -1   0   6   -0.38    0.39
  -1   0   6   -1.11    0.58
  -2   0   6  124.36    7.12
  -2   0   6  125.58    6.93
   2   0  -6  134.84    7.13
   2   0  -6  131.83    6.91
  -2   0   6  131.74    7.13
   2   0  -6  132.77    7.47
   3   0  -6    0.15    1.03
  -3   0   6   -0.73    0.90
   3   0  -6    0.62    0.87
   3   0  -6   -0.52    0.85
   3   0  -6   -1.11    1.06
   3   0  -6   -1.58    1.05
  -3   0   6   -0.95    1.20
  -4   0   6   63.75    4.56
   4   0  -6   66.92    4.38
   4   0  -6   60.63    4.15
   4   0  -6   65.39    4.14
   4   0  -6   59.67    4.20
   4   0  -6   65.34    4.02
   5   0  -6    1.99    1.16
   5   0  -6   -1.89    1.33
   5   0  -6   -2.49    1.13
   5   0  -6   -1.05    1.61
   5   0  -6   -1.06    1.30
   5   0  -6   -0.61    1.79
   5   0  -6    1.82    1.61
   6   0  -6   10.16    2.30
   6   0  -6   13.14    2.14
   6   0  -6   10.80    2.29
   6   0  -6   11.09    1.89
   6   0  -6   10.24    2.14
   6   0  -6    8.72    2.94
   7   0  -6    2.13    2.10
   7   0  -6    0.41    1.52
   7   0  -6   -0.32    1.90
   7   0  -6   -0.27    2.11
   8   0  -6    0.97    2.43
   8   0  -6    4.76    2.75
   8   0  -6   -2.13    1.82
  -8   1  -6    3.39    4.74
  -8  -1  -6    0.23    4.39
   8  -1   6    1.48    2.14
  -7   1  -6   19.54    4.38
   7   1   6   15.73    1.65
   7   1   6   19.06    2.63
  -7  -1  -6   21.94    4.33
   7  -1   6   12.66    2.48
   6   1   6    1.93    0.95
  -6   1  -6    5.23    2.87
   6   1   6    1.24    1.45
   6   1   6    0.23    1.28
  -6  -1  -6   -5.02    2.59
   6  -1   6   -0.03    1.40
   5   1   6    6.23    1.05
   5   1   6    5.34    0.92
  -5   1  -6    5.76    1.72
   5   1   6    3.97    1.43
  -5   1  -6    5.72    2.35
  -5  -1  -6    8.69    2.51
  -5  -1  -6    7.07    1.65
   5  -1   6    3.56    1.50
   4   1   6    2.62    1.26
  -4   1  -6    1.68    1.01
  -4   1  -6    3.82    2.06
   4   1   6    3.51    1.14
  -4  -1  -6    2.21    0.71
   4  -1   6    2.89    1.39
  -4  -1  -6    3.43    1.18
   4  -1   6    2.07    1.05
  -4  -1  -6    3.68    1.82
   3   1   6   72.84    4.38
   3   1   6   68.74    4.56
   3   1   6   70.88    3.76
  -3   1  -6   72.08    4.91
  -3   1  -6   68.45    4.21
  -3  -1  -6   66.83    4.22
   3  -1   6   72.79    4.30
   3  -1   6   68.18    4.65
  -3  -1  -6   71.67    4.87
  -3  -1  -6   72.25    3.76
  -2   1  -6   19.95    1.82
   2   1   6   17.97    1.50
  -2   1  -6   20.94    2.79
   2   1   6   21.96    2.09
   2   1   6   20.59    2.32
   2  -1   6   21.35    2.24
   2  -1   6   22.11    1.97
  -2  -1  -6   20.50    2.60
  -2  -1  -6   22.25    1.47
  -2  -1  -6   24.21    1.96
  -1   1  -6    9.22    1.11
  -1   1  -6    9.50    1.24
   1   1   6    9.14    1.26
   1   1   6    7.51    0.99
  -1   1  -6    9.18    0.90
   1   1   6    9.40    1.31
  -1  -1  -6   10.31    1.37
  -1  -1  -6    9.62    1.19
   1  -1   6    9.61    0.90
   1  -1   6    9.59    1.20
  -1  -1  -6    8.88    0.96
   1  -1   6   10.09    1.17
   0   1  -6   24.35    1.80
   0   1   6   22.46    1.61
   0   1  -6   21.63    1.58
   0   1   6   21.88    1.79
   0   1  -6   21.72    1.56
   0  -1  -6   23.17    1.56
   0  -1  -6   22.79    1.62
   0  -1   6   25.23    1.87
   0  -1   6   21.63    1.59
   0  -1   6   22.33    1.52
   0  -1  -6   26.69    1.71
  -1   1   6   95.73    4.82
   1   1  -6   87.19    4.73
  -1   1   6   78.96    4.54
   1   1  -6   81.02    4.45
   1   1  -6   84.64    4.73
  -1   1   6   88.98    4.68
  -1  -1   6   81.63    4.41
  -1  -1   6   90.08    4.83
   1  -1  -6   77.65    4.58
  -1  -1   6   82.51    4.75
   1  -1  -6   89.43    4.65
   2   1  -6  104.90    5.82
   2   1  -6   96.78    5.61
   2   1  -6  101.52    5.77
  -2   1   6   99.71    5.74
  -2   1   6  105.04    5.78
  -2   1   6  103.54    5.69
   2   1  -6  100.56    5.68
   2   1  -6  102.24    5.46
   2  -1  -6   94.26    5.82
   2  -1  -6  103.76    5.63
  -2  -1   6  104.94    5.95
  -2  -1   6   93.27    5.85
   2  -1  -6  104.95    5.79
   2  -1  -6  114.58    5.76
   3   1  -6    1.68    0.99
   3   1  -6    2.48    0.89
   3   1  -6    1.66    1.19
   3   1  -6    1.15    0.91
  -3   1   6    2.79    1.39
   3   1  -6    3.67    1.29
  -3   1   6    1.96    1.12
   3  -1  -6    2.60    1.13
   3  -1  -6    2.35    1.19
  -3  -1   6    2.75    1.41
   3  -1  -6    2.34    1.10
   3  -1  -6    1.89    1.00
   3  -1  -6    1.61    1.07
   4   1  -6    5.93    1.33
   4   1  -6    5.69    1.20
   4   1  -6    5.19    1.29
  -4   1   6    5.74    1.76
  -4   1   6    4.90    1.32
   4   1  -6    4.27    1.49
   4   1  -6    3.91    1.15
   4  -1  -6    6.48    1.58
   4  -1  -6    5.68    1.31
   4  -1  -6    3.66    1.33
   4  -1  -6    4.99    1.29
   4  -1  -6    7.59    1.35
  -4  -1   6    5.76    1.82
   5   1  -6    6.97    1.47
   5   1  -6    4.97    1.68
   5   1  -6    6.04    1.40
   5   1  -6    5.00    2.04
   5   1  -6    5.46    1.50
   5  -1  -6    7.56    1.62
   5  -1  -6    7.62    1.97
   5  -1  -6    3.76    1.69
   5  -1  -6    4.52    1.60
  -5  -1   6    4.05    1.87
   5  -1  -6    4.14    1.34
   5  -1  -6    3.88    1.55
   5  -1  -6    7.95    2.14
   6   1  -6    1.06    2.53
   6   1  -6    2.62    1.65
   6   1  -6    1.21    2.07
   6   1  -6    1.66    1.34
   6   1  -6   -0.37    1.62
   6  -1  -6   -0.01    1.85
   6  -1  -6   -1.64    1.27
   6  -1  -6    1.35    1.69
   6  -1  -6    0.50    1.71
   6  -1  -6    1.60    1.66
   6  -1  -6    3.90    2.47
   7   1  -6    9.85    2.44
   7   1  -6    6.72    1.81
   7   1  -6    3.87    2.13
   7  -1  -6    3.42    2.06
   7  -1  -6    4.69    2.09
   7  -1  -6    9.36    1.80
   7  -1  -6    8.45    2.50
   8   1  -6    2.80    2.76
   8   1  -6   -0.24    2.44
   8  -1  -6    1.69    1.86
   8  -1  -6   -1.59    2.48
   8  -1  -6    7.85    2.86
   8  -1  -6    3.59    2.56
   8   2   6    3.87    2.12
  -8   2  -6   -3.18    4.51
   8  -2   6    1.18    2.15
  -8  -2  -6   12.16    4.53
   7   2   6   -1.41    1.10
   7   2   6    0.60    1.73
  -7   2  -6   -6.58    3.46
  -7  -2  -6    1.09    3.29
   7  -2   6    3.18    1.67
   6   2   6    6.92    1.67
  -6   2  -6    9.21    3.01
   6   2   6    3.79    0.98
   6   2   6    5.78    1.39
   6  -2   6    2.18    1.38
  -6  -2  -6    6.94    3.10
  -5   2  -6   20.39    2.53
   5   2   6   22.31    1.94
   5   2   6   22.54    2.51
  -5   2  -6   27.84    3.68
  -5  -2  -6   26.32    3.60
   5  -2   6   16.65    2.42
  -4   2  -6    8.13    1.48
   4   2   6   12.27    1.36
   4   2   6    9.71    1.70
   4   2   6   12.60    1.79
   4  -2   6    8.79    1.88
  -4  -2  -6    9.03    1.07
  -4  -2  -6    9.93    1.55
   4  -2   6    9.39    1.47
  -4  -2  -6    8.74    1.81
   3   2   6   11.72    1.80
  -3   2  -6   10.61    2.17
   3   2   6    7.88    1.39
  -3   2  -6   10.02    1.30
   3   2   6    8.92    1.10
  -3  -2  -6    9.34    1.18
   3  -2   6    9.64    1.34
   3  -2   6    7.53    1.60
  -3  -2  -6   10.93    1.54
  -3  -2  -6   11.03    2.00
   2   2   6   11.86    1.60
  -2   2  -6   13.06    1.65
   2   2   6   12.42    1.33
  -2   2  -6   16.46    2.23
   2   2   6   15.14    2.01
   2  -2   6   13.69    1.96
  -2  -2  -6   16.19    1.77
  -2  -2  -6   13.45    1.96
   2  -2   6   15.32    1.85
  -2  -2  -6   14.25    1.31
  -1   2  -6   72.79    3.82
  -1   2  -6   77.58    4.31
   1   2   6   66.07    3.91
  -1   2  -6   69.44    3.75
  -1   2  -6   76.05    4.02
  -1  -2  -6   67.78    3.87
   1  -2   6   71.47    4.06
   1  -2   6   69.65    4.18
   0   2   6   19.44    1.55
   0   2   6   19.58    1.53
   0   2  -6   24.48    1.75
   0   2  -6   21.46    1.51
   0   2  -6   21.21    1.53
   0   2  -6   21.44    1.44
   0  -2   6   23.60    1.78
   0  -2  -6   19.69    1.49
   0  -2   6   19.73    1.41
   0  -2  -6   19.33    1.49
   1   2  -6   17.37    1.60
   1   2  -6   19.65    1.64
  -1   2   6   20.99    1.72
   1   2  -6   18.10    1.16
  -1   2   6   19.26    1.49
  -1   2   6   23.90    2.19
  -1   2   6   21.06    1.66
   1  -2  -6   19.43    1.64
   1  -2  -6   21.31    1.85
  -1  -2   6   15.51    1.77
   1  -2  -6   19.53    1.64
   1  -2  -6   21.23    1.79
   2   2  -6    0.91    0.94
  -2   2   6   -0.36    0.91
  -2   2   6   -0.41    0.99
   2   2  -6    0.65    0.80
   2   2  -6    0.13    0.71
  -2   2   6   -0.75    0.94
   2   2  -6    0.48    0.62
   2   2  -6   -2.36    0.97
   2  -2  -6   -0.39    0.98
  -2  -2   6    0.98    1.31
   2  -2  -6   -0.34    1.00
   2  -2  -6    0.19    0.73
   3   2  -6    0.97    0.89
   3   2  -6    0.16    0.96
  -3   2   6   -0.27    0.91
   3   2  -6    0.34    0.80
  -3   2   6   -0.18    1.07
   3   2  -6   -0.17    0.89
   3   2  -6    0.47    0.86
   3  -2  -6    0.10    1.02
   3  -2  -6    0.49    0.86
   3  -2  -6    0.15    0.98
  -3  -2   6    1.22    1.39
   3  -2  -6    0.78    0.85
   3  -2  -6    0.78    1.15
   4   2  -6   -1.83    0.94
   4   2  -6    1.15    1.32
   4   2  -6    0.29    1.17
  -4   2   6   -1.06    1.13
   4   2  -6    1.62    1.11
  -4   2   6   -0.30    1.04
   4  -2  -6    0.45    1.19
   4  -2  -6   -0.29    1.29
  -4  -2   6   -1.17    1.23
  -4  -2   6   -1.79    1.33
   4  -2  -6   -0.34    1.06
   4  -2  -6    2.41    1.28
   4  -2  -6    0.45    1.38
   5   2  -6   68.37    4.33
   5   2  -6   55.35    4.13
   5   2  -6   62.09    3.92
   5   2  -6   53.33    4.69
  -5   2   6   60.71    4.21
   5   2  -6   55.92    4.36
   5  -2  -6   52.59    4.62
   5  -2  -6   55.69    4.75
   5  -2  -6   63.17    4.14
   5  -2  -6   63.73    4.35
   5  -2  -6   62.35    4.64
  -5  -2   6   52.57    4.47
   5  -2  -6   52.07    4.21
   6   2  -6   -1.63    2.29
   6   2  -6    0.61    2.61
   6   2  -6   -1.46    1.34
   6   2  -6    1.55    1.66
   6  -2  -6   -0.38    1.26
  -6  -2   6    0.35    1.96
   6  -2  -6    0.14    1.72
   6  -2  -6   -0.54    2.05
   6  -2  -6   -2.03    1.65
   6  -2  -6   -0.32    1.64
   6  -2  -6    2.71    2.51
   7   2  -6    8.79    2.16
   7   2  -6   11.39    2.00
   7  -2  -6    6.26    2.36
   7  -2  -6   10.61    2.44
   7  -2  -6   11.53    2.00
   7  -2  -6    9.68    2.48
  -7  -2   6    6.90    2.68
   8   2  -6    1.29    1.95
   8   2  -6    1.18    2.66
   8   2  -6   -0.68    2.40
   8  -2  -6    1.44    2.67
   8  -2  -6    6.41    2.69
   8  -2  -6    3.12    1.94
   8   3   6    2.08    2.17
  -8   3  -6   -8.64    4.53
   8  -3   6    0.77    2.15
  -8  -3  -6    1.85    4.26
  -7   3  -6   -3.10    3.60
   7   3   6    1.20    1.68
   7   3   6   -1.78    1.19
   7  -3   6   -2.30    1.65
  -7  -3  -6   -6.64    3.62
  -6   3  -6   20.91    3.90
   6   3   6   13.20    1.78
   6   3   6   11.58    1.42
   6   3   6   17.20    2.46
   6  -3   6   11.25    1.95
   5   3   6    2.96    1.29
   5   3   6    0.64    0.80
  -5   3  -6   -1.19    1.57
  -5   3  -6   -2.78    2.11
  -5  -3  -6    2.92    2.36
  -5  -3  -6    0.80    0.98
   5  -3   6   -1.04    1.18
  -4   3  -6   42.29    4.00
   4   3   6   32.22    2.38
   4   3   6   37.16    2.92
   4   3   6   41.71    3.06
  -4   3  -6   31.40    2.83
   4  -3   6   35.41    2.74
   4  -3   6   29.30    3.25
  -4  -3  -6   38.35    2.98
  -4  -3  -6   38.37    3.83
  -4  -3  -6   35.60    2.45
  -3   3  -6   32.42    3.35
   3   3   6   37.06    2.65
   3   3   6   31.37    2.63
   3   3   6   31.33    2.12
  -3   3  -6   30.87    2.33
  -3  -3  -6   35.43    2.22
   3  -3   6   29.78    2.51
  -3  -3  -6   29.71    2.55
   3  -3   6   31.00    2.78
  -3  -3  -6   32.41    3.19
  -2   3  -6   13.64    1.65
  -2   3  -6   14.39    2.19
   2   3   6   14.06    1.86
   2   3   6   13.73    1.98
   2   3   6   14.94    1.46
  -2  -3  -6   13.51    1.43
   2  -3   6   13.23    2.08
  -2  -3  -6   13.07    1.76
  -2  -3  -6   15.58    2.11
   1   3   6    2.79    1.09
  -1   3  -6    4.72    0.98
   1   3   6    3.82    0.86
  -1   3  -6    3.58    0.63
  -1   3  -6    3.88    1.18
   1   3   6    4.38    1.12
  -1  -3  -6    2.02    0.95
  -1  -3  -6    3.35    0.82
   1  -3   6    3.27    1.06
   1  -3   6    4.29    0.66
  -1  -3  -6    2.71    0.74
   1  -3   6    3.45    0.98
   0   3   6   49.04    2.88
   0   3   6   51.00    2.97
   0   3  -6   47.64    3.02
   0   3  -6   47.03    2.86
   0   3  -6   47.34    2.83
   0  -3   6   44.73    2.81
   0  -3   6   47.97    2.84
   0  -3  -6   54.46    2.97
   0  -3  -6   50.92    2.85
   0  -3   6   48.49    3.06
   0  -3  -6   55.42    3.25
  -1   3   6    4.13    0.98
   1   3  -6    3.29    1.01
  -1   3   6    4.35    0.86
   1   3  -6    3.04    0.96
  -1  -3   6    2.42    1.15
   1  -3  -6    2.40    0.80
  -1  -3   6    3.04    0.74
   1  -3  -6    4.33    0.96
  -2   3   6   44.95    2.88
   2   3  -6   32.87    2.26
  -2   3   6   42.57    2.94
   2   3  -6   38.82    2.73
   2   3  -6   35.99    3.11
  -2   3   6   42.89    2.76
  -2  -3   6   35.58    3.33
   2  -3  -6   34.25    3.30
   2  -3  -6   45.09    2.82
  -2  -3   6   35.44    2.65
   3   3  -6    9.42    1.34
   3   3  -6    5.87    1.20
  -3   3   6    8.09    1.49
   3   3  -6    8.72    1.28
   3   3  -6    5.81    1.23
  -3  -3   6    7.23    1.11
   3  -3  -6    8.83    1.61
  -3  -3   6    8.52    1.33
   3  -3  -6    6.94    1.17
   3  -3  -6    6.55    1.44
  -3  -3   6    6.10    1.62
   4   3  -6   12.70    1.61
  -4   3   6   12.73    1.82
   4   3  -6   12.24    1.89
   4   3  -6   14.58    1.85
  -4  -3   6   12.45    2.07
   4  -3  -6   15.30    2.31
   4  -3  -6   12.10    1.68
   4  -3  -6   14.09    1.95
  -4  -3   6   13.45    1.84
   4  -3  -6   14.93    1.95
   5   3  -6   -1.04    1.75
   5   3  -6   -1.15    1.21
   5   3  -6    0.34    1.18
  -5   3   6    1.35    1.23
   5   3  -6    1.52    1.55
   5   3  -6    2.81    1.69
   5  -3  -6    1.89    1.35
   5  -3  -6    0.92    1.95
   5  -3  -6   -1.40    1.45
   5  -3  -6   -0.35    1.48
   5  -3  -6    2.34    1.90
   6   3  -6   10.13    2.27
   6   3  -6    9.71    1.65
   6   3  -6    8.88    2.84
   6  -3  -6   10.29    2.05
  -6  -3   6    7.02    2.27
   6  -3  -6    7.34    2.08
   6  -3  -6   11.10    2.23
   6  -3  -6   12.40    2.82
   7   3  -6   -3.81    1.89
   7   3  -6    0.98    1.59
   7  -3  -6    0.67    1.76
   7  -3  -6    2.90    2.25
  -7  -3   6    0.19    2.42
   7  -3  -6    1.50    2.70
   7  -3  -6    1.36    1.97
   8   3  -6    9.51    4.02
   8   3  -6   13.50    4.79
   8  -3  -6    6.73    2.06
   8  -3  -6    3.90    2.52
   8  -3  -6   11.38    3.17
   8  -3  -6    8.20    2.78
   8  -4   6    2.71    2.26
  -8  -4  -6    2.44    4.35
   7   4   6   -0.06    1.34
  -7   4  -6   -5.77    3.68
   7   4   6    4.21    1.82
  -7  -4  -6    7.32    4.23
   7  -4   6    0.54    1.76
  -6   4  -6    8.51    2.32
  -6   4  -6   18.95    3.63
   6   4   6   10.88    1.96
   6   4   6   10.08    1.45
  -6  -4  -6   10.81    1.65
  -6  -4  -6   14.12    3.46
   6  -4   6   10.94    1.87
  -5   4  -6    9.40    2.83
  -5   4  -6    8.36    1.91
   5   4   6    6.41    1.66
   5   4   6    6.58    1.18
  -5  -4  -6    7.22    2.39
   5  -4   6    7.73    1.47
  -5  -4  -6    5.14    1.34
   4   4   6   29.91    2.29
  -4   4  -6   29.13    2.66
   4   4   6   31.92    2.79
  -4   4  -6   33.02    3.82
   4   4   6   37.94    3.21
   4  -4   6   28.96    2.49
  -4  -4  -6   28.79    2.84
  -4  -4  -6   36.37    3.62
   4  -4   6   33.58    3.25
  -4  -4  -6   33.44    2.39
   3   4   6   53.80    3.67
   3   4   6   55.85    3.29
   3   4   6   59.22    3.76
  -3   4  -6   56.65    3.49
  -3   4  -6   50.01    4.34
  -3  -4  -6   58.26    3.72
   3  -4   6   52.05    3.44
  -3  -4  -6   56.81    4.16
   3  -4   6   53.64    4.00
  -3  -4  -6   58.66    3.35
  -2   4  -6  206.36   10.11
  -2   4  -6  194.28   10.40
   2   4   6  190.88   10.63
  -2   4  -6  203.61   10.99
   2   4   6  194.61   10.34
   2   4   6  203.10   10.65
   2  -4   6  202.55   10.11
  -2  -4  -6  195.59   10.87
   2  -4   6  204.85   10.90
  -2  -4  -6  205.11   10.61
   2  -4   6  177.47   10.59
  -2  -4  -6  211.35   10.35
   1   4   6   78.89    4.98
  -1   4  -6   93.92    4.82
  -1   4  -6   80.98    4.46
   1   4   6   82.62    4.81
   1   4   6   74.29    4.83
  -1   4  -6   83.06    5.03
   1   4   6   86.07    4.66
   1  -4   6   83.30    4.48
  -1  -4  -6   88.50    4.77
   1  -4   6   82.36    4.91
  -1  -4  -6   84.85    5.23
  -1  -4  -6   80.87    4.64
   1  -4   6   84.72    4.94
   0   4  -6    7.39    1.08
   0   4   6    5.49    1.06
   0   4   6    9.73    1.43
   0   4  -6    7.08    1.30
   0   4   6   10.26    1.34
   0   4  -6    7.83    1.04
   0  -4  -6    8.32    1.03
   0  -4   6    7.80    1.01
   0  -4  -6    9.08    1.55
   0  -4   6    5.54    1.24
   0  -4  -6    7.86    1.04
   0  -4  -6    6.73    1.02
   0  -4   6    6.84    1.00
   1   4  -6    0.63    0.79
   1   4  -6   -1.16    1.03
  -1   4   6    0.79    0.98
  -1   4   6   -1.80    0.99
  -1   4   6   -0.44    0.86
   1  -4  -6    1.26    0.72
   1  -4  -6   -0.03    0.93
   1  -4  -6    0.72    0.88
  -1  -4   6   -1.35    1.06
  -1  -4   6    0.34    0.79
   1  -4  -6    1.53    1.22
   2   4  -6   -0.33    1.01
   2   4  -6    0.41    1.23
  -2   4   6   -0.05    0.92
  -2   4   6   -0.20    0.89
  -2   4   6   -0.76    0.96
   2   4  -6   -1.19    0.53
   2  -4  -6    0.32    0.80
  -2  -4   6   -0.28    1.42
   2  -4  -6   -1.03    1.06
  -2  -4   6   -0.30    0.79
  -2  -4   6    1.27    0.63
   2  -4  -6    1.23    1.25
   3   4  -6    0.49    1.09
   3   4  -6    0.45    0.85
  -3   4   6    0.11    0.92
  -3   4   6    1.24    0.98
   3   4  -6    0.62    0.89
  -3   4   6   -0.46    0.94
  -3  -4   6    1.64    0.77
  -3  -4   6    0.54    0.76
   3  -4  -6    1.73    0.85
  -3  -4   6    0.33    0.95
   3  -4  -6    1.47    1.14
  -3  -4   6   -1.59    1.21
   3  -4  -6   -0.24    0.96
   4   4  -6   38.06    2.99
  -4   4   6   34.17    3.00
   4   4  -6   38.60    2.71
   4   4  -6   33.86    2.98
   4   4  -6   34.73    3.08
  -4  -4   6   37.53    3.42
   4  -4  -6   34.76    2.64
   4  -4  -6   36.61    3.07
   4  -4  -6   33.27    2.88
   4  -4  -6   33.08    2.93
  -4  -4   6   35.14    2.95
   4  -4  -6   30.89    3.37
   5   4  -6   11.63    1.68
   5   4  -6    9.19    1.90
   5   4  -6   13.64    2.31
  -5   4   6   13.94    2.26
   5   4  -6   11.62    1.93
   5  -4  -6    9.79    2.34
   5  -4  -6   14.65    2.00
   5  -4  -6   12.60    2.17
   5  -4  -6   12.58    2.28
   5  -4  -6   13.68    2.15
  -5  -4   6   13.15    2.26
   6   4  -6   24.85    3.29
   6   4  -6   22.28    3.40
   6   4  -6   21.55    2.64
  -6   4   6   28.71    3.04
   6  -4  -6   25.39    2.86
   6  -4  -6   23.86    3.08
  -6  -4   6   22.92    2.95
   6  -4  -6   18.41    2.78
   6  -4  -6   27.05    3.49
   7   4  -6    1.60    1.66
   7   4  -6   -3.13    2.06
   7  -4  -6    2.10    2.17
   7  -4  -6    0.44    1.63
   7  -4  -6    1.01    1.97
  -7  -4   6   -1.48    2.30
   8   4  -6    8.95    2.22
   8  -4  -6    8.12    3.12
   8  -4  -6    9.02    2.18
   8  -4  -6    8.52    2.90
  -8  -4   6    4.05    3.91
   8  -4  -6    5.50    2.37
   7   5   6   22.33    2.83
   7   5   6   27.33    3.32
  -7   5  -6   33.69    5.12
   7  -5   6   23.81    3.20
  -6   5  -6    5.13    5.38
  -6   5  -6    4.83    2.29
   6   5   6    7.93    1.40
   6  -5   6    6.15    1.63
  -6  -5  -6    9.91    1.82
   5   5   6    1.56    1.07
   5   5   6    4.20    1.65
  -5   5  -6    0.78    2.34
  -5   5  -6    3.07    1.67
   5  -5   6    1.08    1.27
  -5  -5  -6    1.81    1.20
  -5  -5  -6    4.71    2.35
  -4   5  -6    8.86    2.32
  -4   5  -6    5.78    1.36
   4   5   6    7.44    1.48
   4   5   6    6.57    1.20
   4   5   6    9.02    1.67
  -4  -5  -6    8.89    2.17
  -4  -5  -6    6.00    1.48
  -4  -5  -6    6.79    1.32
   4  -5   6    4.95    1.25
   4  -5   6    7.23    1.79
  -3   5  -6  154.69    8.26
   3   5   6  160.84    8.54
  -3   5  -6  145.08    8.54
  -3   5  -6  169.54    9.38
   3   5   6  167.15    8.93
   3   5   6  160.13    8.90
   3  -5   6  151.35    8.56
   3  -5   6  156.52    9.21
  -3  -5  -6  177.24    9.30
  -3  -5  -6  165.75    8.56
  -3  -5  -6  163.01    8.93
   3  -5   6  168.19    8.23
   2   5   6    0.99    0.76
  -2   5  -6    0.50    0.57
   2   5   6    0.40    0.94
  -2   5  -6    0.71    0.71
   2   5   6    2.38    1.11
  -2  -5  -6   -0.37    0.80
   2  -5   6   -1.46    1.16
  -2  -5  -6   -0.06    1.14
  -2  -5  -6    0.96    0.73
   2  -5   6    0.49    0.59
  -1   5  -6    4.71    1.37
   1   5   6    0.88    0.93
   1   5   6    2.27    1.09
  -1   5  -6    4.12    0.84
  -1   5  -6    3.82    1.44
   1   5   6    4.34    1.48
   1  -5   6    0.17    1.23
   1  -5   6    2.31    1.30
  -1  -5  -6    1.74    1.51
   1  -5   6    3.74    0.84
  -1  -5  -6    2.71    0.86
  -1  -5  -6    2.03    0.99
   0   5  -6    5.76    1.36
   0   5   6    6.42    1.25
   0   5  -6    6.88    1.07
   0  -5  -6    5.16    1.59
   0  -5  -6    6.44    1.07
   0  -5   6    6.82    1.11
   0  -5   6    6.66    1.00
   0  -5  -6    6.44    1.02
   0  -5  -6    5.86    1.14
   0  -5   6    6.54    0.98
  -1   5   6    6.28    1.24
   1   5  -6    7.65    1.26
   1   5  -6    5.63    1.45
  -1   5   6    7.88    1.27
  -1   5   6    6.18    1.16
   1  -5  -6    9.44    1.73
  -1  -5   6    4.06    1.52
   1  -5  -6    6.84    1.20
  -1  -5   6    5.03    1.03
   2   5  -6   18.19    1.46
   2   5  -6   17.78    1.96
  -2   5   6   19.74    1.97
  -2   5   6   21.24    2.04
  -2   5   6   17.51    1.70
   2   5  -6   16.22    2.12
  -2  -5   6   16.39    1.41
   2  -5  -6   20.11    1.81
  -2  -5   6   15.19    2.13
   2  -5  -6   23.62    2.55
  -2  -5   6   19.71    1.96
  -3   5   6   37.88    3.04
   3   5  -6   47.97    3.43
   3   5  -6   37.39    2.69
  -3   5   6   49.12    3.05
   3   5  -6   41.07    2.98
  -3  -5   6   40.11    2.84
   3  -5  -6   41.32    3.01
  -3  -5   6   41.13    3.61
   3  -5  -6   42.20    3.26
  -3  -5   6   38.77    2.88
   3  -5  -6   46.80    2.92
   4   5  -6    0.49    0.97
   4   5  -6    2.14    1.31
   4   5  -6   -0.89    1.27
  -4   5   6    0.62    1.29
   4  -5  -6    2.08    1.06
  -4  -5   6   -1.35    1.20
   4  -5  -6   -0.01    1.12
  -4  -5   6   -0.55    1.07
   4  -5  -6   -0.50    1.18
   4  -5  -6    0.53    1.22
   4  -5  -6   -0.06    1.61
  -4  -5   6   -0.92    1.43
   5   5  -6    6.86    1.49
   5   5  -6    3.47    1.82
   5   5  -6    4.25    2.09
  -5   5   6    3.10    1.56
   5   5  -6    5.53    1.52
   5  -5  -6    4.86    1.73
   5  -5  -6    4.48    1.44
   5  -5  -6    2.43    1.62
  -5  -5   6    5.31    1.77
   5  -5  -6    4.04    1.75
   6   5  -6    0.24    1.41
   6   5  -6    1.97    1.87
  -6   5   6    0.61    1.47
   6   5  -6   -0.39    2.62
   6  -5  -6   -3.08    2.09
   6  -5  -6   -1.12    1.71
   6  -5  -6   -3.17    1.51
  -6  -5   6   -2.56    1.90
   6  -5  -6   -0.67    2.01
   7   5  -6   20.66    2.61
   7   5  -6   19.13    3.10
   7  -5  -6   21.52    3.27
  -7  -5   6   21.78    3.21
   7  -5  -6   18.33    3.72
   7  -5  -6   21.32    2.70
   7  -5  -6   27.63    3.24
   8   5  -6    2.58    2.04
   8   5  -6   -1.69    2.42
   8  -5  -6    2.86    2.40
   8  -5  -6    0.64    3.43
   8  -5  -6    4.18    2.96
  -8  -5   6   -0.26    2.97
   8  -5  -6   -0.63    2.21
   7   6   6    2.76    1.83
  -7   6  -6   -3.20    3.67
   7   6   6    0.27    1.53
   7  -6   6   -0.75    1.77
  -7  -6  -6    6.24    3.97
   6   6   6    0.84    1.41
  -6   6  -6   -0.60    3.20
   6   6   6    1.58    1.57
  -6   6  -6   -1.03    2.01
  -6  -6  -6    1.39    1.91
  -6  -6  -6    3.89    3.21
   6  -6   6    0.48    1.44
   5   6   6   24.57    3.08
  -5   6  -6   37.20    4.40
   5   6   6   25.37    2.55
  -5   6  -6   26.26    3.21
  -5  -6  -6   31.62    2.91
   5  -6   6   28.58    2.76
  -5  -6  -6   37.35    4.95
  -4   6  -6   15.17    2.70
   4   6   6   11.38    1.52
   4   6   6   12.14    2.00
  -4   6  -6   11.19    1.65
  -4  -6  -6   13.97    1.69
   4  -6   6   15.75    2.05
  -4  -6  -6   16.37    2.74
   4  -6   6    8.81    2.10
  -3   6  -6   19.11    1.96
   3   6   6   25.32    2.01
   3   6   6   26.43    2.48
  -3   6  -6   22.44    1.80
  -3   6  -6   18.79    3.06
  -3  -6  -6   20.40    2.29
  -3  -6  -6   19.24    2.09
   3  -6   6   23.47    2.81
   3  -6   6   24.02    1.69
  -3  -6  -6   26.72    3.21
   3  -6   6   21.42    2.28
  -2   6  -6   53.75    3.30
  -2   6  -6   55.85    4.19
   2   6   6   55.64    3.54
   2   6   6   57.74    3.76
   2   6   6   53.66    3.61
   2  -6   6   55.26    4.01
   2  -6   6   62.27    3.33
  -2  -6  -6   60.61    4.21
  -2  -6  -6   59.91    3.81
  -2  -6  -6   58.70    3.53
   1   6   6  100.26    5.56
   1   6   6   96.28    5.50
   1   6   6   97.17    5.75
   1  -6   6  102.14    5.34
  -1  -6  -6  102.75    5.57
  -1  -6  -6   95.92    5.91
   1  -6   6   95.05    5.73
   1  -6   6   95.99    5.82
  -1  -6  -6   98.52    5.43
   1  -6   6   90.64    5.58
   0   6  -6   38.05    2.59
   0   6   6   44.38    2.61
   0   6   6   40.48    2.89
   0   6   6   43.06    3.13
   0   6  -6   33.20    2.86
   0  -6   6   36.25    2.68
   0  -6   6   36.45    2.63
   0  -6   6   36.81    2.55
   0  -6  -6   42.86    2.71
   0  -6   6   33.56    3.07
   0  -6  -6   42.18    3.14
   0  -6  -6   41.28    3.55
  -1   6   6    4.69    1.18
  -1   6   6    7.86    1.23
   1   6  -6    4.66    1.06
   1   6  -6    4.82    1.44
  -1   6   6    4.16    1.07
   1  -6  -6    5.56    0.86
   1  -6  -6    6.59    1.10
   1  -6  -6    5.63    1.68
  -1  -6   6    5.37    0.97
  -1  -6   6    3.94    0.85
  -1  -6   6    4.26    1.41
  -2   6   6    5.23    1.22
  -2   6   6    3.44    0.89
   2   6  -6    6.07    0.76
   2   6  -6    3.44    1.08
   2   6  -6    6.25    1.14
  -2   6   6    6.00    1.33
  -2  -6   6    3.38    1.48
  -2  -6   6    4.52    0.79
   2  -6  -6    5.86    1.45
  -2  -6   6    4.60    1.06
   2  -6  -6    5.75    1.05
   3   6  -6    3.40    0.97
  -3   6   6    4.27    1.18
   3   6  -6    6.83    1.34
  -3   6   6    5.05    1.37
   3   6  -6    1.77    0.96
  -3   6   6    5.20    1.15
  -3  -6   6    2.83    0.95
   3  -6  -6    3.42    1.40
  -3  -6   6    3.24    1.16
  -3  -6   6    1.25    1.56
   3  -6  -6    5.47    1.10
   3  -6  -6    3.62    1.05
   4   6  -6   50.68    3.86
  -4   6   6   45.84    3.63
   4   6  -6   51.19    3.49
   4   6  -6   55.50    3.81
   4   6  -6   49.49    3.57
  -4  -6   6   50.01    3.58
   4  -6  -6   49.84    3.36
   4  -6  -6   50.88    3.38
   4  -6  -6   48.30    3.81
   4  -6  -6   44.18    4.10
   4  -6  -6   45.28    3.71
  -4  -6   6   53.25    3.57
   5   6  -6    0.03    1.83
  -5   6   6   -1.78    1.36
   5   6  -6    0.78    1.21
   5   6  -6    2.49    1.55
   5  -6  -6   -1.61    1.24
   5  -6  -6   -0.43    1.65
  -5  -6   6   -0.15    1.60
   5  -6  -6   -1.94    1.55
   5  -6  -6   -1.91    1.58
   6   6  -6   -0.83    1.40
   6   6  -6    1.93    1.90
   6   6  -6    0.73    2.40
  -6   6   6   -0.48    1.72
   6  -6  -6    0.74    1.63
  -6  -6   6    0.96    2.05
   6  -6  -6    0.49    1.80
   6  -6  -6    0.92    2.19
   6  -6  -6    1.27    2.36
   7   6  -6    0.71    2.10
  -7   6   6    5.10    2.00
   7  -6  -6    1.62    1.83
  -7  -6   6    2.83    2.46
   7  -6  -6   -0.27    2.21
   8   6  -6   -0.68    2.13
   8  -6  -6   -2.85    2.09
   8  -6  -6   -2.57    2.67
  -8  -6   6   -2.55    3.00
   7   7   6    1.00    1.83
   7   7   6   -0.08    1.72
   7  -7   6   -1.45    1.96
   7  -7   6    4.41    2.12
  -7  -7  -6    1.17    4.13
   6   7   6    6.25    1.61
  -6   7  -6    4.53    2.14
  -6   7  -6    5.53    3.32
   6   7   6    7.40    2.06
  -6  -7  -6   10.13    3.66
   6  -7   6    6.36    1.81
  -6  -7  -6    5.34    2.06
   5   7   6    2.83    1.29
  -5   7  -6    3.90    1.67
  -5   7  -6    2.61    2.44
   5   7   6    1.33    1.53
   5  -7   6    3.87    1.46
  -5  -7  -6    6.45    2.77
  -5  -7  -6    2.11    1.64
   4   7   6   46.21    3.17
   4   7   6   43.17    3.62
  -4   7  -6   40.90    3.21
  -4   7  -6   45.87    4.54
  -4   7  -6   43.99    2.83
   4  -7   6   46.41    2.72
  -4  -7  -6   44.15    3.46
   4  -7   6   40.67    3.25
  -4  -7  -6   46.67    4.58
  -3   7  -6   17.01    2.50
   3   7   6   17.03    1.81
  -3   7  -6   13.06    1.68
   3   7   6   12.02    1.73
  -3   7  -6   10.90    1.65
   3  -7   6   16.51    1.99
  -3  -7  -6   13.21    1.66
  -3  -7  -6   13.45    1.86
   3  -7   6   13.01    2.15
  -3  -7  -6   18.54    2.66
   3  -7   6   13.80    1.61
   2   7   6   19.32    2.10
   2   7   6   16.99    1.87
  -2   7  -6   19.50    1.68
  -2   7  -6   14.20    2.18
   2   7   6   20.09    2.24
  -2  -7  -6   16.97    1.83
   2  -7   6   19.68    1.73
   2  -7   6   17.67    2.15
  -2  -7  -6   16.72    2.56
   2  -7   6   19.51    2.57
  -2  -7  -6   19.24    2.27
   1   7   6   58.95    3.77
   1   7   6   60.82    3.90
  -1   7  -6   59.31    3.77
   1   7   6   61.27    3.78
  -1   7  -6   61.93    3.58
  -1  -7  -6   68.78    3.86
  -1  -7  -6   57.09    3.69
  -1  -7  -6   57.23    3.67
   1  -7   6   60.88    4.08
   1  -7   6   55.83    4.11
   1  -7   6   60.42    3.81
   1  -7   6   63.06    3.58
  -1  -7  -6   57.45    4.12
   0   7  -6   11.76    1.55
   0   7  -6   10.49    1.58
   0   7   6   11.33    1.53
   0   7   6   12.10    1.70
   0   7   6   11.35    1.73
   0  -7   6   11.82    1.65
   0  -7  -6   11.90    1.59
   0  -7  -6   13.43    2.02
   0  -7   6   11.37    1.52
   0  -7   6   11.41    1.84
   0  -7   6   13.23    1.54
  -1   7   6   14.60    1.83
   1   7  -6   15.60    2.01
  -1   7   6   14.29    1.84
   1   7  -6   15.34    1.69
   1   7  -6   12.84    1.43
  -1  -7   6   13.44    1.56
   1  -7  -6   14.87    1.99
   1  -7  -6   15.85    1.67
  -1  -7   6   12.48    1.54
  -1  -7   6   13.37    1.95
  -2   7   6   26.87    2.05
   2   7  -6   33.08    2.73
  -2   7   6   29.07    2.48
  -2   7   6   31.45    2.48
   2   7  -6   26.97    1.87
   2   7  -6   30.82    2.39
  -2  -7   6   27.77    2.29
  -2  -7   6   32.40    3.17
   2  -7  -6   35.04    2.91
  -2  -7   6   25.79    1.97
   2  -7  -6   31.37    2.39
  -3   7   6    1.24    1.23
   3   7  -6    1.68    1.21
  -3   7   6    1.79    1.16
   3   7  -6    0.21    1.03
   3   7  -6    0.38    0.99
  -3  -7   6    1.33    1.07
  -3  -7   6   -0.61    1.59
   3  -7  -6    2.47    1.17
  -3  -7   6    0.91    0.98
   3  -7  -6    0.61    1.22
   4   7  -6    5.67    1.50
  -4   7   6    3.26    1.59
   4   7  -6    3.14    1.23
   4   7  -6    3.77    1.41
  -4  -7   6    2.08    1.39
   4  -7  -6    1.73    1.55
   4  -7  -6    5.74    1.58
   4  -7  -6    3.24    1.24
   4  -7  -6    2.20    1.97
  -4  -7   6    1.21    1.02
   4  -7  -6    2.82    1.06
  -4  -7   6    3.56    1.52
  -5   7   6   10.00    2.02
   5   7  -6   10.93    2.23
   5   7  -6    9.04    1.99
   5   7  -6   11.81    1.70
   5  -7  -6    8.41    1.79
  -5  -7   6   11.52    2.05
   5  -7  -6    9.47    2.17
   5  -7  -6    8.09    1.45
   5  -7  -6    8.90    2.10
   6   7  -6    4.90    1.71
   6   7  -6    5.03    1.88
  -6   7   6    2.09    1.81
   6   7  -6    4.88    2.80
   6  -7  -6    0.86    2.11
   6  -7  -6    5.42    1.49
  -6  -7   6    3.29    2.14
  -7   7   6    1.98    2.21
   7   7  -6   -0.24    2.11
   7   7  -6    2.39    1.82
  -7  -7   6    0.15    2.39
   7  -7  -6   -0.75    2.21
   7  -7  -6   -1.48    1.85
   7   8   6    2.72    2.05
   7   8   6    0.10    2.01
   7  -8   6    7.56    2.58
   7  -8   6    1.99    2.17
  -7  -8  -6    9.67    4.31
   6   8   6    8.25    1.71
   6   8   6    7.96    2.02
  -6   8  -6    6.50    2.23
   6  -8   6   13.05    2.50
   6  -8   6    4.66    1.95
  -5   8  -6    6.37    1.79
  -5   8  -6    6.39    1.21
   5   8   6    6.13    1.88
   5   8   6    6.18    1.57
   5  -8   6    5.82    1.65
  -5  -8  -6    7.47    3.02
  -5  -8  -6    7.46    1.97
   5  -8   6   10.59    2.12
   5  -8   6    7.41    1.18
   4   8   6   -0.23    1.31
  -4   8  -6    0.56    1.17
   4   8   6    0.12    1.13
   4  -8   6   -0.32    1.55
   4  -8   6    1.26    1.26
  -4  -8  -6   -0.41    1.51
  -4  -8  -6   -0.58    2.13
   3   8   6    2.96    1.31
   3   8   6    5.35    1.18
  -3   8  -6    3.25    1.08
  -3   8  -6    4.06    1.06
   3  -8   6    6.95    1.80
   3  -8   6    3.41    1.25
  -3  -8  -6    2.13    1.23
  -3  -8  -6    4.50    2.11
   3  -8   6    4.00    1.05
  -3  -8  -6    1.32    1.51
   3  -8   6    3.85    1.48
  -2   8  -6    1.38    0.91
   2   8   6    1.08    1.13
  -2   8  -6    2.21    0.86
   2   8   6    1.04    0.99
   2   8   6    2.68    1.08
  -2  -8  -6   -1.03    0.94
   2  -8   6    2.02    1.22
   2  -8   6    0.16    1.52
   2  -8   6    0.20    0.91
  -2  -8  -6    1.82    1.46
  -2  -8  -6    2.18    1.20
   1   8   6   31.64    2.52
  -1   8  -6   29.41    2.68
   1   8   6   29.96    2.61
  -1   8  -6   30.52    2.33
   1   8   6   34.34    2.58
   1  -8   6   33.84    2.64
  -1  -8  -6   30.58    2.55
  -1  -8  -6   27.66    2.93
  -1  -8  -6   32.27    2.35
   1  -8   6   28.99    2.94
   1  -8   6   31.07    2.54
   1  -8   6   33.37    2.35
   0   8   6    1.24    1.06
   0   8  -6    1.36    0.90
   0   8   6    0.80    0.86
   0   8  -6    1.41    0.95
   0  -8   6    0.57    1.23
   0  -8  -6   -0.86    1.27
   0  -8   6    0.40    0.94
   0  -8   6    1.95    1.21
   0  -8  -6    1.65    1.00
   0  -8  -6   -0.24    0.82
   0  -8   6    2.67    0.85
  -1   8   6   12.06    1.73
   1   8  -6   14.05    1.89
  -1   8   6   10.27    1.50
   1   8  -6    8.97    1.37
   1   8  -6    8.39    1.21
   1  -8  -6   11.44    1.57
  -1  -8   6    8.98    1.74
  -1  -8   6   11.14    1.37
   1  -8  -6    9.28    1.26
   1  -8  -6   10.33    1.89
  -1  -8   6   11.34    1.39
   2   8  -6    8.10    1.26
   2   8  -6    7.96    1.51
  -2   8   6   10.99    1.68
  -2   8   6   11.33    1.58
   2   8  -6    8.66    1.08
   2  -8  -6    9.37    1.43
  -2  -8   6    6.89    1.20
   2  -8  -6   11.74    1.83
  -2  -8   6    7.55    1.79
  -2  -8   6    8.42    1.16
   3   8  -6   40.63    3.04
   3   8  -6   42.58    3.02
  -3   8   6   38.67    3.20
  -3   8   6   39.75    3.43
   3   8  -6   45.62    3.52
  -3  -8   6   40.56    3.03
  -3  -8   6   44.60    3.94
   3  -8  -6   40.41    3.18
  -3  -8   6   38.68    2.96
   3  -8  -6   43.47    3.49
   4   8  -6    0.89    1.44
  -4   8   6    1.36    1.32
   4   8  -6    1.26    1.48
   4   8  -6    0.10    1.20
   4  -8  -6    3.37    1.73
  -4  -8   6    0.92    1.38
   4  -8  -6   -0.48    1.58
  -4  -8   6    0.52    0.99
   5   8  -6    2.28    1.67
   5   8  -6    1.87    1.41
   5   8  -6    0.73    1.89
  -5   8   6   -0.68    1.74
   5  -8  -6    3.48    1.45
   5  -8  -6    1.25    1.21
  -5  -8   6    2.63    1.79
   5  -8  -6    2.05    2.07
   5  -8  -6    2.59    1.60
   6   8  -6    0.60    1.50
   6   8  -6   -0.88    2.01
  -6   8   6    0.26    1.91
   6   8  -6    1.43    2.58
  -6  -8   6   -1.21    2.13
   6  -8  -6    0.83    1.37
   6  -8  -6    2.13    1.93
   6  -8  -6    0.30    1.71
   7   8  -6   -2.98    2.11
  -7   8   6   -1.22    2.24
   7   8  -6   -0.42    1.74
   7  -8  -6   -4.98    2.10
  -7  -8   6    3.41    2.57
   7   9   6    1.69    1.95
   7   9   6    2.78    2.07
   7  -9   6    5.27    2.58
  -7  -9  -6    1.03    4.50
   6   9   6    0.29    1.87
   6   9   6    1.54    1.65
   6  -9   6   -1.70    1.83
  -6  -9  -6    0.32    3.53
   5   9   6    2.93    1.52
  -5   9  -6    5.30    1.75
  -5   9  -6    3.80    1.49
   5   9   6   -1.83    2.93
   5  -9   6    7.38    2.12
  -5  -9  -6    8.77    2.99
   5  -9   6    3.44    1.30
   5  -9   6    4.31    1.42
   4   9   6   17.56    2.24
   4   9   6   16.02    2.44
  -4   9  -6   14.09    1.71
  -4   9  -6   18.04    1.85
   4  -9   6   18.44    2.74
   4  -9   6   14.52    1.81
   4  -9   6   14.93    1.68
  -4  -9  -6   11.45    2.25
   3   9   6    5.96    1.61
  -3   9  -6    9.29    1.36
  -3   9  -6    6.51    1.28
   3   9   6    8.82    1.50
  -3  -9  -6    6.19    1.49
   3  -9   6   11.27    1.93
  -3  -9  -6    9.50    2.35
   3  -9   6    8.17    1.37
  -3  -9  -6    5.95    1.80
   3  -9   6   10.75    2.49
   3  -9   6    6.89    1.38
  -2   9  -6    6.13    1.20
   2   9   6    3.65    1.29
   2   9   6    4.64    1.30
   2   9   6    5.09    1.25
  -2   9  -6    4.60    1.16
   2  -9   6    6.42    1.28
  -2  -9  -6    5.99    1.85
  -2  -9  -6    4.88    1.53
   2  -9   6    4.80    1.43
  -2  -9  -6    4.73    1.15
   2  -9   6    5.10    1.42
   2  -9   6    3.77    1.88
  -1   9  -6   15.33    1.75
   1   9   6   14.37    2.09
  -1   9  -6   16.88    1.88
   1   9   6   16.90    2.04
   1   9   6   17.84    2.01
   1  -9   6   18.92    2.87
   1  -9   6   16.16    2.14
  -1  -9  -6   16.91    2.28
  -1  -9  -6   16.63    2.46
  -1  -9  -6   19.58    1.84
   1  -9   6   22.32    2.03
   1  -9   6   13.91    1.72
  -1  -9  -6   21.90    2.51
   0   9   6    3.40    1.15
   0   9  -6    3.66    1.23
   0   9   6    2.30    0.94
   0  -9   6    4.59    1.53
   0  -9   6    2.74    0.99
   0  -9  -6    3.75    0.98
   0  -9  -6    3.19    1.59
   0  -9   6    4.84    1.20
   0  -9   6    4.32    1.32
   0  -9  -6    4.13    1.21
   1   9  -6   39.66    2.86
  -1   9   6   41.91    3.09
   1   9  -6   35.99    2.81
   1   9  -6   44.22    3.32
  -1   9   6   42.81    3.01
  -1  -9   6   38.82    3.48
   1  -9  -6   42.36    2.86
  -1  -9   6   36.96    2.92
   1  -9  -6   41.84    3.52
  -1  -9   6   40.65    2.90
   2   9  -6    0.98    0.99
   2   9  -6    0.03    0.88
  -2   9   6   -0.71    1.08
  -2   9   6    3.24    1.18
  -2  -9   6   -1.08    1.42
  -2  -9   6   -0.40    0.90
   2  -9  -6   -0.36    1.12
  -2  -9   6    0.64    1.11
   2  -9  -6    0.17    1.41
  -3   9   6    0.63    1.22
   3   9  -6    1.15    0.99
   3   9  -6    4.36    1.50
   3   9  -6    0.42    1.32
  -3  -9   6    0.61    1.40
   3  -9  -6    1.81    1.34
   3  -9  -6    1.33    1.59
  -3  -9   6    0.42    1.15
  -3  -9   6   -0.20    1.59
   4   9  -6    1.81    1.13
  -4   9   6    1.59    1.51
   4   9  -6    0.99    1.50
   4   9  -6    1.04    1.70
   4  -9  -6   -0.66    1.72
   4  -9  -6    0.74    1.55
  -4  -9   6    2.34    1.40
   5   9  -6    1.76    1.68
  -5   9   6    1.17    1.63
   5   9  -6    5.44    2.26
   5   9  -6    5.06    1.44
   5  -9  -6    1.20    1.53
  -5  -9   6    0.83    1.85
   6   9  -6    1.49    2.03
   6   9  -6    3.62    1.73
   6   9  -6   -2.40    2.71
  -6   9   6    4.16    2.13
  -6  -9   6    3.35    2.10
   6  -9  -6    3.48    1.94
  -7   9   6   -3.67    2.34
   7   9  -6    0.45    1.90
  -7  -9   6   -0.38    2.55
   7  -9  -6   -0.10    2.39
   6  10   6    8.34    2.12
   6  10   6    4.42    2.12
  -6 -10  -6    8.36    4.21
   6 -10   6    9.64    1.90
   6 -10   6    7.62    2.41
   5  10   6    2.27    1.58
  -5  10  -6    1.33    1.14
  -5  10  -6    0.79    1.58
   5 -10   6    0.44    2.18
   5 -10   6    0.88    1.42
  -5 -10  -6   -1.27    3.11
   5 -10   6    0.16    1.45
   4  10   6    0.23    1.31
  -4  10  -6   -0.44    1.18
   4  10   6   -1.37    1.49
  -4  10  -6    2.70    1.26
  -4 -10  -6    4.02    2.59
   4 -10   6    1.33    1.80
   4 -10   6   -0.97    1.32
   4 -10   6    0.63    1.23
   3  10   6   -2.84    1.30
   3  10   6    2.45    1.33
   3  10   6    0.17    1.81
  -3  10  -6    0.00    1.18
  -3  10  -6   -1.04    1.29
   3 -10   6    0.90    1.30
  -3 -10  -6   -2.52    1.53
   3 -10   6    0.24    2.40
  -3 -10  -6    1.70    2.16
   3 -10   6    0.55    1.63
  -2  10  -6    8.86    1.40
  -2  10  -6   10.03    1.41
   2  10   6    5.47    1.44
   2  10   6    7.48    1.59
   2  10   6   11.23    1.60
  -2 -10  -6    6.86    1.41
   2 -10   6    6.67    1.37
   2 -10   6    8.56    1.53
  -2 -10  -6   11.10    2.13
   2 -10   6    6.55    2.36
  -2 -10  -6    8.10    2.31
   2 -10   6    8.38    1.80
   1  10   6    1.15    1.13
  -1  10  -6    0.35    0.98
  -1  10  -6    0.34    1.28
   1  10   6    0.27    0.99
   1 -10   6   -0.85    1.12
   1 -10   6   -0.49    1.17
   1 -10   6    0.90    1.74
  -1 -10  -6    0.66    1.49
   1 -10   6    0.90    1.22
  -1 -10  -6   -0.39    0.93
  -1 -10  -6   -0.85    1.30
   0  10   6   26.51    2.59
   0  10   6   28.25    2.31
   0  10  -6   29.12    2.70
   0  10  -6   27.13    2.39
   0  10   6   29.34    2.51
   0 -10   6   25.85    2.41
   0 -10   6   27.61    2.58
   0 -10   6   29.22    2.77
   0 -10  -6   26.54    2.47
   0 -10   6   27.39    2.95
   0 -10  -6   31.51    2.78
   0 -10  -6   24.65    3.10
  -1  10   6    5.28    1.35
  -1  10   6    6.84    1.21
   1  10  -6    5.12    1.13
  -1  10   6    3.84    1.12
   1  10  -6    6.90    1.72
   1 -10  -6    5.18    1.19
  -1 -10   6    6.45    1.28
  -1 -10   6    3.78    1.55
   1 -10  -6    4.34    1.13
   1 -10  -6    5.36    1.76
  -2  10   6    8.20    1.46
   2  10  -6   11.24    1.64
   2  10  -6   12.12    1.92
  -2  10   6   12.04    1.81
   2  10  -6    9.36    1.35
   2 -10  -6    9.54    1.59
  -2 -10   6    8.09    2.10
  -2 -10   6    9.28    1.53
   2 -10  -6   10.23    1.99
  -2 -10   6    8.28    1.59
  -3  10   6    3.63    1.54
   3  10  -6    0.81    1.50
   3  10  -6    0.89    1.24
   3 -10  -6    2.40    1.72
  -3 -10   6    0.42    1.62
   3 -10  -6    1.45    1.58
   4  10  -6   22.79    3.01
   4  10  -6   20.74    3.33
  -4  10   6   21.83    2.67
   4  10  -6   21.01    2.55
  -4 -10   6   24.18    2.74
   4 -10  -6   22.23    3.03
  -5  10   6    1.69    1.90
   5  10  -6    6.43    1.75
   5  10  -6    4.87    2.37
   5  10  -6    3.99    2.82
[truncated: 646,070 more chars]
