# Supplementary material for: Cobalt-Catalyzed Hydrogenation Reactions Enabled by Ligand-Based Storage of Dihydrogen
Source: ACS Catal. 2022 Aug 1;12(16):9933–43. doi: 10.1021/acscatal.2c02467 (PMC9396622; doi:10.1021/acscatal.2c02467)
Supplement: Supplementary file 3 — cs2c02467_si_003.cif [file cs2c02467_si_003.cif]

data_1067_lm_jsa5
_audit_creation_date               2021-12-13
_audit_creation_method
;
Olex2 1.5
(compiled 2021.12.09 svn.r5202d8cf for OlexSys, GUI svn.r6439)
;
_shelx_SHELXL_version_number       '2018/3'
_audit_contact_author_address      ?
_audit_contact_author_email        ?
_audit_contact_author_name         ''
_audit_contact_author_phone        ?
_publ_contact_author_id_orcid      ?
_publ_section_references
;
Dolomanov, O.V., Bourhis, L.J., Gildea, R.J, Howard, J.A.K. & Puschmann, H.
 (2009), J. Appl. Cryst. 42, 339-341.

a) Sheldrick, G.M. (2015). Acta Cryst. A71, 3-8.
b) Sheldrick, G.M. (2015). Acta Cryst. C71, 3-8.
;
_chemical_name_common              ?
_chemical_name_systematic          ?
_chemical_formula_moiety           'C29 H34 Co F3 N5 O3 S'
_chemical_formula_sum              'C29 H34 Co F3 N5 O3 S'
_chemical_formula_weight           648.60
_chemical_melting_point            ?
loop_
  _atom_type_symbol
  _atom_type_description
  _atom_type_scat_dispersion_real
  _atom_type_scat_dispersion_imag
  _atom_type_scat_source
 'C' 'C' 0.0033 0.0016 'International Tables Vol C Tables 4.2.6.8 and 6.1.1.4'
 'H' 'H' 0.0000 0.0000 'International Tables Vol C Tables 4.2.6.8 and 6.1.1.4'
 'Co' 'Co' 0.3494 0.9721 'International Tables Vol C Tables 4.2.6.8 and 6.1.1.4'
 'F' 'F' 0.0171 0.0103 'International Tables Vol C Tables 4.2.6.8 and 6.1.1.4'
 'N' 'N' 0.0061 0.0033 'International Tables Vol C Tables 4.2.6.8 and 6.1.1.4'
 'O' 'O' 0.0106 0.0060 'International Tables Vol C Tables 4.2.6.8 and 6.1.1.4'
 'S' 'S' 0.1246 0.1234 'International Tables Vol C Tables 4.2.6.8 and 6.1.1.4'

_shelx_space_group_comment
;
The symmetry employed for this shelxl refinement is uniquely defined
by the following loop, which should always be used as a source of
symmetry information in preference to the above space-group names.
They are only intended as comments.
;
_space_group_crystal_system        'monoclinic'
_space_group_IT_number             14
_space_group_name_H-M_alt          'P 1 21/c 1'
_space_group_name_Hall             '-P 2ybc'
loop_
  _space_group_symop_operation_xyz
 'x, y, z'
 '-x, y+1/2, -z+1/2'
 '-x, -y, -z'
 'x, -y-1/2, z-1/2'

_cell_length_a                     10.791(3)
_cell_length_b                     23.464(6)
_cell_length_c                     11.749(3)
_cell_angle_alpha                  90
_cell_angle_beta                   97.322(8)
_cell_angle_gamma                  90
_cell_volume                       2950.5(13)
_cell_formula_units_Z              4
_cell_measurement_reflns_used      8389
_cell_measurement_temperature      100(2)
_cell_measurement_theta_max        23.09
_cell_measurement_theta_min        2.45
_shelx_estimated_absorpt_T_max     0.950
_shelx_estimated_absorpt_T_min     0.779
_exptl_absorpt_coefficient_mu      0.711
_exptl_absorpt_correction_T_max    0.7452
_exptl_absorpt_correction_T_min    0.4835
_exptl_absorpt_correction_type     multi-scan
_exptl_absorpt_process_details
;
SADABS-2016/2 (Bruker,2016/2) was used for absorption correction.
wR2(int) was 0.1365 before and 0.1017 after correction.
The Ratio of minimum to maximum transmission is 0.6488.
;
_exptl_absorpt_special_details     ?
_exptl_crystal_colour              ?
_exptl_crystal_density_diffrn      1.460
_exptl_crystal_density_meas        ?
_exptl_crystal_density_method      ?
_exptl_crystal_description         block
_exptl_crystal_F_000               1348
loop_
  _exptl_crystal_face_index_h
  _exptl_crystal_face_index_k
  _exptl_crystal_face_index_l
  _exptl_crystal_face_perp_dist
 -1.00 -1.00 -1.00 0.0180
 1.00 1.00 -1.00 0.1650
 -1.00 -1.00 1.00 0.0120
 1.00 0.00 1.00 0.1080
 1.00 0.00 0.00 0.1690
 1.00 -1.00 0.00 0.1350
 1.00 1.00 0.00 0.1800
 -1.00 -1.00 0.00 0.0120
 0.00 0.00 1.00 0.0110
 0.00 1.00 0.00 0.0710
 0.00 -1.00 0.00 0.0390
 0.00 -1.00 -1.00 0.0330
 0.00 1.00 -1.00 0.0570
 0.00 -1.00 1.00 0.0180

_exptl_crystal_size_max            0.37
_exptl_crystal_size_mid            0.135
_exptl_crystal_size_min            0.073
_exptl_transmission_factor_max     ?
_exptl_transmission_factor_min     ?
_diffrn_reflns_av_R_equivalents    0.2243
_diffrn_reflns_av_unetI/netI       0.1243
_diffrn_reflns_Laue_measured_fraction_full  0.998
_diffrn_reflns_Laue_measured_fraction_max  0.984
_diffrn_reflns_limit_h_max         13
_diffrn_reflns_limit_h_min         -12
_diffrn_reflns_limit_k_max         28
_diffrn_reflns_limit_k_min         -28
_diffrn_reflns_limit_l_max         14
_diffrn_reflns_limit_l_min         -14
_diffrn_reflns_number              33370
_diffrn_reflns_point_group_measured_fraction_full  0.998
_diffrn_reflns_point_group_measured_fraction_max  0.984
_diffrn_reflns_theta_full          25.242
_diffrn_reflns_theta_max           25.719
_diffrn_reflns_theta_min           2.463
_diffrn_ambient_temperature        100.01
_diffrn_detector_area_resol_mean   10.4167
_diffrn_detector_type              CMOS
_diffrn_measured_fraction_theta_full  0.998
_diffrn_measured_fraction_theta_max  0.984
_diffrn_measurement_device_type    'Bruker D8Venture'
_diffrn_measurement_method         '\f and \w scans'
_diffrn_radiation_type             MoK\a
_diffrn_radiation_wavelength       0.71073
_diffrn_source                     x-ray
_reflns_Friedel_coverage           0.000
_reflns_Friedel_fraction_full      .
_reflns_Friedel_fraction_max       .
_reflns_number_gt                  3864
_reflns_number_total               5544
_reflns_special_details
;
 Reflections were merged by SHELXL according to the crystal
 class for the calculation of statistics and refinement.
 
 _reflns_Friedel_fraction is defined as the number of unique
 Friedel pairs measured divided by the number that would be
 possible theoretically, ignoring centric projections and
 systematic absences.
;
_reflns_threshold_expression       'I > 2\s(I)'
_computing_cell_refinement         'SAINT V.8.35A (Bruker AXS Inc., 2013)'
_computing_data_collection         'APEX3 v.2015.9-0 (Bruker AXS Inc., 2015)'
_computing_data_reduction          'SAINT V.8.35A (Bruker AXS Inc., 2013)'
_computing_molecular_graphics      'Olex2 1.5 (Dolomanov et al., 2009)'
_computing_publication_material    'Olex2 1.5 (Dolomanov et al., 2009)'
_computing_structure_refinement    'XL  (Sheldrick, 2008)'
_computing_structure_solution      'XT 2014/5 (Sheldrick, 2015a)'
_refine_diff_density_max           1.211
_refine_diff_density_min           -0.756
_refine_diff_density_rms           0.148
_refine_ls_extinction_coef         .
_refine_ls_extinction_method       none
_refine_ls_goodness_of_fit_ref     1.058
_refine_ls_hydrogen_treatment      constr
_refine_ls_matrix_type             full
_refine_ls_number_parameters       417
_refine_ls_number_reflns           5544
_refine_ls_number_restraints       102
_refine_ls_R_factor_all            0.1696
_refine_ls_R_factor_gt             0.1276
_refine_ls_restrained_S_all        1.050
_refine_ls_shift/su_max            0.000
_refine_ls_shift/su_mean           0.000
_refine_ls_structure_factor_coef   Fsqd
_refine_ls_weighting_details      
 'w=1/[\s^2^(Fo^2^)+(0.0163P)^2^+66.0760P] where P=(Fo^2^+2Fc^2^)/3'
_refine_ls_weighting_scheme        calc
_refine_ls_wR_factor_gt            0.2773
_refine_ls_wR_factor_ref           0.2994
_refine_special_details            ?
_olex2_refinement_description
;
1. Fixed Uiso
 At 1.2 times of:
  All C(H) groups
 At 1.5 times of:
  All C(H,H,H) groups
2. Restrained distances
 S1X-O3X \\sim S1-O3
 with sigma of 0.02
 F3X-C29X \\sim F2X-C29X \\sim F1X-C29X \\sim F1-C29 \\sim F3-C29 \\sim F2-C29
 with sigma of 0.02
 S1X-C29X \\sim S1-C29
 with sigma of 0.02
 S1-O1 \\sim S1X-O1
 with sigma of 0.02
3. Uiso/Uaniso restraints and constraints
Uanis(O3X) = Uanis(O3)
Uanis(F3X) = Uanis(F2)
Uanis(S1X) = Uanis(S1)
Uanis(F3X) = Uanis(F3)
4. Rigid body (RIGU) restrains
 O2, S1, F1, F2, F3, O3, C29, S1X, F1X, F2X, F3X, O3X, C29X
 with sigma for 1-2 distances of 0.004 and sigma for 1-3 distances of 0.004
5. Others
 Fixed Sof: S1(0.8) F1(0.8) F2(0.8) F3(0.8) O3(0.8) C29(0.8) S1X(0.2) F1X(0.2)
 F2X(0.2) F3X(0.2) O3X(0.2) C29X(0.2)
6.a Aromatic/amide H refined with riding coordinates:
 C7(H7), C8(H8), C11(H11), C12(H12), C14(H14), C15(H15), C19(H19), C20(H20),
 C23(H23), C24(H24)
6.b Idealised Me refined as rotating group:
 C2(H2A,H2B,H2C), C3(H3A,H3B,H3C), C4(H4A,H4B,H4C), C10(H10A,H10B,H10C),
 C22(H22A,H22B,H22C), C26(H26A,H26B,H26C), C27(H27A,H27B,H27C), C28(H28A,H28B,
 H28C)
;
_atom_sites_solution_hydrogens     geom
_atom_sites_solution_primary       dual
_atom_sites_solution_secondary     difmap
loop_
  _atom_site_label
  _atom_site_type_symbol
  _atom_site_fract_x
  _atom_site_fract_y
  _atom_site_fract_z
  _atom_site_U_iso_or_equiv
  _atom_site_adp_type
  _atom_site_occupancy
  _atom_site_site_symmetry_order
  _atom_site_calc_flag
  _atom_site_refinement_flags_posn
  _atom_site_refinement_flags_adp
  _atom_site_refinement_flags_occupancy
  _atom_site_disorder_assembly
  _atom_site_disorder_group
 Co1 Co 0.39885(12) 0.72969(6) 0.37023(11) 0.0248(4) Uani 1 1 d . . . . .
 O1 O 0.3947(7) 0.7966(3) 0.4918(6) 0.0321(16) Uani 1 1 d D . . . .
 O2 O 0.4321(6) 0.7862(3) 0.6949(6) 0.0310(16) Uani 1 1 d . . . . .
 N1 N 0.2205(8) 0.7438(3) 0.3069(7) 0.0261(18) Uani 1 1 d . . . . .
 N2 N 0.1290(7) 0.7091(3) 0.3008(6) 0.0218(17) Uani 1 1 d . . . . .
 N3 N 0.3571(7) 0.6568(3) 0.4283(6) 0.0229(17) Uani 1 1 d . . . . .
 N4 N 0.6246(7) 0.6773(3) 0.4939(6) 0.0215(16) Uani 1 1 d . . . . .
 N5 N 0.5781(7) 0.7157(3) 0.4279(6) 0.0234(17) Uani 1 1 d . . . . .
 C1 C 0.1773(10) 0.8000(4) 0.2535(9) 0.033(2) Uani 1 1 d . . . . .
 C2 C 0.2896(10) 0.8357(5) 0.2396(9) 0.037(3) Uani 1 1 d . . . . .
 H2A H 0.333560 0.845325 0.315333 0.056 Uiso 1 1 calc R U . . .
 H2B H 0.262966 0.870830 0.198336 0.056 Uiso 1 1 calc R U . . .
 H2C H 0.345805 0.814375 0.195902 0.056 Uiso 1 1 calc R U . . .
 C3 C 0.1012(14) 0.7897(5) 0.1355(10) 0.052(3) Uani 1 1 d . . . . .
 H3A H 0.155037 0.772568 0.083693 0.077 Uiso 1 1 calc R U . . .
 H3B H 0.068550 0.826135 0.103602 0.077 Uiso 1 1 calc R U . . .
 H3C H 0.031460 0.763970 0.143966 0.077 Uiso 1 1 calc R U . . .
 C4 C 0.0937(11) 0.8285(5) 0.3322(11) 0.046(3) Uani 1 1 d . . . . .
 H4A H 0.020024 0.804722 0.337294 0.069 Uiso 1 1 calc R U . . .
 H4B H 0.067281 0.865950 0.301008 0.069 Uiso 1 1 calc R U . . .
 H4C H 0.140305 0.833239 0.408857 0.069 Uiso 1 1 calc R U . . .
 C5 C 0.1392(9) 0.6534(4) 0.3398(7) 0.0218(19) Uani 1 1 d . . . . .
 C6 C 0.0234(9) 0.6205(4) 0.3081(8) 0.0223(19) Uani 1 1 d . . . . .
 C7 C -0.0385(9) 0.6237(4) 0.1952(8) 0.024(2) Uani 1 1 d . . . . .
 H7 H -0.009930 0.649709 0.142253 0.029 Uiso 1 1 calc R U . . .
 C8 C -0.1398(10) 0.5896(4) 0.1612(9) 0.032(2) Uani 1 1 d . . . . .
 H8 H -0.181594 0.593037 0.085271 0.039 Uiso 1 1 calc R U . . .
 C9 C -0.1821(10) 0.5506(4) 0.2345(10) 0.037(3) Uani 1 1 d . . . . .
 C10 C -0.2891(12) 0.5108(6) 0.1953(12) 0.054(3) Uani 1 1 d . . . . .
 H10A H -0.321452 0.519120 0.115325 0.081 Uiso 1 1 calc R U . . .
 H10B H -0.355723 0.516052 0.243756 0.081 Uiso 1 1 calc R U . . .
 H10C H -0.259486 0.471255 0.201504 0.081 Uiso 1 1 calc R U . . .
 C11 C -0.1257(9) 0.5487(4) 0.3461(9) 0.031(2) Uani 1 1 d . . . . .
 H11 H -0.156606 0.523203 0.398702 0.037 Uiso 1 1 calc R U . . .
 C12 C -0.0251(9) 0.5831(4) 0.3831(9) 0.029(2) Uani 1 1 d . . . . .
 H12 H 0.011738 0.581257 0.460935 0.035 Uiso 1 1 calc R U . . .
 C13 C 0.2452(8) 0.6293(4) 0.3991(7) 0.0222(19) Uani 1 1 d . . . . .
 C14 C 0.2613(9) 0.5707(4) 0.4385(7) 0.0216(19) Uani 1 1 d . . . . .
 H14 H 0.200710 0.541279 0.426262 0.026 Uiso 1 1 calc R U . . .
 C15 C 0.3741(9) 0.5657(4) 0.4937(8) 0.0218(19) Uani 1 1 d . . . . .
 H15 H 0.408797 0.532165 0.530088 0.026 Uiso 1 1 calc R U . . .
 C16 C 0.4362(9) 0.6195(4) 0.4899(8) 0.023(2) Uani 1 1 d . . . . .
 C17 C 0.5587(8) 0.6325(4) 0.5310(7) 0.0196(19) Uani 1 1 d . . . . .
 C18 C 0.6370(9) 0.5969(4) 0.6170(8) 0.023(2) Uani 1 1 d . . . . .
 C19 C 0.5803(9) 0.5699(4) 0.7062(8) 0.024(2) Uani 1 1 d . . . . .
 H19 H 0.492837 0.572483 0.708474 0.029 Uiso 1 1 calc R U . . .
 C20 C 0.6558(10) 0.5397(4) 0.7893(8) 0.028(2) Uani 1 1 d . . . . .
 H20 H 0.617601 0.522088 0.848812 0.034 Uiso 1 1 calc R U . . .
 C21 C 0.7811(10) 0.5339(4) 0.7909(9) 0.030(2) Uani 1 1 d . . . . .
 C22 C 0.8599(13) 0.4991(6) 0.8786(10) 0.050(3) Uani 1 1 d . . . . .
 H22A H 0.825822 0.501244 0.951890 0.075 Uiso 1 1 calc R U . . .
 H22B H 0.945610 0.513788 0.888333 0.075 Uiso 1 1 calc R U . . .
 H22C H 0.860022 0.459306 0.853093 0.075 Uiso 1 1 calc R U . . .
 C23 C 0.8345(10) 0.5603(4) 0.7015(9) 0.030(2) Uani 1 1 d . . . . .
 H23 H 0.921807 0.556846 0.699120 0.036 Uiso 1 1 calc R U . . .
 C24 C 0.7636(9) 0.5910(4) 0.6173(8) 0.025(2) Uani 1 1 d . . . . .
 H24 H 0.802982 0.608488 0.558370 0.030 Uiso 1 1 calc R U . . .
 C25 C 0.6839(9) 0.7527(4) 0.3900(8) 0.024(2) Uani 1 1 d . . . . .
 C26 C 0.6275(10) 0.8034(4) 0.3245(8) 0.033(2) Uani 1 1 d . . . . .
 H26A H 0.566888 0.790353 0.260611 0.049 Uiso 1 1 calc R U . . .
 H26B H 0.693574 0.825294 0.294568 0.049 Uiso 1 1 calc R U . . .
 H26C H 0.585289 0.827536 0.375716 0.049 Uiso 1 1 calc R U . . .
 C27 C 0.7504(10) 0.7154(5) 0.3129(9) 0.036(2) Uani 1 1 d . . . . .
 H27A H 0.693209 0.705721 0.244007 0.054 Uiso 1 1 calc R U . . .
 H27B H 0.778550 0.680427 0.353783 0.054 Uiso 1 1 calc R U . . .
 H27C H 0.822836 0.735855 0.290613 0.054 Uiso 1 1 calc R U . . .
 C28 C 0.7690(11) 0.7725(5) 0.4962(9) 0.037(3) Uani 1 1 d . . . . .
 H28A H 0.721110 0.796088 0.543895 0.055 Uiso 1 1 calc R U . . .
 H28B H 0.838048 0.794969 0.472725 0.055 Uiso 1 1 calc R U . . .
 H28C H 0.802587 0.739279 0.540270 0.055 Uiso 1 1 calc R U . . .
 S1 S 0.3741(3) 0.81919(13) 0.6009(2) 0.0254(7) Uani 0.8 1 d D . P A 1
 F1 F 0.4218(9) 0.9214(4) 0.5304(8) 0.045(2) Uani 0.8 1 d D . P A 1
 F2 F 0.5834(8) 0.8758(4) 0.6006(7) 0.0448(14) Uani 0.8 1 d D . P A 1
 F3 F 0.4576(9) 0.9100(3) 0.7116(7) 0.0448(14) Uani 0.8 1 d D . P A 1
 O3 O 0.2497(9) 0.8368(5) 0.6077(9) 0.037(2) Uani 0.8 1 d D . P A 1
 C29 C 0.4640(10) 0.8851(5) 0.6116(9) 0.033(2) Uani 0.8 1 d D . P A 1
 S1X S 0.4491(12) 0.8233(5) 0.5922(9) 0.0254(7) Uani 0.2 1 d D . P A 2
 F1X F 0.228(3) 0.8687(18) 0.607(3) 0.044(7) Uani 0.2 1 d D . P A 2
 F2X F 0.355(4) 0.9141(18) 0.505(3) 0.053(9) Uani 0.2 1 d D . P A 2
 F3X F 0.383(4) 0.9137(14) 0.695(3) 0.0448(14) Uani 0.2 1 d D . P A 2
 O3X O 0.568(2) 0.8467(18) 0.576(3) 0.037(2) Uani 0.2 1 d D . P A 2
 C29X C 0.346(2) 0.8844(11) 0.601(2) 0.030(5) Uani 0.2 1 d D . P A 2

loop_
  _atom_site_aniso_label
  _atom_site_aniso_U_11
  _atom_site_aniso_U_22
  _atom_site_aniso_U_33
  _atom_site_aniso_U_23
  _atom_site_aniso_U_13
  _atom_site_aniso_U_12
 Co1 0.0223(7) 0.0254(7) 0.0268(7) 0.0050(6) 0.0032(5) -0.0011(5)
 O1 0.040(4) 0.029(4) 0.030(4) -0.010(3) 0.014(3) 0.000(3)
 O2 0.030(4) 0.038(4) 0.024(3) 0.002(3) -0.001(3) 0.007(3)
 N1 0.028(4) 0.032(4) 0.019(4) 0.006(3) 0.004(3) -0.007(3)
 N2 0.019(4) 0.027(4) 0.019(4) 0.006(3) -0.001(3) -0.001(3)
 N3 0.024(4) 0.022(4) 0.021(4) 0.000(3) -0.004(3) -0.003(3)
 N4 0.027(4) 0.022(4) 0.017(4) -0.002(3) 0.007(3) -0.003(3)
 N5 0.029(4) 0.021(4) 0.019(4) 0.003(3) 0.002(3) 0.001(3)
 C1 0.040(6) 0.026(5) 0.032(6) 0.005(4) 0.003(5) 0.000(4)
 C2 0.041(6) 0.035(6) 0.035(6) 0.004(5) 0.002(5) -0.006(5)
 C3 0.073(9) 0.039(6) 0.039(7) 0.023(6) -0.008(6) -0.011(6)
 C4 0.043(7) 0.040(7) 0.056(8) 0.014(6) 0.013(6) 0.006(5)
 C5 0.027(5) 0.026(5) 0.014(4) 0.006(4) 0.009(4) 0.003(4)
 C6 0.028(5) 0.017(4) 0.024(5) -0.003(4) 0.009(4) 0.000(4)
 C7 0.028(5) 0.024(5) 0.022(5) 0.004(4) 0.009(4) 0.000(4)
 C8 0.035(6) 0.031(5) 0.028(5) -0.001(4) -0.003(4) 0.005(5)
 C9 0.037(6) 0.027(5) 0.046(7) -0.005(5) 0.001(5) -0.004(5)
 C10 0.054(8) 0.050(8) 0.056(8) 0.000(6) -0.003(6) -0.019(6)
 C11 0.028(5) 0.029(5) 0.039(6) 0.004(4) 0.013(5) -0.005(4)
 C12 0.030(5) 0.030(5) 0.028(5) 0.003(4) 0.003(4) 0.000(4)
 C13 0.023(5) 0.029(5) 0.017(4) -0.003(4) 0.011(4) -0.004(4)
 C14 0.026(5) 0.025(5) 0.015(4) -0.001(4) 0.008(4) -0.002(4)
 C15 0.027(5) 0.020(4) 0.020(4) 0.004(4) 0.012(4) 0.000(4)
 C16 0.029(5) 0.022(5) 0.019(4) -0.002(4) 0.008(4) 0.003(4)
 C17 0.021(5) 0.018(4) 0.021(5) -0.007(4) 0.009(4) 0.001(3)
 C18 0.036(5) 0.013(4) 0.022(5) -0.010(4) 0.007(4) -0.002(4)
 C19 0.030(5) 0.018(4) 0.025(5) -0.001(4) 0.008(4) 0.001(4)
 C20 0.045(6) 0.018(5) 0.022(5) -0.003(4) 0.008(4) -0.002(4)
 C21 0.036(6) 0.020(5) 0.033(6) -0.010(4) -0.001(5) 0.007(4)
 C22 0.065(8) 0.056(8) 0.028(6) 0.003(6) -0.004(6) 0.021(7)
 C23 0.029(5) 0.029(5) 0.034(6) -0.013(4) 0.006(4) 0.002(4)
 C24 0.032(5) 0.023(5) 0.018(4) -0.005(4) 0.004(4) 0.001(4)
 C25 0.035(5) 0.025(5) 0.014(4) 0.003(4) 0.005(4) -0.004(4)
 C26 0.047(6) 0.029(5) 0.024(5) 0.010(4) 0.011(5) -0.001(5)
 C27 0.034(6) 0.040(6) 0.036(6) -0.001(5) 0.010(5) -0.003(5)
 C28 0.048(7) 0.036(6) 0.026(5) 0.004(5) -0.001(5) -0.012(5)
 S1 0.0248(16) 0.0314(15) 0.0204(13) 0.0002(12) 0.0045(13) 0.0006(14)
 F1 0.058(6) 0.034(5) 0.045(5) 0.005(4) 0.015(4) -0.003(5)
 F2 0.052(3) 0.038(3) 0.046(3) -0.011(2) 0.013(3) -0.001(3)
 F3 0.052(3) 0.038(3) 0.046(3) -0.011(2) 0.013(3) -0.001(3)
 O3 0.035(5) 0.046(6) 0.030(5) 0.005(5) 0.006(4) 0.005(4)
 C29 0.043(5) 0.024(5) 0.034(5) -0.011(4) 0.007(5) -0.008(4)
 S1X 0.0248(16) 0.0314(15) 0.0204(13) 0.0002(12) 0.0045(13) 0.0006(14)
 F1X 0.034(10) 0.06(2) 0.041(18) -0.001(17) 0.025(11) -0.005(9)
 F2X 0.07(3) 0.040(19) 0.053(10) 0.020(14) 0.031(16) 0.000(17)
 F3X 0.052(3) 0.038(3) 0.046(3) -0.011(2) 0.013(3) -0.001(3)
 O3X 0.035(5) 0.046(6) 0.030(5) 0.005(5) 0.006(4) 0.005(4)
 C29X 0.033(10) 0.028(11) 0.033(10) 0.002(7) 0.017(9) 0.000(9)

_geom_special_details
;
 All esds (except the esd in the dihedral angle between two l.s. planes)
 are estimated using the full covariance matrix.  The cell esds are taken
 into account individually in the estimation of esds in distances, angles
 and torsion angles; correlations between esds in cell parameters are only
 used when they are defined by crystal symmetry.  An approximate (isotropic)
 treatment of cell esds is used for estimating esds involving l.s. planes.
;
loop_
  _geom_bond_atom_site_label_1
  _geom_bond_atom_site_label_2
  _geom_bond_distance
  _geom_bond_site_symmetry_2
  _geom_bond_publ_flag
 Co1 O1 2.126(7) . ?
 Co1 O2 2.168(7) 4_575 ?
 Co1 N1 2.000(8) . ?
 Co1 N3 1.916(8) . ?
 Co1 N5 1.994(8) . ?
 O1 S1 1.431(7) . ?
 O1 S1X 1.397(12) . ?
 O2 S1 1.427(7) . ?
 O2 S1X 1.519(14) . ?
 N1 N2 1.274(10) . ?
 N1 C1 1.509(12) . ?
 N2 C5 1.385(11) . ?
 N3 C13 1.374(12) . ?
 N3 C16 1.365(12) . ?
 N4 N5 1.251(10) . ?
 N4 C17 1.371(11) . ?
 N5 C25 1.545(12) . ?
 C1 C2 1.501(15) . ?
 C1 C3 1.537(15) . ?
 C1 C4 1.526(16) . ?
 C2 H2A 0.9800 . ?
 C2 H2B 0.9800 . ?
 C2 H2C 0.9800 . ?
 C3 H3A 0.9800 . ?
 C3 H3B 0.9800 . ?
 C3 H3C 0.9800 . ?
 C4 H4A 0.9800 . ?
 C4 H4B 0.9800 . ?
 C4 H4C 0.9800 . ?
 C5 C6 1.476(13) . ?
 C5 C13 1.383(13) . ?
 C6 C7 1.410(13) . ?
 C6 C12 1.392(13) . ?
 C7 H7 0.9500 . ?
 C7 C8 1.373(14) . ?
 C8 H8 0.9500 . ?
 C8 C9 1.375(15) . ?
 C9 C10 1.510(15) . ?
 C9 C11 1.375(15) . ?
 C10 H10A 0.9800 . ?
 C10 H10B 0.9800 . ?
 C10 H10C 0.9800 . ?
 C11 H11 0.9500 . ?
 C11 C12 1.378(14) . ?
 C12 H12 0.9500 . ?
 C13 C14 1.452(13) . ?
 C14 H14 0.9500 . ?
 C14 C15 1.310(13) . ?
 C15 H15 0.9500 . ?
 C15 C16 1.431(13) . ?
 C16 C17 1.383(13) . ?
 C17 C18 1.488(13) . ?
 C18 C19 1.428(13) . ?
 C18 C24 1.373(13) . ?
 C19 H19 0.9500 . ?
 C19 C20 1.383(14) . ?
 C20 H20 0.9500 . ?
 C20 C21 1.358(14) . ?
 C21 C22 1.493(15) . ?
 C21 C23 1.404(15) . ?
 C22 H22A 0.9800 . ?
 C22 H22B 0.9800 . ?
 C22 H22C 0.9800 . ?
 C23 H23 0.9500 . ?
 C23 C24 1.374(14) . ?
 C24 H24 0.9500 . ?
 C25 C26 1.501(13) . ?
 C25 C27 1.506(14) . ?
 C25 C28 1.524(13) . ?
 C26 H26A 0.9800 . ?
 C26 H26B 0.9800 . ?
 C26 H26C 0.9800 . ?
 C27 H27A 0.9800 . ?
 C27 H27B 0.9800 . ?
 C27 H27C 0.9800 . ?
 C28 H28A 0.9800 . ?
 C28 H28B 0.9800 . ?
 C28 H28C 0.9800 . ?
 S1 O3 1.416(10) . ?
 S1 C29 1.821(12) . ?
 F1 C29 1.318(11) . ?
 F2 C29 1.330(11) . ?
 F3 C29 1.322(11) . ?
 S1X O3X 1.43(2) . ?
 S1X C29X 1.83(2) . ?
 F1X C29X 1.331(16) . ?
 F2X C29X 1.332(16) . ?
 F3X C29X 1.323(16) . ?

loop_
  _geom_angle_atom_site_label_1
  _geom_angle_atom_site_label_2
  _geom_angle_atom_site_label_3
  _geom_angle
  _geom_angle_site_symmetry_1
  _geom_angle_site_symmetry_3
  _geom_angle_publ_flag
 O1 Co1 O2 141.7(3) . 4_575 ?
 N1 Co1 O1 91.5(3) . . ?
 N1 Co1 O2 86.7(3) . 4_575 ?
 N3 Co1 O1 113.2(3) . . ?
 N3 Co1 O2 105.1(3) . 4_575 ?
 N3 Co1 N1 91.2(3) . . ?
 N3 Co1 N5 89.7(3) . . ?
 N5 Co1 O1 89.8(3) . . ?
 N5 Co1 O2 91.4(3) . 4_575 ?
 N5 Co1 N1 178.1(3) . . ?
 S1 O1 Co1 153.5(5) . . ?
 S1X O1 Co1 148.9(7) . . ?
 S1 O2 Co1 136.0(4) . 4_576 ?
 N2 N1 Co1 128.2(6) . . ?
 N2 N1 C1 109.7(8) . . ?
 C1 N1 Co1 122.1(6) . . ?
 N1 N2 C5 123.7(8) . . ?
 C13 N3 Co1 124.8(6) . . ?
 C16 N3 Co1 127.0(6) . . ?
 C16 N3 C13 107.5(8) . . ?
 N5 N4 C17 124.5(8) . . ?
 N4 N5 Co1 128.6(6) . . ?
 N4 N5 C25 109.3(7) . . ?
 C25 N5 Co1 122.0(6) . . ?
 N1 C1 C3 109.9(8) . . ?
 N1 C1 C4 107.9(8) . . ?
 C2 C1 N1 108.8(9) . . ?
 C2 C1 C3 109.6(9) . . ?
 C2 C1 C4 111.6(9) . . ?
 C4 C1 C3 109.0(10) . . ?
 C1 C2 H2A 109.5 . . ?
 C1 C2 H2B 109.5 . . ?
 C1 C2 H2C 109.5 . . ?
 H2A C2 H2B 109.5 . . ?
 H2A C2 H2C 109.5 . . ?
 H2B C2 H2C 109.5 . . ?
 C1 C3 H3A 109.5 . . ?
 C1 C3 H3B 109.5 . . ?
 C1 C3 H3C 109.5 . . ?
 H3A C3 H3B 109.5 . . ?
 H3A C3 H3C 109.5 . . ?
 H3B C3 H3C 109.5 . . ?
 C1 C4 H4A 109.5 . . ?
 C1 C4 H4B 109.5 . . ?
 C1 C4 H4C 109.5 . . ?
 H4A C4 H4B 109.5 . . ?
 H4A C4 H4C 109.5 . . ?
 H4B C4 H4C 109.5 . . ?
 N2 C5 C6 112.4(8) . . ?
 C13 C5 N2 125.4(9) . . ?
 C13 C5 C6 122.2(8) . . ?
 C7 C6 C5 119.6(8) . . ?
 C12 C6 C5 123.0(8) . . ?
 C12 C6 C7 117.3(9) . . ?
 C6 C7 H7 119.8 . . ?
 C8 C7 C6 120.5(9) . . ?
 C8 C7 H7 119.8 . . ?
 C7 C8 H8 119.3 . . ?
 C7 C8 C9 121.5(9) . . ?
 C9 C8 H8 119.3 . . ?
 C8 C9 C10 121.5(10) . . ?
 C11 C9 C8 118.5(10) . . ?
 C11 C9 C10 119.9(10) . . ?
 C9 C10 H10A 109.5 . . ?
 C9 C10 H10B 109.5 . . ?
 C9 C10 H10C 109.5 . . ?
 H10A C10 H10B 109.5 . . ?
 H10A C10 H10C 109.5 . . ?
 H10B C10 H10C 109.5 . . ?
 C9 C11 H11 119.4 . . ?
 C9 C11 C12 121.2(10) . . ?
 C12 C11 H11 119.4 . . ?
 C6 C12 H12 119.5 . . ?
 C11 C12 C6 120.9(9) . . ?
 C11 C12 H12 119.5 . . ?
 N3 C13 C5 125.2(8) . . ?
 N3 C13 C14 107.5(8) . . ?
 C5 C13 C14 127.3(8) . . ?
 C13 C14 H14 126.0 . . ?
 C15 C14 C13 108.0(8) . . ?
 C15 C14 H14 126.0 . . ?
 C14 C15 H15 125.8 . . ?
 C14 C15 C16 108.4(8) . . ?
 C16 C15 H15 125.8 . . ?
 N3 C16 C15 108.6(8) . . ?
 N3 C16 C17 123.3(8) . . ?
 C17 C16 C15 128.0(9) . . ?
 N4 C17 C16 124.8(8) . . ?
 N4 C17 C18 112.0(8) . . ?
 C16 C17 C18 123.2(8) . . ?
 C19 C18 C17 119.3(9) . . ?
 C24 C18 C17 122.5(8) . . ?
 C24 C18 C19 118.2(9) . . ?
 C18 C19 H19 120.7 . . ?
 C20 C19 C18 118.5(9) . . ?
 C20 C19 H19 120.7 . . ?
 C19 C20 H20 118.1 . . ?
 C21 C20 C19 123.8(10) . . ?
 C21 C20 H20 118.1 . . ?
 C20 C21 C22 122.9(11) . . ?
 C20 C21 C23 116.6(9) . . ?
 C23 C21 C22 120.4(10) . . ?
 C21 C22 H22A 109.5 . . ?
 C21 C22 H22B 109.5 . . ?
 C21 C22 H22C 109.5 . . ?
 H22A C22 H22B 109.5 . . ?
 H22A C22 H22C 109.5 . . ?
 H22B C22 H22C 109.5 . . ?
 C21 C23 H23 119.1 . . ?
 C24 C23 C21 121.8(9) . . ?
 C24 C23 H23 119.1 . . ?
 C18 C24 C23 121.1(9) . . ?
 C18 C24 H24 119.4 . . ?
 C23 C24 H24 119.4 . . ?
 C26 C25 N5 109.1(8) . . ?
 C26 C25 C27 110.2(8) . . ?
 C26 C25 C28 109.9(8) . . ?
 C27 C25 N5 105.8(7) . . ?
 C27 C25 C28 112.7(9) . . ?
 C28 C25 N5 109.0(7) . . ?
 C25 C26 H26A 109.5 . . ?
 C25 C26 H26B 109.5 . . ?
 C25 C26 H26C 109.5 . . ?
 H26A C26 H26B 109.5 . . ?
 H26A C26 H26C 109.5 . . ?
 H26B C26 H26C 109.5 . . ?
 C25 C27 H27A 109.5 . . ?
 C25 C27 H27B 109.5 . . ?
 C25 C27 H27C 109.5 . . ?
 H27A C27 H27B 109.5 . . ?
 H27A C27 H27C 109.5 . . ?
 H27B C27 H27C 109.5 . . ?
 C25 C28 H28A 109.5 . . ?
 C25 C28 H28B 109.5 . . ?
 C25 C28 H28C 109.5 . . ?
 H28A C28 H28B 109.5 . . ?
 H28A C28 H28C 109.5 . . ?
 H28B C28 H28C 109.5 . . ?
 O1 S1 C29 103.6(5) . . ?
 O2 S1 O1 112.9(4) . . ?
 O2 S1 C29 103.3(5) . . ?
 O3 S1 O1 114.5(6) . . ?
 O3 S1 O2 116.1(6) . . ?
 O3 S1 C29 104.5(6) . . ?
 F1 C29 S1 111.6(8) . . ?
 F1 C29 F2 106.5(10) . . ?
 F1 C29 F3 107.7(10) . . ?
 F2 C29 S1 111.7(8) . . ?
 F3 C29 S1 110.5(8) . . ?
 F3 C29 F2 108.6(9) . . ?
 O1 S1X O2 109.4(9) . . ?
 O1 S1X O3X 110.6(19) . . ?
 O1 S1X C29X 101.8(12) . . ?
 O2 S1X C29X 105.7(12) . . ?
 O3X S1X O2 121.7(17) . . ?
 O3X S1X C29X 106(2) . . ?
 F1X C29X S1X 112(2) . . ?
 F1X C29X F2X 112(3) . . ?
 F2X C29X S1X 105(3) . . ?
 F3X C29X S1X 109(2) . . ?
 F3X C29X F1X 107(3) . . ?
 F3X C29X F2X 113(3) . . ?

loop_
  _geom_torsion_atom_site_label_1
  _geom_torsion_atom_site_label_2
  _geom_torsion_atom_site_label_3
  _geom_torsion_atom_site_label_4
  _geom_torsion
  _geom_torsion_site_symmetry_1
  _geom_torsion_site_symmetry_2
  _geom_torsion_site_symmetry_3
  _geom_torsion_site_symmetry_4
  _geom_torsion_publ_flag
 Co1 O1 S1 O2 48.3(12) . . . . ?
 Co1 O1 S1 O3 -87.5(12) . . . . ?
 Co1 O1 S1 C29 159.4(10) . . . . ?
 Co1 O1 S1X O2 -70.9(16) . . . . ?
 Co1 O1 S1X O3X 66(2) . . . . ?
 Co1 O1 S1X C29X 177.5(12) . . . . ?
 Co1 O2 S1 O1 -153.3(6) 4_576 . . . ?
 Co1 O2 S1 O3 -18.1(9) 4_576 . . . ?
 Co1 O2 S1 C29 95.6(7) 4_576 . . . ?
 Co1 O2 S1X O1 -143.2(11) 4_576 . . . ?
 Co1 O2 S1X O3X 86(3) 4_576 . . . ?
 Co1 O2 S1X C29X -34(2) 4_576 . . . ?
 Co1 N1 N2 C5 0.5(13) . . . . ?
 Co1 N1 C1 C2 9.5(11) . . . . ?
 Co1 N1 C1 C3 129.5(9) . . . . ?
 Co1 N1 C1 C4 -111.7(9) . . . . ?
 Co1 N3 C13 C5 -11.5(13) . . . . ?
 Co1 N3 C13 C14 166.6(6) . . . . ?
 Co1 N3 C16 C15 -167.2(6) . . . . ?
 Co1 N3 C16 C17 7.8(13) . . . . ?
 Co1 N5 C25 C26 9.7(10) . . . . ?
 Co1 N5 C25 C27 -108.8(8) . . . . ?
 Co1 N5 C25 C28 129.7(7) . . . . ?
 O1 S1 C29 F1 62.6(9) . . . . ?
 O1 S1 C29 F2 -56.5(8) . . . . ?
 O1 S1 C29 F3 -177.6(8) . . . . ?
 O1 S1X C29X F1X 60(3) . . . . ?
 O1 S1X C29X F2X -61(3) . . . . ?
 O1 S1X C29X F3X 178(2) . . . . ?
 O2 S1 C29 F1 -179.5(8) . . . . ?
 O2 S1 C29 F2 61.4(8) . . . . ?
 O2 S1 C29 F3 -59.7(9) . . . . ?
 O2 S1X C29X F1X -54(3) . . . . ?
 O2 S1X C29X F2X -175(3) . . . . ?
 O2 S1X C29X F3X 64(3) . . . . ?
 N1 N2 C5 C6 -172.2(8) . . . . ?
 N1 N2 C5 C13 6.1(14) . . . . ?
 N2 N1 C1 C2 -168.5(8) . . . . ?
 N2 N1 C1 C3 -48.5(12) . . . . ?
 N2 N1 C1 C4 70.3(10) . . . . ?
 N2 C5 C6 C7 46.0(11) . . . . ?
 N2 C5 C6 C12 -138.0(9) . . . . ?
 N2 C5 C13 N3 -0.3(14) . . . . ?
 N2 C5 C13 C14 -178.0(8) . . . . ?
 N3 C13 C14 C15 3.7(10) . . . . ?
 N3 C16 C17 N4 -16.5(14) . . . . ?
 N3 C16 C17 C18 167.3(8) . . . . ?
 N4 N5 C25 C26 -172.2(7) . . . . ?
 N4 N5 C25 C27 69.3(9) . . . . ?
 N4 N5 C25 C28 -52.2(10) . . . . ?
 N4 C17 C18 C19 147.1(8) . . . . ?
 N4 C17 C18 C24 -29.7(11) . . . . ?
 N5 N4 C17 C16 8.7(13) . . . . ?
 N5 N4 C17 C18 -174.7(8) . . . . ?
 C1 N1 N2 C5 178.3(8) . . . . ?
 C5 C6 C7 C8 174.1(9) . . . . ?
 C5 C6 C12 C11 -172.9(9) . . . . ?
 C5 C13 C14 C15 -178.3(9) . . . . ?
 C6 C5 C13 N3 177.9(8) . . . . ?
 C6 C5 C13 C14 0.2(14) . . . . ?
 C6 C7 C8 C9 -1.5(15) . . . . ?
 C7 C6 C12 C11 3.2(14) . . . . ?
 C7 C8 C9 C10 -176.6(11) . . . . ?
 C7 C8 C9 C11 4.1(16) . . . . ?
 C8 C9 C11 C12 -3.0(16) . . . . ?
 C9 C11 C12 C6 -0.7(16) . . . . ?
 C10 C9 C11 C12 177.7(11) . . . . ?
 C12 C6 C7 C8 -2.1(14) . . . . ?
 C13 N3 C16 C15 3.4(10) . . . . ?
 C13 N3 C16 C17 178.4(8) . . . . ?
 C13 C5 C6 C7 -132.4(9) . . . . ?
 C13 C5 C6 C12 43.6(13) . . . . ?
 C13 C14 C15 C16 -1.6(10) . . . . ?
 C14 C15 C16 N3 -1.1(10) . . . . ?
 C14 C15 C16 C17 -175.8(9) . . . . ?
 C15 C16 C17 N4 157.5(9) . . . . ?
 C15 C16 C17 C18 -18.7(14) . . . . ?
 C16 N3 C13 C5 177.6(8) . . . . ?
 C16 N3 C13 C14 -4.3(10) . . . . ?
 C16 C17 C18 C19 -36.3(12) . . . . ?
 C16 C17 C18 C24 146.9(9) . . . . ?
 C17 N4 N5 Co1 7.1(12) . . . . ?
 C17 N4 N5 C25 -170.8(8) . . . . ?
 C17 C18 C19 C20 -176.2(8) . . . . ?
 C17 C18 C24 C23 176.5(8) . . . . ?
 C18 C19 C20 C21 -0.5(14) . . . . ?
 C19 C18 C24 C23 -0.4(13) . . . . ?
 C19 C20 C21 C22 -177.2(10) . . . . ?
 C19 C20 C21 C23 -0.3(14) . . . . ?
 C20 C21 C23 C24 0.7(14) . . . . ?
 C21 C23 C24 C18 -0.4(14) . . . . ?
 C22 C21 C23 C24 177.7(9) . . . . ?
 C24 C18 C19 C20 0.8(13) . . . . ?
 O3 S1 C29 F1 -57.6(9) . . . . ?
 O3 S1 C29 F2 -176.8(8) . . . . ?
 O3 S1 C29 F3 62.2(9) . . . . ?
 O3X S1X C29X F1X 176(3) . . . . ?
 O3X S1X C29X F2X 54(3) . . . . ?
 O3X S1X C29X F3X -66(3) . . . . ?

_shelx_res_file
;
TITL 1067_lm_jsa5_a.res in P2(1)/c
    1067_lm_jsa5.res
    created by SHELXL-2018/3 at 11:57:10 on 13-Dec-2021
REM Old TITL 1067_LM_JSA5 in P2(1)/c
REM SHELXT solution in P2(1)/c: R1 0.211, Rweak 0.066, Alpha 0.106
REM <I/s> 1.480 for 145 systematic absences, Orientation as input
REM Formula found by SHELXT: C29 N5 O3 F1 S Co
CELL 0.71073 10.7907 23.4637 11.7491 90 97.322 90
ZERR 4 0.0028 0.0059 0.0029 0 0.008 0
LATT 1
SYMM -X,0.5+Y,0.5-Z
SFAC C H Co F N O S
UNIT 116 136 4 12 20 12 4
SADI S1X O3X S1 O3
SADI F3X C29X F2X C29X F1X C29X F1 C29 F3 C29 F2 C29
SADI S1X C29X S1 C29
RIGU O2 S1 > C29X
EADP O3X O3
EADP F3X F2
SADI S1 O1 S1X O1
EADP S1X S1
EADP F3X F3

L.S. 12 0 0
PLAN  10
SIZE 0.073 0.135 0.37
TEMP -173.14
CONF
list 4
MORE -1
BOND $H
fmap 2 53
acta
OMIT -1 0 4
REM <olex2.extras>
REM <HklSrc "%.\\1067_LM_JSA5.hkl">
REM </olex2.extras>

WGHT    0.016300   66.075996
FVAR       0.25063
CO1   3    0.398850    0.729693    0.370230    11.00000    0.02234    0.02540 =
         0.02681    0.00495    0.00322   -0.00115
O1    6    0.394694    0.796573    0.491784    11.00000    0.03986    0.02859 =
         0.03024   -0.01044    0.01389   -0.00016
O2    6    0.432108    0.786150    0.694905    11.00000    0.03008    0.03793 =
         0.02389    0.00213   -0.00142    0.00655
N1    5    0.220516    0.743751    0.306938    11.00000    0.02762    0.03173 =
         0.01904    0.00628    0.00369   -0.00726
N2    5    0.128991    0.709102    0.300785    11.00000    0.01929    0.02675 =
         0.01856    0.00584   -0.00109   -0.00054
N3    5    0.357112    0.656811    0.428279    11.00000    0.02409    0.02173 =
         0.02091    0.00035   -0.00431   -0.00284
N4    5    0.624603    0.677282    0.493886    11.00000    0.02668    0.02217 =
         0.01658   -0.00162    0.00664   -0.00264
N5    5    0.578114    0.715707    0.427918    11.00000    0.02941    0.02145 =
         0.01901    0.00350    0.00192    0.00086
C1    1    0.177268    0.799955    0.253483    11.00000    0.04023    0.02580 =
         0.03152    0.00479    0.00292    0.00025
C2    1    0.289649    0.835724    0.239555    11.00000    0.04134    0.03463 =
         0.03476    0.00444    0.00228   -0.00568
AFIX 137
H2A   2    0.333560    0.845325    0.315333    11.00000   -1.50000
H2B   2    0.262966    0.870830    0.198336    11.00000   -1.50000
H2C   2    0.345805    0.814375    0.195902    11.00000   -1.50000
AFIX   0
C3    1    0.101183    0.789730    0.135493    11.00000    0.07269    0.03896 =
         0.03913    0.02313   -0.00802   -0.01149
AFIX 137
H3A   2    0.155037    0.772568    0.083693    11.00000   -1.50000
H3B   2    0.068550    0.826135    0.103602    11.00000   -1.50000
H3C   2    0.031460    0.763970    0.143966    11.00000   -1.50000
AFIX   0
C4    1    0.093746    0.828523    0.332204    11.00000    0.04305    0.03972 =
         0.05612    0.01400    0.01294    0.00614
AFIX 137
H4A   2    0.020024    0.804722    0.337294    11.00000   -1.50000
H4B   2    0.067281    0.865950    0.301008    11.00000   -1.50000
H4C   2    0.140305    0.833239    0.408857    11.00000   -1.50000
AFIX   0
C5    1    0.139248    0.653395    0.339780    11.00000    0.02710    0.02619 =
         0.01399    0.00606    0.00945    0.00308
C6    1    0.023391    0.620493    0.308136    11.00000    0.02782    0.01682 =
         0.02400   -0.00315    0.00946    0.00028
C7    1   -0.038513    0.623730    0.195195    11.00000    0.02770    0.02448 =
         0.02227    0.00447    0.00928   -0.00026
AFIX  43
H7    2   -0.009930    0.649709    0.142253    11.00000   -1.20000
AFIX   0
C8    1   -0.139815    0.589605    0.161172    11.00000    0.03541    0.03109 =
         0.02807   -0.00088   -0.00257    0.00504
AFIX  43
H8    2   -0.181594    0.593037    0.085271    11.00000   -1.20000
AFIX   0
C9    1   -0.182144    0.550577    0.234492    11.00000    0.03737    0.02672 =
         0.04576   -0.00514    0.00130   -0.00352
C10   1   -0.289090    0.510755    0.195331    11.00000    0.05445    0.04976 =
         0.05598   -0.00038   -0.00255   -0.01912
AFIX 137
H10A  2   -0.321452    0.519120    0.115325    11.00000   -1.50000
H10B  2   -0.355723    0.516052    0.243756    11.00000   -1.50000
H10C  2   -0.259486    0.471255    0.201504    11.00000   -1.50000
AFIX   0
C11   1   -0.125705    0.548680    0.346133    11.00000    0.02780    0.02886 =
         0.03891    0.00371    0.01292   -0.00469
AFIX  43
H11   2   -0.156606    0.523203    0.398702    11.00000   -1.20000
AFIX   0
C12   1   -0.025069    0.583091    0.383140    11.00000    0.02988    0.03012 =
         0.02802    0.00324    0.00298   -0.00007
AFIX  43
H12   2    0.011738    0.581257    0.460935    11.00000   -1.20000
AFIX   0
C13   1    0.245233    0.629260    0.399130    11.00000    0.02250    0.02941 =
         0.01692   -0.00254    0.01064   -0.00354
C14   1    0.261330    0.570744    0.438455    11.00000    0.02588    0.02506 =
         0.01526   -0.00050    0.00815   -0.00151
AFIX  43
H14   2    0.200710    0.541279    0.426262    11.00000   -1.20000
AFIX   0
C15   1    0.374126    0.565736    0.493690    11.00000    0.02723    0.02016 =
         0.02029    0.00365    0.01153    0.00033
AFIX  43
H15   2    0.408797    0.532165    0.530088    11.00000   -1.20000
AFIX   0
C16   1    0.436238    0.619451    0.489869    11.00000    0.02870    0.02194 =
         0.01901   -0.00173    0.00826    0.00313
C17   1    0.558703    0.632523    0.531047    11.00000    0.02126    0.01774 =
         0.02135   -0.00711    0.00894    0.00063
C18   1    0.636970    0.596908    0.616953    11.00000    0.03582    0.01341 =
         0.02153   -0.01026    0.00729   -0.00224
C19   1    0.580345    0.569851    0.706236    11.00000    0.03008    0.01818 =
         0.02492   -0.00147    0.00802    0.00095
AFIX  43
H19   2    0.492837    0.572483    0.708474    11.00000   -1.20000
AFIX   0
C20   1    0.655758    0.539737    0.789346    11.00000    0.04522    0.01788 =
         0.02203   -0.00314    0.00832   -0.00201
AFIX  43
H20   2    0.617601    0.522088    0.848812    11.00000   -1.20000
AFIX   0
C21   1    0.781143    0.533926    0.790912    11.00000    0.03571    0.02044 =
         0.03296   -0.01029   -0.00074    0.00728
C22   1    0.859917    0.499071    0.878589    11.00000    0.06452    0.05621 =
         0.02773    0.00329   -0.00391    0.02121
AFIX 137
H22A  2    0.825822    0.501244    0.951890    11.00000   -1.50000
H22B  2    0.945610    0.513788    0.888333    11.00000   -1.50000
H22C  2    0.860022    0.459306    0.853093    11.00000   -1.50000
AFIX   0
C23   1    0.834458    0.560317    0.701486    11.00000    0.02899    0.02896 =
         0.03391   -0.01337    0.00637    0.00248
AFIX  43
H23   2    0.921807    0.556846    0.699120    11.00000   -1.20000
AFIX   0
C24   1    0.763641    0.591029    0.617309    11.00000    0.03233    0.02336 =
         0.01831   -0.00541    0.00353    0.00054
AFIX  43
H24   2    0.802982    0.608488    0.558370    11.00000   -1.20000
AFIX   0
C25   1    0.683938    0.752740    0.389998    11.00000    0.03492    0.02476 =
         0.01364    0.00281    0.00538   -0.00422
C26   1    0.627524    0.803377    0.324540    11.00000    0.04734    0.02863 =
         0.02367    0.01022    0.01108   -0.00087
AFIX 137
H26A  2    0.566888    0.790353    0.260611    11.00000   -1.50000
H26B  2    0.693574    0.825294    0.294568    11.00000   -1.50000
H26C  2    0.585289    0.827536    0.375716    11.00000   -1.50000
AFIX   0
C27   1    0.750441    0.715427    0.312863    11.00000    0.03382    0.03950 =
         0.03563   -0.00087    0.00991   -0.00336
AFIX 137
H27A  2    0.693209    0.705721    0.244007    11.00000   -1.50000
H27B  2    0.778550    0.680427    0.353783    11.00000   -1.50000
H27C  2    0.822836    0.735855    0.290613    11.00000   -1.50000
AFIX   0
C28   1    0.769016    0.772536    0.496204    11.00000    0.04777    0.03570 =
         0.02579    0.00437   -0.00114   -0.01215
AFIX 137
H28A  2    0.721110    0.796088    0.543895    11.00000   -1.50000
H28B  2    0.838048    0.794969    0.472725    11.00000   -1.50000
H28C  2    0.802587    0.739279    0.540270    11.00000   -1.50000
AFIX   0
PART 1
S1    7    0.374059    0.819190    0.600900    10.80000    0.02480    0.03142 =
         0.02036    0.00017    0.00452    0.00061
F1    4    0.421780    0.921419    0.530353    10.80000    0.05848    0.03428 =
         0.04508    0.00543    0.01508   -0.00257
F2    4    0.583447    0.875840    0.600579    10.80000    0.05234    0.03796 =
         0.04588   -0.01103    0.01279   -0.00150
F3    4    0.457644    0.910017    0.711609    10.80000    0.05234    0.03796 =
         0.04588   -0.01103    0.01279   -0.00150
O3    6    0.249669    0.836764    0.607699    10.80000    0.03470    0.04623 =
         0.03003    0.00540    0.00559    0.00477
C29   1    0.463995    0.885050    0.611630    10.80000    0.04276    0.02370 =
         0.03395   -0.01101    0.00707   -0.00778
PART 2
S1X   7    0.449083    0.823321    0.592171    10.20000    0.02480    0.03142 =
         0.02036    0.00017    0.00452    0.00061
F1X   4    0.228307    0.868689    0.607183    10.20000    0.03440    0.06185 =
         0.04091   -0.00089    0.02481   -0.00501
F2X   4    0.355022    0.914087    0.505383    10.20000    0.07293    0.04034 =
         0.05255    0.02049    0.03073   -0.00010
F3X   4    0.383364    0.913698    0.694878    10.20000    0.05234    0.03796 =
         0.04588   -0.01103    0.01279   -0.00150
O3X   6    0.567608    0.846748    0.576450    10.20000    0.03470    0.04623 =
         0.03003    0.00540    0.00559    0.00477
C29X  1    0.345710    0.884412    0.600574    10.20000    0.03348    0.02822 =
         0.03321    0.00226    0.01747   -0.00031
HKLF 4


REM  1067_lm_jsa5_a.res in P2(1)/c
REM wR2 = 0.299354, GooF = S = 1.05847, Restrained GooF = 1.05007 for all data
REM R1 = 0.127573 for 3864 Fo > 4sig(Fo) and 0.169610 for all 5544 data
REM 417 parameters refined using 102 restraints

END

WGHT      0.0692     48.8670

REM Highest difference peak  1.211,  deepest hole -0.756,  1-sigma level  0.148
Q1    1   0.4863  0.7326  0.3826  11.00000  0.05    1.21
Q2    1   0.3034  0.7320  0.3501  11.00000  0.05    1.19
Q3    1   0.4058  0.7401  0.4417  11.00000  0.05    0.90
Q4    1   0.3723  0.7656  0.3350  11.00000  0.05    0.77
Q5    1   0.4252  0.6968  0.4280  11.00000  0.05    0.70
Q6    1   0.2743  0.6600  0.4383  11.00000  0.05    0.61
Q7    1   0.5335  0.6763  0.4618  11.00000  0.05    0.59
Q8    1   0.3717  0.6956  0.3185  11.00000  0.05    0.58
Q9    1   0.3872  0.7822  0.3803  11.00000  0.05    0.53
Q10   1   0.7604  0.5788  0.6851  11.00000  0.05    0.52
;
_shelx_res_checksum                62928
_shelx_hkl_file
;
  -2   0   0  142.09   12.90
   2   0   0  118.69   12.60
  -3   0   0   86.29    9.00
  -3   0   0   57.29    8.20
   3   0   0   86.89    9.00
  -4   0   0 1808.62  178.08
   4   0   0 2075.09  178.18
   4   0   0 1860.51  178.08
  -5   0   0 2902.61  257.37
   5   0   0 2797.82  258.07
   5   0   0 2717.13  257.37
   5   0   0 2657.63  257.37
  -6   0   0  794.82   68.39
   6   0   0  639.64   68.39
   6   0   0  667.33   69.59
   6   0   0  805.82   68.39
  -7   0   0  432.56   48.30
   7   0   0  590.94   50.49
  -8   0   0  257.97   25.50
   8   0   0  278.27   27.70
   8   0   0  216.78   28.40
  -9   0   0   24.60    5.70
   9   0   0   25.80   12.00
   9   0   0   26.70    6.20
   9   0   0   23.10   10.80
  10   0   0    1.90    5.70
  10   0   0   -5.20   13.60
  10   0   0   19.90   10.60
  11   0   0   39.70    9.30
  11   0   0   43.60   14.50
  12   0   0   42.90   15.80
  12   0   0   16.80   10.20
  12   0   1  -19.20   14.30
  12   0   1   -0.80    9.40
  11   0   1    0.10    6.90
  11   0   1  -15.10   12.30
 -11   0  -1   -2.50    5.50
  10   0   1   33.40   13.60
  10   0   1   -7.60    5.10
 -10   0  -1   -2.80    4.50
   9   0   1   16.00    9.60
   9   0   1    0.30    4.10
  -9   0  -1   -2.90    4.00
   8   0   1    4.60    3.40
   8   0   1    8.90    8.30
  -8   0  -1   -1.00    3.50
   7   0   1    8.00    7.30
   6   0   1  293.77   30.60
   4   0   1   46.20   10.70
  -4   0  -1   74.59    9.60
  -1   0  -1   59.79    6.30
  -1   0   1    0.10    1.80
  -1   0   1   -1.70    0.70
   1   0  -1    0.10    0.50
   1   0  -1   -0.70    2.50
   2   0  -1    1.60    1.20
   2   0  -1   -3.60    3.60
   2   0  -1    3.40    3.00
  -4   0   1   -1.30    1.90
   4   0  -1   -1.70    4.50
   4   0  -1    1.20    1.90
   5   0  -1   -4.10    2.10
   5   0  -1    3.50    4.80
  -7   0   1   -2.00    2.80
   7   0  -1    3.50    6.00
   7   0  -1   -6.40    3.20
   7   0  -1   -0.90    8.00
   8   0  -1  119.79   15.40
   8   0  -1  105.99   18.70
   9   0  -1    1.90    4.60
   9   0  -1   25.60    8.90
   9   0  -1    8.40    9.30
  10   0  -1   12.50   10.00
  10   0  -1   13.80   11.90
  10   0  -1   -0.60    5.20
  11   0  -1   27.20   15.80
  11   0  -1   38.10   15.60
  11   0  -1   -2.40    7.70
  11   0  -1   -7.30   11.60
  12   0  -1    4.70    8.20
  12   0  -1   30.10   14.10
  12   0  -1    9.30   20.00
  13   0  -1   -3.40   16.00
  13   0  -1   -4.00   23.10
  12   0   2   49.10   16.80
 -12   0  -2   32.40    9.10
  11   0   2   43.20   13.60
  11   0   2   32.50    9.60
 -11   0  -2   16.70    7.10
   9   0   2   67.19   11.30
  -9   0  -2   71.49   11.20
   8   0   2  343.77   34.70
  -8   0  -2  359.96   34.80
   7   0   2  250.37   26.30
   7   0   2  269.97   24.40
  -7   0  -2  246.08   24.60
  -7   0  -2  209.78   25.50
  -6   0  -2   52.79    9.60
   5   0   2  114.99   12.40
  -5   0  -2  114.99   12.50
   4   0   2  349.77   39.00
   4   0   2  447.06   39.50
  -4   0  -2  445.36   39.50
  -4   0  -2  399.26   39.10
   3   0   2  411.06   41.20
   3   0   2  428.66   41.00
  -3   0  -2  464.45   41.10
   2   0   2   76.29    9.30
   2   0   2   80.39    8.40
  -2   0  -2   85.99    8.60
  -2   0  -2   70.69    9.00
   1   0   2  824.52   69.89
   1   0   2  671.53   69.99
  -1   0  -2  662.43   69.99
  -1   0  -2  838.42   69.89
   0   0   2  706.33   67.59
   0   0  -2  711.23   67.59
   0   0  -2  761.42   67.89
  -1   0   2 3838.52  326.87
  -1   0   2 3308.77  326.87
   1   0  -2 3749.62  326.77
   1   0  -2 3196.18  326.87
  -2   0   2  324.77   29.80
   2   0  -2  292.87   29.80
  -3   0   2  176.38   15.50
   3   0  -2  122.79   15.30
   3   0  -2  129.59   13.70
   4   0  -2    0.60    4.70
   4   0  -2   12.80    4.90
   4   0  -2    0.40    1.70
   5   0  -2  268.97   28.50
   5   0  -2  306.67   30.00
   5   0  -2  321.37   29.60
   6   0  -2  922.41   85.59
   6   0  -2  888.41   85.49
   7   0  -2   72.99   16.50
   7   0  -2   89.49   11.00
   7   0  -2  103.29   15.10
   7   0  -2  112.99   13.30
   8   0  -2  127.79   15.50
   8   0  -2   99.79   18.80
   8   0  -2   88.59   12.80
   9   0  -2   32.90    8.00
   9   0  -2   54.39   13.10
   9   0  -2   39.90    9.90
   9   0  -2   31.10   11.20
  10   0  -2   47.40   13.70
  10   0  -2   44.30   11.60
  10   0  -2   33.30   11.70
  10   0  -2   21.90    7.20
  11   0  -2  129.69   22.70
  12   0  -2  113.99   22.10
  12   0  -2   68.99   13.30
  13   0  -2   24.10   24.40
  13   0  -2   34.20   16.70
  12   0   3   -6.10   15.90
 -12   0  -3   -4.50    7.20
  11   0   3    1.70    7.90
  11   0   3    2.90   13.90
 -11   0  -3   -5.00    5.80
  10   0   3   21.90   12.30
  10   0   3    7.80    7.40
 -10   0  -3    5.20    5.40
   9   0   3    6.10    4.70
   9   0   3   20.30   10.60
  -9   0  -3    0.20    4.80
   7   0   3    1.30    2.70
   7   0   3   11.70    8.40
  -7   0  -3   -2.30    3.40
  -7   0  -3   -2.20    5.00
   6   0   3   -0.40    2.90
   6   0   3    1.40    7.00
  -6   0  -3    5.20    4.90
  -6   0  -3   -1.10    2.70
   5   0   3   -7.30    6.20
   5   0   3   -3.70    2.30
  -5   0  -3   -3.70    2.30
  -5   0  -3    3.60    4.30
   4   0   3    0.50    2.50
   4   0   3   -2.10    5.10
  -4   0  -3   -2.80    2.60
  -3   0  -3   37.00    6.80
   2   0   3    3.50    4.00
   2   0   3   -2.80    1.90
  -2   0  -3    2.10    4.40
  -2   0  -3   -2.20    2.20
   0   0   3  261.57   25.40
   0   0  -3  249.88   25.40
  -1   0   3 1002.80   89.89
   1   0  -3  918.51   89.79
  -2   0   3    8.10    4.70
  -2   0   3   -0.40    1.30
   2   0  -3   -0.50    1.30
   2   0  -3    0.00    4.80
  -3   0   3  129.39   13.40
   3   0  -3  103.59   13.20
  -4   0   3   -8.90    5.20
   4   0  -3    1.20    4.60
   4   0  -3   -1.50    1.60
   4   0  -3    2.10    1.60
   5   0  -3   -2.00    2.10
   5   0  -3   -2.90    5.40
   6   0  -3   -6.90    6.80
   6   0  -3    1.60    2.60
   6   0  -3   12.80    6.70
   7   0  -3    2.10    6.60
   7   0  -3   -2.70    3.00
   8   0  -3    3.20    7.10
   8   0  -3    5.70    7.60
   8   0  -3   -2.10    3.40
   9   0  -3    4.60   10.50
   9   0  -3   -6.70    8.20
   9   0  -3   -3.60    4.70
   9   0  -3    2.00   10.20
  10   0  -3  -10.30    5.10
  10   0  -3    1.80    8.70
  10   0  -3   -4.80   11.50
  11   0  -3   -6.80   11.60
  11   0  -3   27.30   15.20
  11   0  -3  -14.90    7.10
  11   0  -3   15.50   12.80
  12   0  -3   -4.80    8.30
  12   0  -3   29.00   14.80
  12   0  -3   14.90   13.10
  13   0  -3   10.80   21.40
  12   0   4    9.10   16.30
  11   0   4  -20.00   13.00
 -11   0  -4   11.20    7.40
  10   0   4   38.80    8.80
  10   0   4   33.00   14.70
 -10   0  -4   41.90    8.30
   9   0   4   33.90    6.70
   9   0   4   14.00   12.90
  -9   0  -4   21.70    9.70
  -9   0  -4   28.50    8.40
   8   0   4  303.37   33.20
  -8   0  -4  306.27   32.20
  -7   0  -4    7.90    4.30
  -7   0  -4   21.50    7.00
   6   0   4  109.39   13.80
   6   0   4   87.69   10.50
  -6   0  -4   70.19   12.40
  -6   0  -4   85.49   11.20
   5   0   4   53.79   10.70
  -5   0  -4   43.40    7.90
  -5   0  -4   63.89    9.10
   4   0   4  222.88   23.30
   4   0   4  234.28   23.90
  -4   0  -4  251.87   23.50
  -4   0  -4  231.18   23.70
   3   0   4  436.46   39.90
   3   0   4  411.56   39.50
  -3   0  -4  418.96   39.60
  -3   0  -4  386.76   39.80
   2   0   4  607.84   57.09
   2   0   4  609.84   56.49
  -2   0  -4  582.14   56.99
   1   0   4   43.50    6.30
  -1   0  -4   53.39    6.50
   0   0   4  877.61   80.59
   0   0   4  913.01   79.89
   0   0  -4  742.63   80.39
   0   0  -4  889.11   79.89
  -1   0   4  413.16   37.60
   1   0  -4  358.96   37.30
  -2   0   4  419.06   44.70
  -2   0   4  520.05   45.80
   2   0  -4  509.05   46.00
   2   0  -4  469.25   44.90
  -3   0   4   28.20    6.40
   3   0  -4   33.20    6.90
  -4   0   4  346.17   33.90
   4   0  -4  333.77   33.40
   4   0  -4  348.47   34.10
  -5   0   4  101.49   13.40
   5   0  -4   84.29    9.50
   5   0  -4   91.59   12.20
   5   0  -4   89.39    9.60
   6   0  -4  159.38   16.30
   6   0  -4  168.28   19.90
   6   0  -4  157.38   16.10
   7   0  -4  181.88   21.30
   7   0  -4  200.38   23.50
   8   0  -4   64.79    9.80
   8   0  -4   47.30    7.80
   8   0  -4   81.49   14.30
   8   0  -4   85.49   15.60
   9   0  -4   -3.80   11.50
   9   0  -4   16.30    4.60
   9   0  -4   18.90    5.40
   9   0  -4   15.40    9.50
  10   0  -4   -2.10    4.40
  10   0  -4    4.00    5.30
  10   0  -4   14.40   12.50
  10   0  -4   -2.30    9.60
  11   0  -4  191.68   28.00
  11   0  -4  184.08   23.10
  11   0  -4  244.28   26.60
  11   0  -4  178.88   21.70
  12   0  -4   61.09   16.20
  12   0  -4   25.80    9.70
  12   0  -4   40.70   14.60
  11   0   5   -4.80   13.50
 -11   0  -5    7.20    7.00
  10   0   5    5.30    6.30
  10   0   5    7.10   11.50
 -10   0  -5    6.70    6.10
 -10   0  -5   17.40   12.70
   9   0   5   28.40   10.90
   9   0   5    5.60    4.70
  -9   0  -5   -7.60    4.90
   8   0   5    6.00    3.90
   8   0   5    2.20    9.00
  -8   0  -5   -5.40    8.30
  -8   0  -5   -2.70    4.30
   7   0   5   18.60    9.10
   7   0   5    8.50    4.30
  -7   0  -5   -2.30    3.90
  -7   0  -5   -4.20    6.40
   6   0   5    1.80    3.20
   6   0   5    1.60    7.40
  -6   0  -5    8.00    5.60
   5   0   5   -1.70    3.00
   5   0   5   -1.10    6.70
  -5   0  -5   -2.70    2.60
  -5   0  -5    9.00    6.50
  -4   0  -5   50.59    9.50
  -3   0  -5   53.39   10.60
   2   0   5   28.60    7.90
  -2   0  -5   14.90    3.50
  -2   0  -5    2.60    7.60
   0   0   5   -1.90    6.50
   0   0   5   -1.90    2.00
   0   0  -5    0.00    2.20
   0   0  -5    0.60    6.00
  -1   0   5   -0.90    1.90
  -1   0   5   -1.10    6.20
   1   0  -5   -1.40    1.90
   1   0  -5    6.50    5.80
  -2   0   5   21.40    6.50
   2   0  -5   12.20    6.30
  -3   0   5   54.29   10.00
   3   0  -5   49.80   10.20
   4   0  -5   47.80    9.60
  -5   0   5  -11.70    6.50
   5   0  -5    0.10    5.50
   5   0  -5   -0.20    1.80
  -6   0   5   -5.50    7.60
   6   0  -5    2.80    2.20
   6   0  -5   -3.10    7.30
   6   0  -5   -1.00    2.60
   7   0  -5   -1.40    8.20
   8   0  -5   -3.20    3.80
   8   0  -5    2.00    3.10
   8   0  -5   -1.30    9.10
   9   0  -5  -15.60    8.80
   9   0  -5   -7.00    4.30
   9   0  -5   -8.50   10.60
   9   0  -5   -3.40    3.60
  10   0  -5    0.40    4.20
  10   0  -5   -2.30    5.20
  11   0  -5   31.90   17.40
  11   0  -5   -8.50   12.00
  11   0  -5    0.60    6.80
  11   0  -5  -11.70   10.70
  11   0  -5   -2.40    5.10
  12   0  -5   -2.70    6.30
  12   0  -5   -4.00   12.60
  12   0  -5   -7.10   13.20
  12   0  -5   -5.30    8.20
  11   0   6   37.80   17.20
  10   0   6  113.79   24.50
   9   0   6  106.39   15.60
  -9   0  -6  136.49   16.60
  -8   0  -6   -4.10    4.80
  -8   0  -6   11.20    9.80
   7   0   6  150.28   20.00
  -7   0  -6  137.79   19.20
   6   0   6  153.48   19.50
   6   0   6  146.19   16.70
  -6   0  -6  140.29   16.60
  -6   0  -6  149.79   18.80
  -5   0  -6   51.39   11.20
  -4   0  -6   28.30    8.50
   3   0   6  268.17   26.90
  -3   0  -6  241.48   27.10
   2   0   6 1286.67  134.79
   2   0   6 1421.16  134.49
  -2   0  -6 1494.65  135.29
  -2   0  -6 1554.74  134.49
   1   0   6  136.89   16.90
  -1   0  -6  110.29   16.80
   0   0   6   77.29   13.80
   0   0   6   91.49   10.00
   0   0  -6   76.59   12.80
   0   0  -6   92.69    9.70
  -1   0   6   29.00    4.70
   1   0  -6   38.30    5.80
  -2   0   6  484.15   42.40
  -2   0   6  364.06   40.80
   2   0  -6  475.25   42.40
   2   0  -6  411.46   40.80
  -3   0   6  120.79   12.60
   3   0  -6  123.29   12.50
  -4   0   6  726.33   68.59
  -4   0   6  686.73   67.09
   4   0  -6  756.12   68.59
   4   0  -6  803.62   68.69
   4   0  -6  627.94   67.09
  -5   0   6   33.00    8.60
   5   0  -6   28.10    8.20
   5   0  -6   31.20    4.30
  -6   0   6    2.40    8.30
   6   0  -6   -0.30    2.80
   6   0  -6    2.00    7.00
   6   0  -6   10.60    7.80
   6   0  -6    1.80    2.60
  -7   0   6  145.39   17.90
   7   0  -6  111.29   12.60
   7   0  -6   97.09   11.90
   8   0  -6  253.17   25.60
   8   0  -6  187.58   27.40
   9   0  -6   69.49   11.00
   9   0  -6   80.09   14.50
   9   0  -6   52.99    9.10
   9   0  -6   66.99   15.30
  10   0  -6    5.40   10.50
  10   0  -6    0.50    4.40
  10   0  -6   19.70   15.30
  10   0  -6    6.30    5.30
  11   0  -6   79.69   21.00
  11   0  -6   46.60    8.90
  11   0  -6   33.20   14.00
  11   0  -6   30.10    7.10
  12   0  -6  119.09   14.90
  12   0  -6   91.59   18.70
  12   0  -6  127.29   18.50
  12   0  -6   67.09   18.50
  10   0   7   34.00   14.60
 -10   0  -7   14.10    6.90
   9   0   7   12.80   12.50
  -9   0  -7   -4.50    5.60
  -9   0  -7    1.80   14.40
   8   0   7   -4.70   10.90
  -8   0  -7   -4.30    5.30
  -7   0  -7   29.30    9.70
   6   0   7   20.80    9.60
  -6   0  -7    0.90    4.40
  -6   0  -7    7.80    9.00
   5   0   7    2.40    9.80
   5   0   7   -7.20    2.90
  -5   0  -7   10.70    7.60
  -5   0  -7   -8.40    3.50
   4   0   7    3.00    3.50
   4   0   7   28.80    8.90
  -4   0  -7   11.60    7.90
  -4   0  -7    4.50    3.90
   3   0   7   12.90    9.20
  -3   0  -7    9.30    8.20
  -3   0  -7   -0.40    3.30
   1   0   7   -2.20    2.60
   1   0   7    4.30    8.70
  -1   0  -7   -1.00    3.40
  -1   0  -7   -9.60    8.00
   0   0   7   11.20    8.00
   0   0   7    1.00    3.10
   0   0  -7    0.70    2.90
   0   0  -7   -0.90    7.20
  -1   0   7   -1.90    8.00
  -1   0   7    4.50    2.80
   1   0  -7   -0.70    7.10
   1   0  -7    1.80    2.90
  -2   0   7   13.70    3.40
  -2   0   7    3.90    7.50
   2   0  -7    5.40    7.40
   2   0  -7    3.40    2.60
  -3   0   7    1.50    2.70
  -3   0   7   16.40    6.80
   3   0  -7    8.10    7.80
   3   0  -7    2.50    2.60
   4   0  -7   18.60    7.80
   4   0  -7   33.80    8.30
  -5   0   7   -1.90    8.00
   5   0  -7   -6.40    7.50
   5   0  -7    2.70    2.40
   5   0  -7    9.10    6.90
  -6   0   7   -2.00    8.60
   6   0  -7   -4.40    7.60
   6   0  -7  -11.70    7.50
  -7   0   7   19.30   10.30
   7   0  -7   27.30   10.60
   8   0  -7    2.20    3.40
   8   0  -7   -3.80    9.90
   8   0  -7   15.70   10.40
   8   0  -7   -0.90    4.20
   9   0  -7   32.60   11.50
   9   0  -7   28.30   12.60
  10   0  -7   13.80   15.40
  10   0  -7   -0.90    5.60
  10   0  -7    7.70   10.60
  10   0  -7    4.40    4.30
  11   0  -7    3.30    5.20
  11   0  -7   16.70   12.10
  11   0  -7   -3.60    6.50
  12   0  -7    2.60    8.20
  12   0  -7  -11.40    6.30
  12   0  -7   25.30   14.40
   9   0   8   50.29   15.60
  -9   0  -8   22.80    8.00
   8   0   8   47.70   14.30
   8   0   8   30.50    9.00
  -8   0  -8   22.60   14.30
  -8   0  -8   12.20    7.50
   7   0   8    7.50   12.10
  -7   0  -8    6.50    5.50
   6   0   8   37.10    6.40
  -6   0  -8   39.90   12.00
  -6   0  -8   35.80    8.70
   5   0   8  139.09   14.80
   5   0   8  108.99   19.60
  -5   0  -8  144.19   15.50
  -5   0  -8   87.19   19.50
   4   0   8  198.08   20.70
   4   0   8  190.28   23.90
  -4   0  -8  189.88   21.10
  -4   0  -8  196.88   24.50
   3   0   8  157.98   19.40
   3   0   8  211.78   22.90
  -3   0  -8  173.78   19.80
  -3   0  -8  189.38   22.60
   2   0   8  145.39   18.60
  -2   0  -8  114.49   15.70
  -2   0  -8  155.38   19.00
   1   0   8   56.99    9.80
  -1   0  -8   74.09    9.80
  -1   0  -8   78.79   14.90
   0   0   8  227.58   22.80
   0   0   8  244.88   25.80
   0   0  -8  208.08   22.60
   0   0  -8  217.08   25.10
  -1   0   8  467.95   43.60
  -1   0   8  421.66   41.10
   1   0  -8  397.26   42.80
   1   0  -8  429.06   40.90
  -2   0   8  126.59   14.60
  -2   0   8  163.78   18.70
   2   0  -8  121.79   17.70
   2   0  -8  128.49   14.30
  -3   0   8  110.19   15.40
   3   0  -8   77.99   15.80
  -4   0   8  213.38   23.70
   4   0  -8  204.28   24.40
  -5   0   8  238.78   24.20
   5   0  -8  207.48   23.30
   5   0  -8  178.38   24.60
  -6   0   8   72.99   15.10
   6   0  -8   48.90   10.80
  -7   0   8   91.89   17.00
   7   0  -8   65.19   14.80
  -8   0   8  172.28   29.00
   8   0  -8  139.29   24.40
   8   0  -8  182.68   22.50
   9   0  -8  194.88   25.40
   9   0  -8  149.99   24.90
  10   0  -8  108.09   19.30
  10   0  -8  116.19   24.00
  11   0  -8   30.70   14.70
   9   0   9    0.00   18.10
   8   0   9   -9.00   14.40
  -8   0  -9  -14.70    6.70
   7   0   9   -9.70    5.20
   7   0   9    4.60   13.10
  -7   0  -9    9.60    6.10
  -7   0  -9   -3.00   15.80
   6   0   9    9.60   13.20
  -6   0  -9    7.60    6.20
   5   0   9   12.90    5.80
   5   0   9   39.90   13.90
  -5   0  -9  -12.30   12.30
   4   0   9    5.70   10.90
   4   0   9   -4.60    4.00
  -4   0  -9   -4.80    4.90
  -4   0  -9    5.70   10.90
   3   0   9   15.40   10.00
   3   0   9   -5.60    4.10
  -3   0  -9    3.70   10.10
  -3   0  -9   -2.50    4.50
   2   0   9   -6.10    9.90
   2   0   9    1.80    4.40
  -2   0  -9   -2.00    4.50
   1   0   9    7.30   10.10
  -1   0  -9  -10.00    9.30
  -1   0  -9    3.20    3.90
   0   0   9   -2.20    3.90
   0   0   9  -10.30    9.90
   0   0  -9   -2.90    8.40
   0   0  -9   -4.00    3.60
  -1   0   9   -1.70    4.30
  -1   0   9   13.20   10.50
   1   0  -9   -3.90    3.40
   1   0  -9    4.60    8.90
  -2   0   9   -1.20    3.90
  -2   0   9  -14.10    9.30
   2   0  -9   -9.70    8.40
   2   0  -9    0.70    3.40
  -3   0   9   12.60    9.10
  -3   0   9    1.80    4.10
   3   0  -9    1.60    8.30
   3   0  -9   -6.10    3.20
   3   0  -9    3.10    7.30
  -4   0   9   -5.20    8.60
  -4   0   9   -8.40    3.90
   4   0  -9   -2.70    8.50
   4   0  -9    6.50    8.90
   4   0  -9    0.60    3.10
  -5   0   9   -5.00    3.70
  -5   0   9   10.10   10.00
   5   0  -9   -0.40    8.70
   5   0  -9   -0.40    3.20
  -6   0   9   -1.50   11.50
   6   0  -9    5.70    9.80
  -7   0   9  -16.00   12.70
   7   0  -9    4.70   10.50
   7   0  -9   10.20   10.60
  -8   0   9   -1.80   12.50
   8   0  -9    8.20   13.20
   8   0  -9    3.10   11.70
   9   0  -9   76.59   16.90
  11   0  -9   13.40   14.20
   8   0  10   64.99   23.30
   7   0  10   72.19   19.80
  -7   0 -10   93.09   15.40
   6   0  10    4.40   14.80
   6   0  10   10.20    7.20
  -6   0 -10    4.90    6.20
  -6   0 -10  -18.60   17.00
   5   0  10   96.79   21.10
  -5   0 -10   86.79   14.30
   4   0  10   85.19   14.20
   4   0  10  118.39   19.30
   3   0  10  150.28   19.90
  -3   0 -10  204.98   26.10
  -3   0 -10  188.78   20.80
   2   0  10  265.27   28.50
  -2   0 -10  212.38   25.80
  -2   0 -10  260.77   31.80
   1   0  10   73.39   10.50
  -1   0 -10   81.69   15.30
  -1   0 -10   72.79   12.40
   0   0  10  492.45   50.79
   0   0  10  539.05   51.79
   0   0 -10  546.95   49.50
   0   0 -10  473.75   51.29
  -1   0  10  114.59   14.70
   1   0 -10   94.59   13.60
   1   0 -10  129.99   17.30
  -2   0  10  180.98   19.70
  -2   0  10  149.99   22.40
   2   0 -10  196.18   18.70
   2   0 -10  166.38   23.10
  -3   0  10   -5.80    5.60
  -3   0  10   26.40   10.70
   3   0 -10   13.00   10.10
   3   0 -10    4.20    4.30
   3   0 -10    3.10    9.70
  -4   0  10  179.98   21.20
  -4   0  10  142.69   17.90
   4   0 -10  166.98   22.10
   4   0 -10  134.49   16.00
  -5   0  10   63.39   10.30
   5   0 -10   87.29   17.80
   5   0 -10   64.59   13.00
  -6   0  10  120.69   20.50
   6   0 -10   87.69   17.00
  -7   0  10   17.80   13.70
   7   0 -10    1.40   12.10
   7   0 -10   16.40   11.00
  -8   0  10   26.70   15.50
   8   0 -10   42.40   15.00
  -9   0  10   69.59   20.40
   9   0 -10   75.39   18.40
  10   0 -10   -6.20   14.00
   6   0  11   13.20   15.70
  -6   0 -11   -0.70    8.10
   5   0  11    5.30    7.10
   5   0  11   15.20   13.70
  -5   0 -11    2.10    6.80
   4   0  11   15.80   13.30
  -4   0 -11   -4.50    6.50
  -4   0 -11   17.60   15.40
   3   0  11   -2.00    6.40
   3   0  11  -15.90   11.60
  -3   0 -11   11.90   15.30
   1   0  11  -11.90    5.80
   1   0  11   33.30   12.20
  -1   0 -11  -11.80    6.20
   0   0  11   21.80   12.40
   0   0  11   -2.60    5.60
   0   0 -11   -8.30    5.70
  -1   0  11   18.90   13.10
  -1   0  11   -5.40    7.10
   1   0 -11    0.20    9.20
   1   0 -11    1.10    5.30
  -2   0  11    6.50    6.40
  -2   0  11    0.70   11.90
   2   0 -11    3.30    4.90
   2   0 -11   -1.00   10.50
  -3   0  11   16.00   10.90
  -3   0  11   -5.80    6.20
   3   0 -11    3.90    4.80
   3   0 -11   -1.60   10.80
  -4   0  11   -3.40   11.00
  -4   0  11   -3.20    6.60
   4   0 -11   -7.70   12.10
   4   0 -11    1.60    4.70
  -5   0  11   -3.20    5.80
   5   0 -11   16.80   11.80
   5   0 -11   -7.40   12.20
   5   0 -11    2.20    4.40
  -6   0  11   16.00   14.30
   6   0 -11  -10.00   12.00
   6   0 -11   -7.90   12.40
  -7   0  11   10.20   15.80
   7   0 -11  -20.20   11.80
   7   0 -11   -9.80   16.40
  -8   0  11   21.10   17.00
   8   0 -11  -21.00   12.40
  -9   0  11   -6.80   18.50
   9   0 -11   -2.00   14.50
   5   0  12   19.90   16.60
  -5   0 -12    3.20    8.50
   4   0  12  -21.80   14.70
   4   0  12   -6.60    9.70
  -4   0 -12    0.80    7.30
   3   0  12   19.00   13.70
  -3   0 -12   11.80    8.10
   2   0  12   47.60   15.10
  -2   0 -12   11.10   10.10
  -2   0 -12   32.60   15.80
   1   0  12   -4.10    7.50
   1   0  12   27.10   13.90
  -1   0 -12   -3.90    7.10
   0   0  12   54.69   10.60
   0   0  12   52.29   15.10
   0   0 -12   39.90   12.10
   0   0 -12   43.50    9.10
   0   0 -12   32.40   15.90
  -1   0  12   47.70    9.90
  -1   0  12   89.89   18.00
   1   0 -12   51.89   13.10
   1   0 -12   31.10    9.10
  -2   0  12  145.39   22.30
  -2   0  12  148.49   22.40
   2   0 -12  140.79   16.90
   2   0 -12  100.89   20.80
  -3   0  12   26.50   11.90
  -3   0  12    5.80    7.90
   3   0 -12  -14.50   15.00
   3   0 -12   17.00    6.50
  -4   0  12    4.50    8.50
  -4   0  12   27.30   12.60
   4   0 -12    4.30   13.00
   4   0 -12    8.90    5.90
   5   0 -12   87.99   18.10
   5   0 -12   73.99   11.70
   6   0 -12   61.49   16.10
  -7   0  12   80.09   20.90
  -8   0  12    5.80   19.70
   3   0  13   -3.50   10.40
   3   0  13   14.10   17.00
  -3   0 -13    9.90    8.90
   2   0  13  -16.00   14.20
   2   0  13    6.80   19.20
  -2   0 -13   -6.20    8.50
   1   0  13   11.70   14.40
   1   0  13   -6.10    9.20
  -1   0 -13    2.40    9.10
   0   0  13    2.50    9.40
   0   0 -13    5.10    8.40
  -1   0  13   -3.20    8.90
  -1   0  13   15.60   12.80
   1   0 -13    7.40   11.20
   1   0 -13    1.00    7.60
  -2   0  13   -1.00    9.00
  -2   0  13    2.30   12.70
   2   0 -13   -2.00    7.00
  -3   0  13    9.50   12.30
   3   0 -13    1.10    7.10
   3   0 -13  -11.30   12.40
  -4   0  13   -7.00    8.80
  -4   0  13    1.80   13.60
   4   0 -13  -12.60    6.50
   4   0 -13   -1.70   14.10
  -5   0  13   36.60   16.70
   5   0 -13    0.90   14.00
  -6   0  13   41.40   18.20
   6   0 -13   13.70   15.80
   0   0  14  -21.80   15.10
   0   0  14  -10.40   11.90
   0   0 -14   11.60   14.50
   0   0 -14   -2.70    9.20
  -1   0  14    2.40   14.40
  -1   0  14   14.70   12.40
   1   0 -14    2.30   24.90
   1   0 -14   10.80   10.00
   1   0 -14    9.60   14.70
  -2   0  14   15.40   12.10
  -2   0  14    7.70   15.00
   2   0 -14    8.40    9.20
   2   0 -14   26.90   14.80
  -3   0  14   36.60   14.00
  -3   0  14   -2.30   11.00
   3   0 -14   17.90   15.00
   3   0 -14    2.30    9.00
  -4   0  14   30.30   16.90
  -4   1  14    1.00   16.10
   3  -1 -14   -8.30    8.70
   3  -1 -14   -7.90   14.80
  -3   1  14   20.50   14.00
  -3   1  14   -4.90   11.70
   2  -1 -14   18.60   14.90
   2  -1 -14    0.30    9.00
  -2   1  14   -8.20   12.60
  -2   1  14   43.10   15.40
   1  -1 -14   14.90   27.50
   1  -1 -14   -0.10    9.90
   1  -1 -14    9.30   14.50
  -1   1  14   16.80   13.70
  -1   1  14    3.80   13.10
   0  -1 -14   15.20   11.00
   0   1  14   36.90   17.00
   6  -1 -13   12.00   17.00
  -6   1  13   42.40   19.40
   5  -1 -13   11.70   14.90
   5  -1 -13   17.20    7.00
  -5   1  13    3.40    9.40
   4  -1 -13   24.60    7.40
   4  -1 -13   16.20   13.80
  -4   1  13    4.40   10.30
  -4   1  13   11.20   14.30
   3  -1 -13   18.60    7.40
   3  -1 -13  -14.20   12.90
  -3   1  13    3.40   11.10
  -3   1  13    8.60   12.60
   2  -1 -13    1.90   13.70
   2  -1 -13    7.70    7.60
  -2   1  13    8.20    9.70
  -2   1  13    8.90   13.20
   1  -1 -13   -7.30    7.30
   1  -1 -13   11.50   12.60
  -1   1  13    6.90    9.20
  -1   1  13   -4.40   11.60
   0  -1 -13   11.10   12.90
   0  -1 -13   -7.00    8.10
   0  -1 -13    2.60   17.30
   0   1  13   -1.30    9.70
   0   1  13   -2.40   13.80
  -1  -1 -13   20.10    9.70
   1   1  13   14.70   14.70
   1   1  13   29.60   11.60
  -2  -1 -13    6.80    8.90
   2   1  13   23.10   14.30
   2   1  13   -4.20    9.40
  -3  -1 -13   -4.90    9.10
   3   1  13    7.90   14.50
   3   1  13   14.60   11.90
   8  -1 -12   20.90   16.30
  -8   1  12   33.30   20.90
  -7   1  12  136.69   28.20
  -6   1  12  110.79   24.40
   5  -1 -12   26.50   16.40
   5  -1 -12   46.60   14.60
   5  -1 -12   40.40    7.60
  -5   1  12   48.50   10.00
   4  -1 -12  137.09   17.20
   4  -1 -12  147.69   24.10
  -4   1  12  151.18   20.70
  -4   1  12  157.28   23.50
   3  -1 -12   81.39   12.10
  -3   1  12   55.99   12.00
   2  -1 -12    6.90    6.40
   2  -1 -12   -3.80   11.30
  -2   1  12    3.30    8.10
  -2   1  12   24.90   12.40
   1  -1 -12   35.90    8.40
  -1   1  12   27.40    9.50
   0  -1 -12   21.60   14.90
   0  -1 -12   26.50    8.40
   0   1  12   20.70    9.40
   0   1  12   34.20   13.90
  -1  -1 -12  111.99   16.90
   1   1  12   88.29   14.80
   1   1  12  137.29   20.40
  -2  -1 -12   60.89   11.20
   2   1  12   49.50   10.90
  -3  -1 -12   14.80    8.70
   3   1  12   18.00   13.50
  -4  -1 -12   -1.90    8.20
   4   1  12   -0.10    9.20
   4   1  12   -2.90   14.30
  -5  -1 -12   27.80    9.40
   5   1  12   37.60   16.60
   9  -1 -11  -17.50   14.30
  -9   1  11  -12.50   18.60
   8  -1 -11   -5.00   12.60
  -8   1  11   10.80   17.30
   7  -1 -11   -7.30   12.80
   7  -1 -11   17.20   16.10
  -7   1  11   21.90   16.40
   6  -1 -11   -5.00   12.60
   6  -1 -11   41.10   12.30
   6  -1 -11    8.00    5.00
  -6   1  11   42.30   15.30
   5  -1 -11   24.20   11.00
   5  -1 -11   14.40   11.70
  -5   1  11   -3.90    6.90
  -5   1  11   33.00   13.80
   4  -1 -11   61.09   10.70
   4  -1 -11   70.39   15.50
  -4   1  11   82.49   17.70
  -4   1  11   77.89   11.40
   3  -1 -11   33.70   11.50
   3  -1 -11   43.10    7.40
  -3   1  11   52.49    9.20
   2  -1 -11    2.70    5.10
  -2   1  11    1.50    6.50
  -2   1  11   14.70   11.80
   1  -1 -11   57.29    9.30
  -1   1  11   87.99   17.20
  -1   1  11   52.69    9.90
   0  -1 -11   26.70   13.20
   0  -1 -11    8.90    6.00
   0   1  11   40.10   13.00
   0   1  11   -6.30    7.00
  -1  -1 -11  106.79   15.80
   1   1  11  127.79   19.70
   1   1  11   96.29   16.10
  -2  -1 -11   -2.50    6.50
   2   1  11    6.80    6.90
   2   1  11   24.90   11.80
  -3  -1 -11   -3.70    7.70
   3   1  11   -9.80   11.80
   3   1  11    2.90    7.20
  -4  -1 -11   26.60    8.30
  -4  -1 -11   24.10   15.40
   4   1  11   31.40   14.40
  -5  -1 -11   -7.00    6.70
   5   1  11    4.50   13.90
   5   1  11   -3.10    8.10
  -6  -1 -11   -7.30    7.20
   6   1  11   39.80   16.00
  10  -1 -10   43.90   16.20
   9  -1 -10  -12.70   13.20
  -9   1  10   23.50   17.20
   8  -1 -10   30.00   16.30
  -8   1  10   39.30   16.20
   7  -1 -10   12.80   12.10
   7  -1 -10  -10.30   11.40
  -7   1  10   14.00   13.80
   6  -1 -10   21.40   11.70
   6  -1 -10    9.20   12.00
  -6   1  10   48.00   14.10
   5  -1 -10   70.39   15.50
   5  -1 -10   59.09   10.30
  -5   1  10   88.79   11.70
   4  -1 -10  111.79   14.40
   4  -1 -10  152.18   18.60
  -4   1  10  117.29   16.30
   3  -1 -10   69.89   10.10
   3  -1 -10   57.69   11.50
  -3   1  10   88.59   16.30
  -3   1  10   60.09    9.50
   2  -1 -10    9.00    4.90
   2  -1 -10   34.40   10.60
  -2   1  10   37.70   11.10
  -2   1  10    5.70    6.10
   1  -1 -10   24.20    6.40
   1  -1 -10   27.50   10.20
  -1   1  10   23.50    7.00
   0  -1 -10    1.50    5.90
   0  -1 -10   20.40   10.90
  -1  -1 -10   32.50    7.00
   1   1  10   26.10    6.90
  -2  -1 -10   25.50    7.00
   2   1  10   18.80    7.70
  -3  -1 -10   -7.50    5.90
   3   1  10   -7.60    5.10
   3   1  10   38.20   14.90
  -4  -1 -10   -1.10    9.40
   4   1  10   33.90   12.10
   4   1  10   -2.50    4.70
  -5  -1 -10   34.10    8.70
   5   1  10   54.39   15.10
  -6  -1 -10    3.10   18.70
  -6  -1 -10    2.80    6.20
   6   1  10    7.20    6.40
   6   1  10   15.40   14.30
  -7  -1 -10   11.30    6.60
   7   1  10   19.50   16.00
   8   1  10   16.10   18.30
  11  -1  -9  -19.40   13.70
  10  -1  -9   -4.20   13.20
   9  -1  -9   22.50   16.30
   9  -1  -9   15.40   12.80
   8  -1  -9   10.70   11.20
   8  -1  -9  -22.20   13.80
  -8   1   9   29.90   13.80
   7  -1  -9    6.40   10.40
   7  -1  -9    7.80   11.30
   7  -1  -9   -5.20    3.90
  -7   1   9   -1.50   16.60
   6  -1  -9    2.10    9.70
   6  -1  -9  -11.20    9.60
  -6   1   9   -6.40   11.40
   5  -1  -9    2.40    9.20
   5  -1  -9    3.90    3.80
  -5   1   9    8.30    9.80
  -5   1   9    0.10    4.30
   4  -1  -9    5.10    3.70
   4  -1  -9   -1.50    7.70
  -4   1   9   -9.80    4.20
  -4   1   9   -5.50    8.50
   3  -1  -9   -2.30    3.60
   3  -1  -9  -13.60    7.40
  -3   1   9    4.20    4.60
  -3   1   9    6.50    9.10
   2  -1  -9   21.30    5.10
   2  -1  -9   12.30    9.00
  -2   1   9   30.70    5.90
  -2   1   9   21.90   10.60
   1  -1  -9   48.90   10.90
   1  -1  -9   40.20    6.70
  -1   1   9   37.30    7.20
  -1   1   9   59.49   12.80
   0  -1  -9   28.10    9.80
   0  -1  -9   16.90    5.00
   0   1   9   14.60    5.20
  -1  -1  -9   10.60    5.10
  -1  -1  -9   16.40   10.40
   1   1   9    9.30    4.50
   1   1   9   25.90   10.60
  -2  -1  -9    3.10    9.40
  -2  -1  -9   -1.20    4.60
   2   1   9   27.60    9.90
   2   1   9   -1.70    4.20
  -3  -1  -9    8.10    5.20
  -3  -1  -9   30.80   11.30
   3   1   9   21.20    5.40
   3   1   9   16.30   10.80
  -4  -1  -9   10.40   11.10
  -4  -1  -9    1.90    5.10
   4   1   9    7.80   11.00
   4   1   9    4.60    4.50
  -5  -1  -9   24.70   10.40
   5   1   9   14.50   12.70
   5   1   9   17.30    5.40
  -6  -1  -9    7.50    5.40
   6   1   9    5.30   11.80
  -7  -1  -9   -1.10    6.60
   7   1   9    4.90   12.40
   7   1   9   -2.20    5.20
  -8  -1  -9    3.00    6.30
   8   1   9  -14.20   14.40
   9   1   9    5.90   19.20
  11  -1  -8    9.80    8.10
  11  -1  -8   47.80   16.20
  10  -1  -8  124.79   27.40
   9  -1  -8  122.39   13.60
   9  -1  -8   84.59   12.50
   8  -1  -8  273.97   28.50
   8  -1  -8  304.17   33.50
   7  -1  -8  119.99   12.90
   7  -1  -8  111.39   13.30
   6  -1  -8    0.20    8.80
  -6   1   8   13.50   10.20
   5  -1  -8   82.69    9.50
  -5   1   8   66.49    8.90
   4  -1  -8  332.67   35.30
  -4   1   8  413.36   37.80
   3  -1  -8  313.27   30.50
   3  -1  -8  303.47   28.70
  -3   1   8  244.08   28.80
  -3   1   8  320.57   31.20
   2  -1  -8  136.69   15.10
   2  -1  -8  133.19   17.90
  -2   1   8  133.99   15.40
  -2   1   8  155.98   18.90
   1  -1  -8  163.88   22.30
  -1   1   8  212.48   23.30
   0  -1  -8  237.88   22.60
   0  -1  -8  212.68   25.30
   0   1   8  215.38   22.70
  -1  -1  -8  235.38   29.20
  -1  -1  -8  301.07   26.40
   1   1   8  250.17   28.50
   1   1   8  261.47   26.50
  -2  -1  -8  332.37   33.30
  -2  -1  -8  298.47   30.40
   2   1   8  289.37   32.20
  -3  -1  -8  248.08   25.90
  -3  -1  -8  187.88   22.60
   3   1   8  214.48   25.00
  -4  -1  -8   47.60   12.20
   4   1   8   79.09   15.50
  -5  -1  -8   39.10    7.40
  -5  -1  -8   37.10   11.10
   5   1   8   37.10    7.10
  -6  -1  -8   91.59   12.40
  -6  -1  -8   66.19   14.10
   6   1   8   62.19   10.80
  -7  -1  -8   60.59   10.40
   7   1   8   69.29   14.70
  -8  -1  -8   31.40    8.40
  -8  -1  -8   42.30   14.10
   8   1   8   57.59   15.00
  -9  -1  -8   -3.90    7.10
   9   1   8   29.50   14.00
  12  -1  -7   48.20   17.20
  12  -1  -7   70.69   16.30
  12  -1  -7   43.70    9.20
  11  -1  -7   29.70   13.10
  11  -1  -7  -11.20    5.20
  11  -1  -7    5.30    7.40
  10  -1  -7   21.40   12.10
  10  -1  -7   11.10    5.00
  10  -1  -7   11.40    6.40
  10  -1  -7   13.10   15.80
   9  -1  -7   57.89    8.30
   9  -1  -7   67.89   11.10
   9  -1  -7   91.39   16.10
   9  -1  -7   71.69   16.10
   8  -1  -7   22.60    4.90
   8  -1  -7   17.10   10.80
   8  -1  -7   29.50    5.80
   8  -1  -7   48.60   11.70
   7  -1  -7   76.39   10.00
   7  -1  -7   61.49    9.40
   7  -1  -7   98.29   15.90
   6  -1  -7  -10.00    7.60
   6  -1  -7   -0.90    3.10
   6  -1  -7    4.90    8.00
  -6   1   7    3.00    8.60
   5  -1  -7    1.40    3.00
   5  -1  -7   -4.70    6.30
   4  -1  -7   22.80    7.70
   4  -1  -7   14.40    3.70
   3  -1  -7   34.90    7.70
   3  -1  -7   15.50    3.80
  -3   1   7   18.20    4.20
  -3   1   7   31.20    7.80
   2  -1  -7   57.09   10.70
  -2   1   7   62.79   12.20
   1  -1  -7   15.10    7.70
   1  -1  -7   15.80    3.80
  -1   1   7   12.30    8.10
  -1   1   7   10.40    3.70
   0  -1  -7   60.89   13.20
   0  -1  -7   72.29    9.50
   0   1   7   79.99    9.50
   0   1   7   82.19   12.80
  -1  -1  -7   72.29   14.10
  -1  -1  -7   54.29    8.60
   1   1   7   82.39   13.40
   1   1   7   57.79    8.70
  -2  -1  -7   19.30   10.80
   2   1   7   23.80    8.50
  -3  -1  -7  103.59   16.00
  -3  -1  -7   89.19   11.20
   3   1   7   77.49   10.70
   3   1   7   78.29   15.00
  -4  -1  -7   99.39   15.40
  -4  -1  -7   82.09   12.20
   4   1   7  107.29   15.30
  -5  -1  -7   27.70    8.80
  -5  -1  -7   18.30    5.10
   5   1   7   17.50    4.40
  -6  -1  -7   -4.80    4.10
  -6  -1  -7   16.10    8.90
   6   1   7   -1.40    3.60
   6   1   7   14.70   10.20
  -7  -1  -7   19.50    9.40
  -7  -1  -7   -2.80    5.20
  -8  -1  -7    3.50    5.40
   8   1   7   -6.60   11.40
  -9  -1  -7   17.40    7.40
  -9  -1  -7   18.40   14.70
   9   1   7   32.20   12.90
 -10  -1  -7    2.50    7.30
  10   1   7   37.70   14.20
  12  -1  -6   31.50   10.10
  12  -1  -6   30.00    7.80
  12  -1  -6   13.50   14.80
  12  -1  -6   21.40   13.10
  11  -1  -6   51.59   14.10
  11  -1  -6   45.70    8.20
  11  -1  -6   69.19   21.40
  10  -1  -6    7.20    5.90
  10  -1  -6  -15.70   10.70
  10  -1  -6   21.30   14.80
  10  -1  -6   -3.10    4.70
   9  -1  -6   41.50   13.30
   8  -1  -6  175.58   18.70
   8  -1  -6  189.48   19.50
   7  -1  -6  169.58   19.90
   7  -1  -6  125.09   14.00
   7  -1  -6  107.39   14.50
  -7   1   6  154.58   19.10
   6  -1  -6    6.10    7.50
   6  -1  -6    2.90    7.50
   6  -1  -6   -1.50    2.70
  -6   1   6    2.30    8.10
   5  -1  -6   22.80    7.40
   5  -1  -6   16.50    3.70
  -5   1   6   29.60    7.90
   4  -1  -6  341.77   32.00
  -4   1   6  289.37   31.90
   3  -1  -6  283.87   31.70
   3  -1  -6  371.26   33.30
  -3   1   6  348.87   33.30
   2  -1  -6  294.27   26.90
  -2   1   6  262.77   26.90
   1  -1  -6  134.19   16.00
   1  -1  -6  129.89   13.50
  -1   1   6  120.29   13.60
  -1   1   6  134.19   16.50
   0  -1  -6   19.00    4.00
   0   1   6   11.80    3.30
  -1  -1  -6  644.14   59.99
  -1  -1  -6  656.63   61.19
   1   1   6  581.34   59.99
   1   1   6  662.03   61.09
  -2  -1  -6  543.45   54.69
   2   1   6  580.54   54.59
  -3  -1  -6  258.07   28.50
  -3  -1  -6  269.77   26.80
   3   1   6  318.57   28.20
   3   1   6  231.98   26.50
  -4  -1  -6   94.29   12.70
  -4  -1  -6  123.79   14.60
   4   1   6  101.19   12.20
  -5  -1  -6  102.29   13.90
  -5  -1  -6  110.89   12.70
   5   1   6   90.59   14.60
   5   1   6   94.79   11.80
  -6  -1  -6   92.89   12.90
   6   1   6   84.19   12.40
   6   1   6  123.79   15.80
  -7  -1  -6  129.29   15.60
   7   1   6  129.39   19.30
  -8  -1  -6   31.60   12.50
   8   1   6   42.90   12.70
  -9  -1  -6  156.88   24.20
   9   1   6  152.78   24.70
   9   1   6  176.98   19.30
 -10  -1  -6  196.88   21.30
  10   1   6  138.69   26.70
 -11  -1  -6   39.70    9.70
  11   1   6   24.90   17.30
  12  -1  -5   22.90   13.10
  12  -1  -5   14.40    9.00
  12  -1  -5    8.90   14.00
  12  -1  -5    1.90    7.00
  11  -1  -5    5.40    5.90
  11  -1  -5    6.70    7.20
  11  -1  -5   30.50   18.40
  11  -1  -5   -0.10   12.60
  10  -1  -5   11.50    5.70
  10  -1  -5   14.80    4.90
  10  -1  -5   -0.90   13.90
   9  -1  -5   10.40    4.40
   9  -1  -5   15.40    5.40
   9  -1  -5  -12.30   11.70
   8  -1  -5   -2.50   10.20
   8  -1  -5    6.40    4.40
   8  -1  -5    2.30    3.50
   8  -1  -5    1.10   10.60
   7  -1  -5   49.40   10.40
   7  -1  -5   37.40   10.80
   7  -1  -5   40.10    5.90
   7  -1  -5   29.30    5.10
   6  -1  -5   22.00    7.70
   6  -1  -5   19.10    3.30
   6  -1  -5   18.60    3.90
  -6   1   5    4.90    8.00
   5  -1  -5    7.90    2.40
   5  -1  -5   13.00    6.00
   4  -1  -5   71.89    8.30
   4  -1  -5   89.89   11.50
  -4   1   5   66.39    8.50
  -4   1   5   77.39   11.70
   3  -1  -5  138.39   15.30
   3  -1  -5  119.09   12.60
  -3   1   5  129.99   12.80
  -3   1   5  118.69   14.90
   2  -1  -5   59.19    6.80
   2  -1  -5   63.49    9.90
  -2   1   5   45.80    6.80
  -2   1   5   57.79   10.10
   1  -1  -5   28.90    6.90
   1  -1  -5   31.90    5.00
  -1   1   5   28.70    7.50
  -1   1   5   23.30    4.00
   0  -1  -5   32.60    7.10
   0  -1  -5   21.30    3.70
   0   1   5   15.30    3.30
   0   1   5   14.40    7.40
  -1  -1  -5   -5.10    6.90
  -1  -1  -5   -5.20    2.40
   1   1   5   -6.30    6.70
   1   1   5   -2.40    2.30
  -2  -1  -5   87.89    9.80
  -2  -1  -5   91.19   13.40
   2   1   5   74.49    9.60
  -3  -1  -5    6.50    3.30
  -3  -1  -5    4.10    6.60
   3   1   5    4.20    2.70
   3   1   5    7.00    7.10
  -4  -1  -5   54.09    8.60
  -4  -1  -5   42.40    7.00
   4   1   5   56.29    9.90
   4   1   5   37.20    6.70
  -5  -1  -5   18.20    5.00
  -5  -1  -5   25.40    6.60
   5   1   5   12.80    3.80
   5   1   5   14.70    7.40
  -6  -1  -5   16.60    5.80
  -6  -1  -5    4.80    4.10
   6   1   5   12.40    8.30
   6   1   5    6.60    3.80
  -7  -1  -5   27.40    6.50
  -7  -1  -5   12.60    7.20
   7   1   5   40.30   10.30
   7   1   5   22.00    4.80
  -8  -1  -5   -3.60    8.30
  -8  -1  -5   -2.30    4.40
   8   1   5    5.50    9.10
   8   1   5    1.70    3.90
  -9  -1  -5    5.70    5.90
   9   1   5   34.20   11.20
   9   1   5   10.20    5.30
 -10  -1  -5    2.60    6.20
 -10  -1  -5   -2.30   12.00
  10   1   5   14.00   12.70
  10   1   5    6.10    6.40
 -11  -1  -5   13.20    7.00
  11   1   5    3.20   14.00
  12  -1  -4  103.69   21.90
  12  -1  -4  100.99   14.90
  12  -1  -4  112.29   20.30
  12  -1  -4   92.99   13.60
  11  -1  -4   18.80    8.20
  11  -1  -4   39.60   12.10
  11  -1  -4   17.80    6.80
  11  -1  -4   26.30   13.80
  10  -1  -4   15.60   10.40
  10  -1  -4   23.60   15.50
  10  -1  -4   42.00   15.20
  10  -1  -4   19.80    5.50
  10  -1  -4   18.20    8.60
   9  -1  -4   17.00    5.00
   9  -1  -4   19.50   10.60
   9  -1  -4   23.10   11.60
   9  -1  -4    5.90    4.50
   8  -1  -4  189.28   18.10
   8  -1  -4  154.58   21.00
   8  -1  -4  160.78   17.50
   8  -1  -4  165.28   22.60
   7  -1  -4  568.54   53.49
   7  -1  -4  581.44   53.59
   7  -1  -4  565.04   54.89
   7  -1  -4  542.75   55.49
   6  -1  -4  113.89   12.20
   6  -1  -4  108.19   11.90
   5  -1  -4   22.00    7.10
   4  -1  -4  289.87   28.40
  -4   1   4  280.97   28.70
   3  -1  -4   38.00    5.40
   3  -1  -4   43.70    8.70
  -3   1   4   47.90    5.40
  -3   1   4   40.20    8.90
   2  -1  -4  619.64   53.49
   2  -1  -4  589.94   52.59
  -2   1   4  565.24   53.39
  -2   1   4  475.65   52.49
   1  -1  -4  618.84   61.89
   1  -1  -4  753.02   61.29
  -1   1   4  636.64   61.19
  -1   1   4  609.54   61.99
   0  -1  -4  235.28   23.50
   0   1   4  251.67   23.50
  -1  -1  -4   42.90    7.70
  -1  -1  -4   26.50    4.70
   1   1   4   32.10    4.80
   1   1   4   41.80    7.70
  -2  -1  -4  112.39   13.90
  -3  -1  -4  322.77   32.10
  -3  -1  -4  305.27   32.50
   3   1   4  364.86   32.40
  -5  -1  -4    5.70    5.00
  -5  -1  -4    9.90    3.80
   5   1   4    6.60    3.20
   5   1   4   14.60    6.90
  -6  -1  -4  147.69   18.70
   6   1   4  189.48   20.20
   6   1   4  173.38   17.80
  -7  -1  -4   94.89   14.80
  -7  -1  -4  118.29   13.40
   7   1   4  112.59   12.90
   7   1   4   98.39   16.20
  -8  -1  -4  190.08   22.40
  -9  -1  -4    3.20    8.40
   9   1   4    8.50    4.70
  10   1   4   47.50    9.70
  10   1   4   55.89   15.20
 -11  -1  -4    6.00    7.70
  11   1   4    0.30   14.80
  12   1   4  -25.20   15.30
  13  -1  -3   17.20   21.40
  12  -1  -3   29.10   13.90
  12  -1  -3    3.50   10.10
  12  -1  -3   49.80   15.90
  12  -1  -3   42.70   27.00
  11  -1  -3   44.30   14.10
  11  -1  -3   38.80   17.20
  11  -1  -3   51.79   12.40
  10  -1  -3   11.30   12.20
  10  -1  -3   26.60   12.50
  10  -1  -3   16.90    8.80
  10  -1  -3    4.20    6.30
   9  -1  -3   15.90    5.50
   9  -1  -3   17.80    8.90
   9  -1  -3   26.10   12.60
   9  -1  -3   25.20   10.90
   8  -1  -3   -3.10    3.60
   8  -1  -3    6.40    8.00
   8  -1  -3    4.90    8.50
   7  -1  -3    3.20    3.30
   7  -1  -3   14.10    7.40
   6  -1  -3   -5.00    6.90
   6  -1  -3    7.80    3.00
   6  -1  -3   19.00    7.00
   5  -1  -3    6.30    2.50
   5  -1  -3    8.10    5.90
   5  -1  -3    4.40    2.60
   5  -1  -3    6.90    5.90
   4  -1  -3    5.90    2.00
  -4   1   3   -4.40    5.50
   3  -1  -3  335.37   29.60
   3  -1  -3  299.97   30.40
  -3   1   3  304.27   30.60
   2  -1  -3   26.00    4.40
   2  -1  -3   22.90    5.50
  -2   1   3   22.00    5.50
  -2   1   3   23.60    3.60
   1  -1  -3 1542.85  158.28
   1  -1  -3 1753.62  157.98
  -1   1   3 1559.24  158.38
  -1   1   3 1948.51  157.98
   0  -1  -3  322.77   35.70
   0  -1  -3  428.96   36.70
   0   1   3  423.56   36.70
   0   1   3  345.47   35.70
  -1  -1  -3   54.79    7.40
  -1  -1  -3   62.99    9.00
   1   1   3   68.69    9.00
   1   1   3   61.29    7.20
  -2  -1  -3   20.60    3.20
  -2  -1  -3   27.30    5.50
   2   1   3   18.90    3.20
   2   1   3   21.60    4.90
  -3  -1  -3   46.30    7.60
  -3  -1  -3   42.80    6.90
   3   1   3   58.99    8.50
   3   1   3   44.30    6.20
  -4  -1  -3    4.10    4.40
  -4  -1  -3   -0.20    2.60
   4   1   3   -3.80    5.20
   4   1   3   -1.00    2.80
  -5  -1  -3   -2.40    2.50
  -5  -1  -3    7.60    4.60
   5   1   3   -0.80    5.90
   5   1   3    2.10    2.60
  -6  -1  -3   15.60    6.20
  -6  -1  -3    6.30    3.20
   6   1   3   11.50    7.30
   6   1   3    8.60    3.70
  -7  -1  -3   54.19   10.40
  -7  -1  -3   56.49    9.10
   7   1   3   54.79    8.30
   7   1   3   65.99   11.00
  -8  -1  -3    4.90    4.80
  -8  -1  -3   13.40    7.10
   8   1   3   18.40    8.90
   8   1   3    7.00    4.60
  -9  -1  -3   28.50    6.90
   9   1   3   29.40    6.70
   9   1   3   37.30   11.20
 -10  -1  -3   78.39   12.10
  10   1   3   88.39   17.20
  10   1   3   87.69   14.30
 -11  -1  -3   15.00    6.70
  11   1   3   14.00    9.10
  11   1   3    2.80   14.00
 -12  -1  -3   13.60    7.70
  12   1   3   -1.80   16.20
  13  -1  -2   10.60   16.50
  13  -1  -2   27.00   22.90
  12  -1  -2   87.09   27.40
  12  -1  -2  117.59   23.00
  11  -1  -2  207.18   26.10
  11  -1  -2  215.18   26.30
  11  -1  -2  181.38   28.80
  11  -1  -2  135.59   22.00
  10  -1  -2   57.89   13.90
  10  -1  -2   61.89    9.30
  10  -1  -2   38.10   11.40
  10  -1  -2   55.89   15.70
   9  -1  -2    3.60    8.00
   9  -1  -2   19.70   12.20
   9  -1  -2    5.90   10.30
   9  -1  -2   10.20    5.40
   8  -1  -2  100.29   14.60
   8  -1  -2   97.09   16.10
   8  -1  -2   91.79   18.20
   7  -1  -2   -1.50    2.90
   7  -1  -2    8.20    7.50
   7  -1  -2    3.40    6.40
   6  -1  -2   11.50    7.30
   6  -1  -2   10.40    7.00
   5  -1  -2   52.19    9.10
   5  -1  -2   40.90    6.60
   5  -1  -2   54.49    9.20
   4  -1  -2   92.99   12.10
   4  -1  -2  113.49   11.80
   4  -1  -2   93.59   10.20
   3  -1  -2  275.97   23.90
   3  -1  -2  261.87   24.70
  -3   1   2  215.58   24.60
   2  -1  -2  703.13   68.29
   2  -1  -2  758.82   67.89
  -2   1   2  729.03   68.29
  -2   1   2  725.93   67.89
  -1   1   2  651.43   60.89
   0  -1  -2  929.91   87.79
   0   1   2 1077.59   87.99
   0   1   2  817.32   87.49
  -2  -1  -2   61.39    7.00
  -2  -1  -2   57.29    7.70
   2   1   2   58.39    8.00
   2   1   2   69.99    7.30
  -3  -1  -2  293.17   29.10
  -3  -1  -2  309.87   28.90
  -4  -1  -2  402.26   35.90
  -4  -1  -2  351.96   36.10
   4   1   2  335.07   35.70
   4   1   2  409.36   36.20
  -5  -1  -2  214.68   20.80
  -5  -1  -2  182.28   21.20
   5   1   2  194.98   20.60
   5   1   2  243.18   22.00
  -6  -1  -2  113.59   14.80
  -6  -1  -2  132.69   14.10
   6   1   2  135.49   16.10
   6   1   2  137.69   13.90
  -7  -1  -2   87.69   11.90
  -7  -1  -2  117.29   14.00
   7   1   2   97.79   11.70
   8   1   2  225.18   25.50
  -9  -1  -2  106.59   13.60
   9   1   2  120.69   17.90
   9   1   2   87.29   13.70
 -10  -1  -2  207.78   22.20
  10   1   2  188.18   23.20
 -11  -1  -2   87.19   12.60
  11   1   2   79.99   12.90
  11   1   2   84.19   16.80
 -12  -1  -2   17.80    7.90
  12   1   2   23.90   15.30
  12   1   2   15.00   13.70
  13  -1  -1    4.70   17.20
  13  -1  -1    2.10   24.10
  12  -1  -1    9.00   13.90
  12  -1  -1   14.80   18.60
  12  -1  -1   52.29   25.70
  12  -1  -1   -1.30    9.40
  11  -1  -1   58.29   14.60
  10  -1  -1   31.10   13.60
  10  -1  -1   19.90   11.10
  10  -1  -1   32.10   11.00
   9  -1  -1   29.30    6.70
   9  -1  -1   27.00    8.80
   9  -1  -1   37.00   11.10
   8  -1  -1  150.98   19.10
   8  -1  -1  201.68   23.40
   8  -1  -1  206.18   21.30
   7  -1  -1   31.10    9.70
   6  -1  -1   42.40   10.50
   6  -1  -1   34.00    5.90
   6  -1  -1   45.10    7.80
   5  -1  -1    3.10    5.20
   3  -1  -1    6.70    1.90
   3  -1  -1   12.90    4.40
   2  -1  -1  632.54   59.19
   1  -1  -1  349.47   33.80
   1  -1  -1  364.56   33.60
  -1   1   1  367.86   33.60
  -1  -1  -1  385.26   36.00
   1   1   1  394.36   35.80
   1   1   1  368.86   35.60
  -2  -1  -1  518.35   46.30
  -2  -1  -1  481.85   46.50
   2   1   1  472.45   46.50
   2   1   1  503.45   46.30
  -3  -1  -1  161.98   18.30
  -3  -1  -1  189.68   17.30
   3   1   1  147.99   18.40
   3   1   1  176.78   17.20
   3   1   1  199.78   17.20
  -4  -1  -1   94.19   11.80
  -4  -1  -1  103.79   10.30
  -4  -1  -1   77.99   10.90
   4   1   1  101.59   10.00
  -5  -1  -1    5.20    5.20
  -5  -1  -1    8.40    3.10
   5   1   1   10.70    2.80
   5   1   1    0.30    7.00
  -6  -1  -1   42.30    8.90
  -6  -1  -1   28.20    5.00
   6   1   1   17.40    7.00
   6   1   1   32.70    5.20
   6   1   1   36.20    8.90
  -7  -1  -1   53.09    8.00
   7   1   1   55.39    8.20
  -8  -1  -1    9.60    3.70
   8   1   1   -2.90    8.40
   8   1   1    9.90    9.00
   8   1   1    2.70    3.60
  -9  -1  -1   29.40    6.10
   9   1   1   27.40   11.10
   9   1   1   28.00    6.40
   9   1   1   31.20   10.90
 -10  -1  -1    0.60    4.60
  10   1   1   -2.10    5.50
 -11  -1  -1    0.60    6.10
  11   1   1    3.70    7.30
  11   1   1    0.90   13.30
  12   1   1   14.00    9.40
  12   1   1   -1.00   14.30
  12  -1   0   53.69   16.90
  12  -1   0   33.30   10.30
  11  -1   0   70.69   12.30
  11  -1   0   85.79   17.30
  11  -1   0  115.89   20.70
  10  -1   0   99.59   19.80
   9  -1   0    4.90    4.50
   9  -1   0   40.20   10.40
   9  -1   0   14.80   10.00
   8  -1   0   84.89   12.90
   8  -1   0  117.69   15.70
   8  -1   0  131.89   18.10
  -8   1   0   99.59   12.70
   7  -1   0  376.26   32.40
   7  -1   0  294.97   32.70
   7  -1   0  305.27   34.30
  -7   1   0  352.06   32.30
   6  -1   0  657.83   63.39
   4  -1   0  255.17   22.00
   4  -1   0  178.28   21.10
  -4   1   0  220.58   21.20
   3  -1   0 1547.65  150.58
  -3   1   0 1693.73  150.68
   2  -1   0  327.67   32.00
  -2   1   0  354.26   32.00
   2   1   0  290.87   27.70
   2   1   0  299.77   28.60
  -3  -1   0 1387.36  133.49
   3   1   0 1569.74  134.09
   3   1   0 1350.16  133.49
  -4  -1   0  249.58   24.00
  -4  -1   0  269.07   24.80
   4   1   0  231.78   24.00
  -5  -1   0  223.58   24.20
   5   1   0  277.67   24.30
  -7  -1   0  463.75   42.70
   7   1   0  475.55   44.90
   7   1   0  416.76   42.70
   7   1   0  431.86   43.70
  -8  -1   0  157.68   17.10
   8   1   0  164.88   18.70
  -9  -1   0    3.70    3.90
   9   1   0   -1.10    4.50
   9   1   0    4.20    8.90
   9   1   0   16.20   10.80
 -10  -1   0   28.10    6.30
  10   1   0   30.50   11.80
  10   1   0   25.60    7.00
  10   1   0    6.10   13.90
  11   1   0   83.89   19.30
  11   1   0   93.59   20.00
  11   1   0   61.19   11.90
  12   1   0   40.60   11.10
  12   1   0   40.90   15.30
  12  -1   1   -8.80   16.20
  12  -1   1    3.50    9.20
  11  -1   1    6.60    7.50
  11  -1   1    8.50   13.70
  10  -1   1   34.70   12.80
  10  -1   1   11.10    6.00
 -10   1  -1   14.40    5.40
   9  -1   1   54.19   12.50
   9  -1   1   38.00    7.40
  -9   1  -1   43.80    7.50
   8  -1   1    7.90    8.80
   8  -1   1   -0.80    3.40
  -8   1  -1    3.60    3.20
   7  -1   1   99.79   11.30
  -7   1  -1   90.89   11.20
   6  -1   1   26.00    8.70
   6  -1   1   31.70    4.90
  -6   1  -1   34.00    5.00
   5  -1   1  154.48   16.70
  -5   1  -1  116.49   14.40
  -5   1  -1  153.78   15.90
   4  -1   1  105.49   10.90
  -4   1  -1   95.49   12.40
  -4   1  -1  113.89   11.10
   3  -1   1  166.88   18.50
   3  -1   1  181.88   17.80
  -3   1  -1  179.58   18.40
  -3   1  -1  203.08   17.90
   2  -1   1  497.75   49.30
   2  -1   1  549.95   49.30
  -2   1  -1  530.25   49.30
  -2   1  -1  527.55   49.30
   1  -1   1  401.66   38.00
   1  -1   1  426.36   38.00
  -1   1  -1  431.66   38.00
  -1   1  -1  366.96   38.00
  -1  -1   1  184.78   15.90
  -1  -1   1  144.59   15.80
   1   1  -1  167.08   15.90
  -2  -1   1  373.16   34.00
  -2  -1   1  387.66   34.50
   2   1  -1  296.87   34.00
   2   1  -1  403.16   34.50
  -3  -1   1    4.80    3.40
  -3  -1   1    2.90    1.60
   3   1  -1    5.60    3.20
   3   1  -1    3.90    1.60
  -4  -1   1  505.35   53.19
  -4  -1   1  580.74   53.69
   4   1  -1  619.44   53.69
   5   1  -1  257.97   25.30
   5   1  -1  214.18   23.30
   6   1  -1  183.58   18.00
   6   1  -1  161.28   21.80
   6   1  -1  186.68   19.30
  -7  -1   1   31.00    4.50
   7   1  -1   29.60    6.90
   7   1  -1    7.10    8.80
   7   1  -1   24.80    4.80
  -8  -1   1   79.49   10.80
   8   1  -1  100.89   11.40
   8   1  -1   75.69   16.10
   8   1  -1   94.99   14.80
  -9  -1   1   26.20    5.30
   9   1  -1   30.30   10.80
   9   1  -1   26.80    6.00
   9   1  -1    9.30    9.50
  10   1  -1    9.10    9.70
  10   1  -1   13.10    5.90
  10   1  -1   30.10   12.20
  11   1  -1   35.60   12.60
  11   1  -1   58.69   17.40
  11   1  -1   28.30    8.60
  12   1  -1  -10.20   12.00
  12   1  -1    6.70   20.10
  12   1  -1   -5.40    8.60
  13   1  -1    0.90   15.10
  13   1  -1  -11.40   22.30
  12  -1   2   29.40   15.50
  11  -1   2  106.99   17.70
  11  -1   2  121.29   21.70
 -11   1  -2  112.19   16.20
  10  -1   2  218.58   23.20
 -10   1  -2  182.68   23.30
   9  -1   2  136.29   18.90
   9  -1   2  107.99   14.30
  -9   1  -2   97.69   14.20
   8  -1   2   24.20    5.10
   8  -1   2   44.30   10.00
  -8   1  -2   13.00    5.40
   7  -1   2   50.19    7.10
  -7   1  -2   46.40    6.90
  -7   1  -2   26.80   10.00
   6  -1   2  157.48   17.50
   6  -1   2  160.38   15.50
  -6   1  -2  137.49   15.60
  -6   1  -2  136.89   16.80
   5  -1   2  172.08   19.20
   5  -1   2  180.28   18.10
  -5   1  -2  191.48   18.30
  -5   1  -2  172.48   18.60
   4  -1   2  277.17   29.00
  -4   1  -2  339.67   29.50
  -4   1  -2  285.47   29.10
   3  -1   2  455.05   40.80
  -3   1  -2  403.76   40.70
   2  -1   2   32.10    6.10
   2  -1   2   31.80    4.70
  -2   1  -2   32.60    4.80
  -2   1  -2   26.50    5.60
   1  -1   2   82.49    8.60
   0  -1   2  637.14   68.59
   0   1  -2  830.22   68.29
  -1  -1   2  130.79   13.40
   1   1  -2  131.29   13.50
  -2  -1   2  520.25   47.70
   2   1  -2  474.75   47.60
   2   1  -2  516.55   47.70
  -3  -1   2  170.28   16.50
   3   1  -2  140.89   16.60
   3   1  -2  154.08   16.40
   4   1  -2   44.40    5.70
   4   1  -2   62.59    8.50
   5   1  -2   33.00    4.40
   5   1  -2   42.30    7.70
   5   1  -2   25.10    7.40
   7   1  -2    9.90    5.70
   8   1  -2  105.29   13.90
   8   1  -2   79.09   14.90
   8   1  -2   57.59    9.70
   8   1  -2   89.29   14.40
   9   1  -2   22.50    9.80
   9   1  -2   18.50    5.00
   9   1  -2   14.90   10.60
   9   1  -2   18.60    9.10
  10   1  -2   59.69   15.70
  10   1  -2   61.29    9.70
  10   1  -2   81.99   16.30
  10   1  -2   64.99   14.30
  11   1  -2  144.19   25.10
  11   1  -2  130.79   25.10
  11   1  -2  118.29   22.30
  11   1  -2  149.79   18.90
  12   1  -2   24.60   10.60
  12   1  -2   39.50   13.30
  13   1  -2   19.20   14.60
  13   1  -2   18.50   23.70
  12  -1   3   19.70   16.20
 -12   1  -3   15.90    8.00
  11  -1   3   15.00    9.30
  11  -1   3   28.30   14.70
 -11   1  -3    7.40    6.70
  10  -1   3   67.79   10.60
  10  -1   3   81.49   16.70
 -10   1  -3   61.99   10.50
   9  -1   3   27.50    6.10
   9  -1   3   30.20   11.70
  -9   1  -3   25.10    6.70
   8  -1   3  117.59   17.00
  -8   1  -3   86.69   15.60
   7  -1   3   67.99   11.50
   7  -1   3   51.59    8.10
  -7   1  -3   55.89   10.80
  -7   1  -3   54.19    8.90
   6  -1   3   55.59   11.20
  -6   1  -3   52.89    9.60
   5  -1   3    3.10    5.90
   5  -1   3    0.20    2.50
  -5   1  -3    8.40    4.50
  -5   1  -3    0.60    2.30
   4  -1   3    6.70    5.00
   4  -1   3   -0.30    2.50
  -4   1  -3   -1.00    2.30
  -4   1  -3    7.10    4.10
   3  -1   3  112.19   13.70
  -3   1  -3  155.78   14.40
   2  -1   3   32.00    4.80
  -2   1  -3   31.00    5.20
   1  -1   3   77.19    8.70
  -1   1  -3   86.69    8.90
  -1  -1   3 1611.44  148.19
  -1  -1   3 1644.94  147.79
   1   1  -3 1628.74  148.19
   1   1  -3 1481.15  147.69
  -2  -1   3   37.20    7.70
   2   1  -3   33.70    6.60
   2   1  -3   37.80    6.10
  -3  -1   3  263.77   26.40
   3   1  -3  272.37   26.30
   3   1  -3  257.57   26.20
  -4  -1   3    1.50    5.50
   4   1  -3   -5.80    5.30
   4   1  -3   10.00    5.40
   4   1  -3    6.90    1.80
   4   1  -3    7.00    1.90
   5   1  -3   47.90    9.30
   5   1  -3   27.00    7.70
   6   1  -3    9.30    2.90
   6   1  -3   14.60    6.50
   7   1  -3    9.90    6.00
   8   1  -3   12.70    8.00
   8   1  -3   15.20    7.40
   9   1  -3   13.70    9.50
   9   1  -3   17.40    8.60
   9   1  -3   13.60    5.10
   9   1  -3   15.60   11.10
  10   1  -3    2.80    5.80
  10   1  -3   26.80   11.00
  10   1  -3    8.20   14.50
  10   1  -3    1.70   10.20
  11   1  -3   57.39   17.90
  11   1  -3   29.80   13.00
  12   1  -3    3.50   12.30
  12   1  -3   14.10    9.60
  12   1  -3   45.50   18.30
  13   1  -3    0.60   22.30
  12  -1   4    6.20   16.00
  11  -1   4    8.40   13.80
 -11   1  -4   25.90    7.90
  10  -1   4   59.29   14.70
  10  -1   4   48.40   10.30
 -10   1  -4   82.59   12.70
   9  -1   4   12.10   10.80
   9  -1   4    9.70    4.20
  -9   1  -4   12.30    5.40
  -9   1  -4   12.20    8.80
   8  -1   4   37.60   10.20
   8  -1   4   15.30    4.30
  -8   1  -4    9.10    5.70
  -8   1  -4   19.00    8.10
   7  -1   4  106.69   16.80
   7  -1   4  124.79   13.60
  -7   1  -4  122.19   14.10
  -7   1  -4  117.29   16.00
   6  -1   4  109.09   16.30
   6  -1   4  136.99   14.00
  -6   1  -4  106.89   16.40
  -6   1  -4  139.49   14.30
   5  -1   4   22.40    6.70
   5  -1   4    3.00    3.20
  -5   1  -4   14.30    5.00
  -5   1  -4    7.40    3.30
   4  -1   4  123.59   13.50
  -4   1  -4   87.09   12.50
   3  -1   4  659.53   57.39
  -3   1  -4  548.65   57.29
  -2   1  -4   54.59    9.90
   1  -1   4   68.89    7.60
  -1   1  -4   62.49    7.70
   0  -1   4  182.08   17.10
   0   1  -4  167.78   17.00
   1   1  -4  811.72   84.69
   1   1  -4 1010.20   85.49
  -2  -1   4  280.07   29.10
  -2  -1   4  326.37   27.90
   2   1  -4  282.27   27.80
   2   1  -4  296.97   29.40
   2   1  -4  295.77   29.30
  -3  -1   4  131.89   14.00
   3   1  -4  116.19   14.30
   3   1  -4  105.59   14.40
  -4  -1   4  183.98   18.10
   4   1  -4  152.18   17.90
   4   1  -4  145.19   18.50
   5   1  -4   94.99   12.00
   5   1  -4   71.99   13.40
   6   1  -4  111.69   15.80
   6   1  -4   94.29   11.10
   6   1  -4  111.19   11.00
   7   1  -4  392.66   42.10
   7   1  -4  444.26   42.30
   7   1  -4  440.66   44.60
   7   1  -4  502.75   44.00
   8   1  -4  108.99   13.20
   8   1  -4  130.39   16.20
   8   1  -4   95.29   12.20
   9   1  -4   12.10    5.10
   9   1  -4    8.00   10.30
   9   1  -4   13.90    9.70
  10   1  -4   25.40   13.00
  10   1  -4   20.50   16.50
  10   1  -4   17.20    6.50
  10   1  -4   22.20   10.00
  11   1  -4   44.60   13.40
  11   1  -4   17.30    6.90
  11   1  -4   29.10    7.60
  12   1  -4   84.99   12.70
  12   1  -4   87.19   18.10
  12   1  -4  115.09   14.90
  11  -1   5    1.60   13.70
 -11   1  -5    1.70    7.30
  10  -1   5   15.40    6.60
  10  -1   5    4.60   12.00
 -10   1  -5    3.40   12.50
 -10   1  -5    0.40    5.90
   9  -1   5   12.30    5.00
   9  -1   5   31.70   11.60
  -9   1  -5    7.90    5.20
   8  -1   5    2.20    4.40
   8  -1   5    7.80    9.60
  -8   1  -5    3.70    8.70
  -8   1  -5    5.20    4.60
   7  -1   5   20.10    4.60
   7  -1   5   20.70   10.00
  -7   1  -5   17.10    5.60
  -7   1  -5   22.10    8.00
   6  -1   5   10.10    3.70
   6  -1   5   21.80    8.10
  -6   1  -5   10.60    4.60
  -6   1  -5   16.50    6.40
   5  -1   5   29.20    7.20
   5  -1   5   16.80    4.50
  -5   1  -5   16.50    4.40
   4  -1   5   43.70    7.40
  -4   1  -5   48.30    8.10
  -4   1  -5   66.09   10.00
   3  -1   5   17.70    7.60
   3  -1   5    5.60    3.00
  -3   1  -5    7.60    6.80
  -3   1  -5    5.50    3.10
   2  -1   5   59.29    7.60
   2  -1   5   49.20   10.10
  -2   1  -5   69.19    8.20
  -2   1  -5   64.39    9.80
  -1   1  -5   71.59   12.00
   0  -1   5   18.10    3.30
   0   1  -5   19.90    3.30
   0   1  -5   18.20    6.60
  -1  -1   5   28.00    7.00
  -1  -1   5   23.80    3.40
   1   1  -5   28.50    6.90
   1   1  -5   17.00    3.20
  -2  -1   5   67.19    6.60
   2   1  -5   49.60    6.40
  -3  -1   5  107.29   14.00
   3   1  -5  123.49   14.60
   3   1  -5  120.49   14.70
  -4  -1   5  126.29   14.90
   4   1  -5   99.19   14.90
   4   1  -5  123.89   15.40
   5   1  -5    8.50    6.70
   5   1  -5    8.50    2.10
  -6  -1   5   14.60    8.20
   6   1  -5   12.10    8.60
   6   1  -5   18.80    3.10
   6   1  -5   26.00    8.40
   6   1  -5   19.70    3.40
   7   1  -5   55.59   10.90
   7   1  -5   33.20    4.90
   7   1  -5   31.60   10.50
   7   1  -5   27.30    4.30
   8   1  -5   -1.80    3.70
   8   1  -5   -2.80    9.00
   8   1  -5   -1.80    2.90
   9   1  -5   17.30   10.60
   9   1  -5    6.90    9.30
   9   1  -5   11.00    4.90
   9   1  -5   10.90    4.00
  10   1  -5   14.80   13.30
  10   1  -5   11.80    6.20
  10   1  -5    1.90   12.50
  10   1  -5    8.60    4.50
  11   1  -5    9.50    5.20
  11   1  -5   13.10   16.70
  11   1  -5   -0.70   11.40
  11   1  -5    2.50    6.80
  11   1  -5    7.60   11.50
  12   1  -5   10.30    6.80
  12   1  -5   10.60    9.20
  12   1  -5    6.80   15.00
  12   1  -5   19.70   12.90
  11  -1   6   21.70   17.20
  10  -1   6  165.48   24.70
 -10   1  -6  167.58   20.70
   9  -1   6  159.58   27.00
   9  -1   6  196.38   22.20
  -9   1  -6  247.28   22.90
  -8   1  -6    7.70   10.50
  -8   1  -6   13.50    5.30
   7  -1   6   72.79   12.80
  -7   1  -6   71.89   14.60
  -7   1  -6   54.39    9.20
   6  -1   6  145.19   18.20
   6  -1   6  190.28   21.10
  -6   1  -6  177.38   20.80
   5  -1   6  102.19   16.10
   5  -1   6  116.49   12.80
  -5   1  -6  110.59   13.10
  -5   1  -6  103.09   15.20
   4  -1   6   92.59   11.10
  -4   1  -6  113.89   19.10
  -4   1  -6   86.69   11.80
   3  -1   6  192.28   20.50
  -3   1  -6  214.38   21.00
   2  -1   6  173.58   20.20
  -2   1  -6  186.08   20.10
  -2   1  -6  150.18   17.50
   1  -1   6  494.45   47.10
   1  -1   6  513.55   48.50
  -1   1  -6  459.15   48.40
  -1   1  -6  515.15   47.10
   0  -1   6    9.30    7.60
   0  -1   6   17.20    3.70
   0   1  -6   16.70    3.70
   0   1  -6   27.40    7.50
  -1  -1   6   88.29   10.20
   1   1  -6   97.69   10.00
  -2  -1   6  278.37   25.60
  -2  -1   6  209.38   23.20
   2   1  -6  268.67   25.40
   2   1  -6  223.28   23.20
  -3  -1   6  140.39   13.10
   3   1  -6  120.19   12.90
   4   1  -6   10.90    7.50
  -5  -1   6   34.10    8.30
   5   1  -6   19.00    8.30
  -6  -1   6    0.00    8.10
   6   1  -6    4.50    6.90
   7   1  -6  104.59   17.40
   7   1  -6   84.59    9.70
   7   1  -6   89.89   10.40
   8   1  -6  144.59   15.70
   8   1  -6  162.78   16.30
   9   1  -6   23.60    5.50
   9   1  -6   25.00   14.60
   9   1  -6   18.50    4.50
   9   1  -6   41.80   12.30
  10   1  -6    5.20    4.10
  10   1  -6   -6.50    9.90
  10   1  -6   -0.80    5.30
  10   1  -6   13.40   14.50
  11   1  -6   39.90   13.60
  11   1  -6   56.39    8.90
  11   1  -6   25.80   22.10
  11   1  -6   43.50    7.30
  12   1  -6   22.30    6.90
  12   1  -6   40.00   14.30
  12   1  -6   12.20   13.80
  10  -1   7    9.00   14.40
 -10   1  -7   18.80    7.40
   9  -1   7   22.40   14.20
  -9   1  -7    6.30    6.00
  -9   1  -7    7.10   14.50
   8  -1   7    4.70   11.60
  -8   1  -7    8.60    6.00
   7  -1   7    4.30   11.10
  -7   1  -7   -2.50    5.10
  -7   1  -7   22.60    9.60
   5  -1   7   33.60   10.30
   5  -1   7   23.00    4.90
  -5   1  -7   14.10    5.40
  -5   1  -7   20.00    8.50
   4  -1   7   44.30    7.70
  -4   1  -7   82.09   14.80
  -4   1  -7   57.19    9.50
   3  -1   7  105.69   15.80
  -3   1  -7   72.29   15.10
   2  -1   7    2.60    2.90
   1  -1   7   65.39   13.80
   1  -1   7   53.89    8.20
  -1   1  -7   64.09   11.70
  -1   1  -7   62.29    8.70
   0  -1   7   68.19    8.20
   0  -1   7   80.19   13.20
   0   1  -7   56.59   11.80
   0   1  -7   56.39    8.20
  -1  -1   7   26.10    9.00
  -1  -1   7    9.60    3.20
   1   1  -7    7.20    3.00
   1   1  -7   14.20    7.30
  -2  -1   7   12.80    3.50
  -2  -1   7   17.20    8.20
   2   1  -7   25.70    7.80
   2   1  -7   13.50    3.20
  -3  -1   7   26.60    4.20
  -3  -1   7   24.00    7.40
   3   1  -7   20.50    9.50
   3   1  -7   22.30    7.70
  -4  -1   7   31.20    8.30
   4   1  -7   13.30    3.00
   4   1  -7   33.90    8.60
   4   1  -7   10.10    7.60
  -5  -1   7    4.40    8.50
   5   1  -7  -10.50    7.50
   5   1  -7    5.30    7.60
  -6  -1   7   11.30    9.20
   6   1  -7   15.30    8.70
   6   1  -7   13.20    7.90
  -7  -1   7  114.29   17.70
   7   1  -7  123.69   16.50
   7   1  -7   89.39   18.40
   8   1  -7   27.70   10.80
   8   1  -7   18.90   11.70
   9   1  -7   40.10   13.10
   9   1  -7   34.20   11.90
  10   1  -7    8.30    5.30
  10   1  -7   16.20   14.20
  10   1  -7   11.50   11.00
  11   1  -7   -2.50    4.60
  11   1  -7   23.70   11.00
  11   1  -7    1.70    6.80
  12   1  -7   68.49   11.40
  12   1  -7   54.09   15.80
  12   1  -7   45.60    8.70
   9  -1   8  126.29   27.40
   8  -1   8   65.89   14.80
   8  -1   8   31.80    9.30
  -8   1  -8   47.10    9.10
  -8   1  -8   33.80   14.50
   7  -1   8   27.50   14.90
  -7   1  -8   58.59    9.60
   6  -1   8   57.99    9.20
   6  -1   8   79.99   17.90
  -6   1  -8   73.09   15.10
  -6   1  -8   69.19   12.20
   5  -1   8   48.60    7.70
   5  -1   8   40.80   13.10
  -5   1  -8   45.20   13.30
  -5   1  -8   55.09    8.10
   4  -1   8    5.80    4.40
   4  -1   8   16.00   11.50
  -4   1  -8   -3.40    4.10
  -4   1  -8    7.20   10.30
   3  -1   8   59.69    9.80
  -3   1  -8   71.99   10.90
   2  -1   8  181.08   25.40
   2  -1   8  210.88   25.30
  -2   1  -8  243.78   22.80
  -2   1  -8  227.28   25.10
   1  -1   8  241.38   24.20
   1  -1   8  235.58   26.80
  -1   1  -8  242.18   24.20
   0  -1   8  155.58   16.90
   0  -1   8  173.58   20.20
   0   1  -8  140.29   16.70
   0   1  -8  160.68   19.20
  -1  -1   8   42.30   11.20
   1   1  -8   34.80    9.70
  -2  -1   8   98.99   12.50
  -2  -1   8  141.39   17.50
   2   1  -8  131.09   16.40
   2   1  -8   99.69   12.10
   2   1  -8  108.69   16.40
  -3  -1   8  251.87   25.40
  -3  -1   8  294.07   28.20
   3   1  -8  218.78   25.00
   3   1  -8  275.27   28.60
   3   1  -8  276.97   28.30
  -4  -1   8  269.57   27.40
  -4  -1   8  236.08   24.50
   4   1  -8  251.57   28.30
   4   1  -8  259.37   28.00
  -5  -1   8   95.69   15.10
   5   1  -8   90.49   14.40
   5   1  -8   60.79   13.80
  -6  -1   8   26.60   10.00
   6   1  -8   19.30    9.40
   6   1  -8    8.30    9.30
   7   1  -8  150.28   19.20
   7   1  -8  125.59   21.40
   8   1  -8  270.97   28.50
   8   1  -8  216.38   30.70
   9   1  -8  101.09   18.70
  10   1  -8   84.79   21.90
  10   1  -8   94.09   19.80
  11   1  -8   21.50   14.40
   9  -1   9    5.80   17.90
   8  -1   9    4.80   15.40
  -8   1  -9   -7.60    6.30
   7  -1   9    1.50    5.60
   7  -1   9    6.00   13.70
  -7   1  -9   -8.10    6.10
  -7   1  -9    5.70   16.60
   6  -1   9  -18.20   12.60
  -6   1  -9    8.60    6.10
   5  -1   9    9.80   17.70
   5  -1   9   13.70    5.50
   4  -1   9   -2.10    4.40
   4  -1   9    1.40   11.30
  -4   1  -9    5.80   11.00
  -4   1  -9  -11.30    4.70
   3  -1   9   12.60    4.60
   3  -1   9   21.00   11.00
  -3   1  -9   19.30    6.10
   2  -1   9    1.60    4.10
  -2   1  -9   -2.40    4.70
  -2   1  -9   -0.20    8.90
   1  -1   9    4.40    4.80
   1  -1   9   -1.50    9.90
  -1   1  -9   -0.50    8.90
  -1   1  -9    3.70    4.50
   0  -1   9   15.60    4.80
   0   1  -9   16.90    8.90
   0   1  -9   15.40    5.00
  -1  -1   9   35.20   11.80
  -1  -1   9   38.00    6.20
   1   1  -9   34.40   10.40
   1   1  -9   35.00    8.40
   1   1  -9   37.40    5.90
  -2  -1   9   28.30   10.40
  -2  -1   9   30.70    5.50
   2   1  -9   26.70    9.50
   2   1  -9   35.30    9.30
   2   1  -9   29.00    5.10
  -3  -1   9  -12.60    8.20
  -3  -1   9    4.00    4.10
   3   1  -9    3.80    3.10
   3   1  -9    2.70    9.20
   3   1  -9    2.60    7.90
  -4  -1   9   -4.30    8.70
  -4  -1   9   -0.60    3.70
   4   1  -9    9.60    9.20
   4   1  -9   14.30    9.20
  -5  -1   9   14.60    9.70
   5   1  -9    8.50    9.30
   5   1  -9   -8.60    8.70
  -6  -1   9    2.20   11.40
   6   1  -9   -8.00    9.80
   6   1  -9    9.60    9.30
  -7  -1   9   -1.40   12.00
   7   1  -9    7.20   10.60
   7   1  -9  -17.80   10.40
  -8  -1   9    1.00   12.30
   8   1  -9    8.90   11.80
   8   1  -9  -14.60   10.70
   9   1  -9   62.79   15.50
  10   1  -9    0.60   11.90
  11   1  -9   -3.00   13.80
   8  -1  10   -8.20   18.60
   7  -1  10   -5.40   17.40
  -7   1 -10    0.80    7.80
   6  -1  10    9.40    7.40
   6  -1  10   -6.90   14.30
  -6   1 -10   -6.20   17.30
  -6   1 -10    5.90    6.70
   5  -1  10   57.79   14.90
  -5   1 -10   22.10    7.00
  -5   1 -10   -1.10   15.90
   4  -1  10    0.60    4.80
   4  -1  10   25.30   12.50
  -4   1 -10    2.10   10.10
   3  -1  10   -4.90    4.90
  -3   1 -10  -15.50   11.40
   2  -1  10   16.30    6.70
  -2   1 -10   47.50   11.70
  -2   1 -10   25.40    7.40
   1  -1  10   21.00    6.90
  -1   1 -10   37.80   11.20
  -1   1 -10   23.20    6.60
   0  -1  10   36.10   12.60
   0   1 -10    1.00    8.90
   0   1 -10   13.90    9.10
  -1  -1  10   18.30    6.70
   1   1 -10   36.30   10.70
   1   1 -10   21.70    6.20
   1   1 -10   38.10   10.40
  -2  -1  10   -2.40   10.60
  -2  -1  10    1.50    5.10
   2   1 -10   -6.90    9.40
   2   1 -10  -10.70    9.90
   2   1 -10    7.90    4.50
  -3  -1  10   48.20    7.70
   3   1 -10   39.60    6.30
   3   1 -10   41.80   12.60
  -4  -1  10  131.59   18.40
  -4  -1  10  102.59   13.60
   4   1 -10   93.19   11.90
   4   1 -10  102.29   18.70
   5   1 -10   65.49   14.80
  -6  -1  10   25.80   13.50
   6   1 -10   -6.00   10.80
  -7  -1  10   21.30   13.40
   7   1 -10   -4.50   10.60
   7   1 -10    8.30   11.40
  -8  -1  10   49.80   15.70
   8   1 -10   45.70   14.50
   8   1 -10   14.50   14.30
  -9  -1  10   15.60   16.10
   9   1 -10  -16.00   12.20
  10   1 -10   52.19   15.60
   6  -1  11   -3.90   16.10
  -6   1 -11  -13.50    7.30
   5  -1  11    1.20   15.20
   5  -1  11    5.40    7.70
  -5   1 -11  -11.10    6.50
   4  -1  11   46.40   15.40
  -4   1 -11   58.39   16.70
   3  -1  11  -11.90   11.90
   3  -1  11   -0.10    6.30
  -3   1 -11  -18.90   16.60
  -3   1 -11    1.60    9.70
   2  -1  11   -0.10   12.20
   2  -1  11    4.10    6.90
  -2   1 -11    1.70    6.50
   1  -1  11   97.99   18.80
   1  -1  11   79.99   14.00
  -1   1 -11   95.99   12.50
   0  -1  11    3.30    6.10
   0   1 -11    1.40    9.00
  -1  -1  11   58.09   14.70
  -1  -1  11   63.19   10.40
   1   1 -11   34.40   11.20
   1   1 -11   47.70    8.20
  -2  -1  11   -7.60   12.20
  -2  -1  11    2.80    5.60
   2   1 -11   -3.20    4.80
   2   1 -11   -7.10   10.80
  -3  -1  11   55.99    8.80
  -3  -1  11   57.69   13.00
   3   1 -11   41.10   12.70
   3   1 -11   39.80    7.20
  -4  -1  11   72.59    9.70
  -4  -1  11   83.89   14.90
   4   1 -11   57.79   14.40
   4   1 -11   47.30    8.10
  -5  -1  11   22.80   13.30
   5   1 -11   -2.10   11.90
  -6  -1  11   36.30   15.50
   6   1 -11   -1.30   12.20
   6   1 -11  -15.20   13.60
  -7  -1  11    5.80   15.50
   7   1 -11  -15.10   12.70
  -8  -1  11   19.20   16.90
   8   1 -11    1.40   13.40
  -9  -1  11   -7.80   17.20
   5  -1  12   21.50   16.80
  -5   1 -12    8.60    8.80
   4  -1  12    3.70    9.70
   4  -1  12   -5.90   13.90
  -4   1 -12    2.10    7.30
   3  -1  12    3.90   14.60
  -3   1 -12   11.00    7.20
   2  -1  12  100.19   20.30
   2  -1  12   60.49   12.30
  -2   1 -12   82.99   18.90
   1  -1  12   85.49   13.20
   1  -1  12  123.59   21.50
  -1   1 -12   96.99   20.30
  -1   1 -12   91.09   13.40
   0  -1  12   25.80    8.40
   0  -1  12   55.59   14.60
   0   1 -12    8.50   10.40
   0   1 -12   29.40    8.20
  -1  -1  12   38.60   12.60
  -1  -1  12   30.30    8.50
   1   1 -12   33.80    8.10
   1   1 -12   20.50   11.50
  -2  -1  12  -12.70   11.60
  -2  -1  12    3.00    7.50
   2   1 -12  -16.50   11.50
   2   1 -12  -10.40    6.20
  -3  -1  12   67.39   10.10
   3   1 -12   43.10    8.30
   3   1 -12   37.20   13.90
  -4  -1  12  143.59   21.70
  -4  -1  12  131.89   17.90
   4   1 -12   98.39   14.60
   4   1 -12  109.69   19.20
  -5  -1  12   66.19   17.30
   5   1 -12   47.50   15.00
  -7  -1  12   83.89   19.90
   7   1 -12   10.10   16.00
  -8  -1  12   42.20   19.90
   8   1 -12   10.60   15.60
   3  -1  13   -9.90    9.90
   3  -1  13   20.30   17.80
  -3   1 -13    8.20    8.60
   2  -1  13  -10.60   15.40
  -2   1 -13    5.50    7.80
   1  -1  13   36.00   15.70
   1  -1  13   33.10   10.00
  -1   1 -13    6.40   15.40
   0  -1  13   10.00    9.20
   0  -1  13    5.30   14.40
   0   1 -13    0.10    7.70
   0   1 -13   -3.20   10.90
  -1  -1  13   -2.70   12.50
  -1  -1  13  -11.10    8.20
   1   1 -13   -0.10   11.70
   1   1 -13   -5.20    7.00
  -2  -1  13  -17.00   13.10
  -2  -1  13   -6.00    9.10
   2   1 -13   10.20   21.60
   2   1 -13   -0.90    7.30
  -3  -1  13  -11.90    9.40
  -3  -1  13    1.10   12.30
   3   1 -13   -7.10    6.40
   3   1 -13  -11.10   11.60
  -4  -1  13   -2.00    8.40
  -4  -1  13   18.60   14.10
   4   1 -13    9.60    6.50
   4   1 -13   10.30   14.00
  -5  -1  13   44.50   17.90
   5   1 -13   10.40   14.30
  -6  -1  13   52.79   18.50
   6   1 -13  -10.40   14.90
   0  -1  14   23.90   13.00
   0  -1  14    0.60   15.30
   0   1 -14    4.30   12.00
   0   1 -14   18.40   11.90
  -1  -1  14   -8.60   14.00
  -1  -1  14   16.50   12.40
   1   1 -14    0.80    8.30
   1   1 -14    6.20   17.20
  -2  -1  14    4.50   11.20
  -2  -1  14   19.20   15.10
   2   1 -14    8.40   13.10
   2   1 -14    4.90    8.20
  -3  -1  14   -7.00   14.60
  -3  -1  14   -7.00   11.80
   3   1 -14   -3.90    7.90
   3   1 -14   -4.40   13.30
  -4  -1  14   16.80   16.10
   3  -2 -14    6.70   15.80
   3  -2 -14   24.10    9.60
  -3   2  14    7.00   13.30
  -3   2  14    0.30   14.50
   2  -2 -14   20.70   15.10
   2  -2 -14    3.30    9.60
   2  -2 -14  -17.80   27.90
  -2   2  14   16.10   14.40
  -2   2  14    3.10   13.00
   1  -2 -14   28.70   15.40
  -1   2  14   12.60   13.60
  -1   2  14   27.60   14.00
   0  -2 -14   -7.70    9.70
   0  -2 -14    2.70   21.70
   6  -2 -13   18.70   15.00
   6  -2 -13   14.30    7.10
   5  -2 -13  -14.20   15.30
   5  -2 -13   11.00    7.10
  -5   2  13    6.70   10.50
   4  -2 -13   38.40    9.00
   4  -2 -13   49.20   16.00
  -4   2  13   47.30   15.20
   3  -2 -13   -0.90    7.30
   3  -2 -13    1.40   13.90
  -3   2  13   -3.90   10.00
  -3   2  13   -2.90   12.30
   2  -2 -13   12.90   13.30
   2  -2 -13   23.70    7.90
  -2   2  13   15.50   14.00
  -2   2  13   19.30   10.30
   1  -2 -13   17.40   17.40
   1  -2 -13   27.10    8.40
  -1   2  13   28.80   13.10
  -1   2  13   23.90   10.50
   0  -2 -13   10.70    8.90
   0  -2 -13    4.20   17.60
   0   2  13   12.00   13.80
   0   2  13   -0.40    9.50
  -1  -2 -13   37.20   10.60
   1   2  13   53.79   15.70
  -2  -2 -13    7.70    9.70
   2   2  13    1.40   10.30
   2   2  13   -2.20   14.60
  -3  -2 -13    1.80   10.30
   3   2  13   -3.40   14.10
   8  -2 -12   28.50   15.20
  -8   2  12   16.70   21.10
  -7   2  12  155.88   31.00
   6  -2 -12   64.79   16.80
   5  -2 -12   17.30   14.10
   5  -2 -12   23.30   13.90
   5  -2 -12   15.60    6.50
  -5   2  12   25.10    9.90
   4  -2 -12   19.30   12.80
   4  -2 -12   14.20   13.80
   4  -2 -12   24.60    6.70
  -4   2  12   10.70    9.40
   3  -2 -12    2.00    6.50
   3  -2 -12    6.20   11.70
  -3   2  12   -1.10   12.10
   2  -2 -12  160.88   19.70
  -2   2  12  136.59   21.60
  -2   2  12  179.48   23.70
   1  -2 -12   46.70    9.70
  -1   2  12   46.90   10.30
   0  -2 -12    6.90   14.60
   0  -2 -12    8.90    7.00
   0   2  12  -17.30    8.20
   0   2  12    0.40   12.50
  -1  -2 -12    7.80    8.10
   1   2  12   -4.40    9.30
  -2  -2 -12   20.10    8.70
   2   2  12   20.60   10.00
  -3  -2 -12   22.50    8.90
   3   2  12   22.00   13.20
   3   2  12   17.70    9.20
  -4  -2 -12   20.10    9.30
   4   2  12   -1.10   13.50
   4   2  12   -9.50    9.60
  -5  -2 -12    4.60    8.60
   5   2  12   -4.70   15.20
   9  -2 -11   -8.90   14.70
  -9   2  11   -5.40   19.00
   8  -2 -11   10.90   13.40
  -8   2  11    9.10   17.50
   7  -2 -11   37.70   13.30
   7  -2 -11   50.89   15.90
  -7   2  11   25.70   17.80
   6  -2 -11   36.00   12.90
   6  -2 -11   39.60   12.90
   6  -2 -11   22.10    6.30
  -6   2  11   14.30    7.10
   5  -2 -11   50.39   13.50
   5  -2 -11   36.70   12.30
   5  -2 -11   32.20    7.50
  -5   2  11   50.69    9.20
   4  -2 -11   11.00    6.00
   4  -2 -11    0.90   10.00
  -4   2  11   39.60   12.20
  -4   2  11   20.50    7.50
   3  -2 -11   -3.20    5.40
   3  -2 -11   -2.10    9.40
  -3   2  11   -4.90   11.10
  -3   2  11   11.70    7.60
   2  -2 -11   89.29   12.60
  -2   2  11   83.99   17.70
   1  -2 -11   16.70    6.40
  -1   2  11   16.90    7.40
   0  -2 -11   18.30   12.30
   0  -2 -11   13.40    7.10
   0   2  11    0.60    7.70
   0   2  11   39.40   12.90
  -1  -2 -11    5.50   11.20
  -1  -2 -11  -10.80    6.10
   1   2  11  -14.00    6.00
   1   2  11   22.90   12.90
  -2  -2 -11    5.10    6.60
   2   2  11   -5.20    6.60
   2   2  11   19.70   12.10
  -3  -2 -11   17.10    7.10
   3   2  11   14.00    8.10
   3   2  11   23.00   12.40
  -4  -2 -11   13.50    8.20
  -4  -2 -11   29.50   19.10
   4   2  11   13.10   12.80
   4   2  11   -0.60    9.50
  -5  -2 -11   -2.30    7.40
   5   2  11   12.60   13.80
   5   2  11  -11.70    8.10
   6   2  11   30.10   16.70
   9  -2 -10   45.80   14.60
  -9   2  10   30.80   18.20
   8  -2 -10   18.20   13.70
   8  -2 -10   12.10   17.50
  -8   2  10   44.10   16.80
   7  -2 -10   29.30   12.90
   7  -2 -10   29.60    6.10
   7  -2 -10   20.70   13.60
  -7   2  10   46.50   15.00
   6  -2 -10   49.60   13.90
   6  -2 -10   63.39   13.30
  -6   2  10   61.39   15.20
   5  -2 -10   48.70   11.60
   4  -2 -10  126.39   18.00
   4  -2 -10  110.59   14.50
  -4   2  10  146.09   19.50
  -4   2  10   90.29   16.00
   3  -2 -10  148.89   15.20
   3  -2 -10  106.19   17.40
  -3   2  10  123.69   20.50
  -3   2  10  125.69   16.60
   2  -2 -10   76.19   11.40
   2  -2 -10   79.79   15.30
  -2   2  10   77.79   16.30
  -2   2  10   67.79   10.70
   1  -2 -10   60.29   11.50
   1  -2 -10   34.60    7.50
  -1   2  10   36.40    8.30
   0  -2 -10   85.09   17.30
  -1  -2 -10   23.40    7.50
   1   2  10   32.80    7.70
   1   2  10   54.19   12.40
  -2  -2 -10  211.18   22.90
   2   2  10  158.78   22.70
   2   2  10  259.37   26.50
  -3  -2 -10  123.59   15.00
   3   2  10   77.69   12.70
  -4  -2 -10   31.60    7.80
   4   2  10   36.40    7.90
  -5  -2 -10    0.00    6.60
   5   2  10    3.40   13.00
  -6  -2 -10   -2.60    6.70
   6   2  10   -3.30    5.70
   6   2  10   -1.60   15.00
  -7  -2 -10   40.50    8.90
   7   2  10   45.90   18.20
   8   2  10   83.79   20.50
  11  -2  -9   11.80   15.40
  10  -2  -9   40.00   16.80
  10  -2  -9   43.10    8.60
   9  -2  -9   86.39   13.20
   9  -2  -9  124.29   14.90
   9  -2  -9  121.79   20.90
   9  -2  -9   70.59   19.90
   8  -2  -9  -11.00   14.30
   8  -2  -9    3.10   11.30
   8  -2  -9   -5.30    4.40
  -8   2   9   24.50   14.20
   7  -2  -9   -7.20    4.20
   7  -2  -9    0.90    9.80
   7  -2  -9   18.80   12.50
   6  -2  -9    6.30    4.60
   6  -2  -9   10.40    9.70
   6  -2  -9   10.20   10.40
  -6   2   9  -10.70   11.80
   5  -2  -9    4.30    9.40
   5  -2  -9   11.90    4.80
  -5   2   9   24.60   10.70
  -5   2   9   16.00    5.10
   4  -2  -9   37.00    6.10
   4  -2  -9   24.30    8.30
  -4   2   9   35.00    6.50
  -4   2   9   26.20   10.30
   3  -2  -9   52.39    8.40
  -3   2   9   39.70    7.20
  -3   2   9   21.70   10.70
   2  -2  -9   18.10    4.90
   2  -2  -9    8.70    8.30
  -2   2   9   10.30   10.10
  -2   2   9   20.60    5.70
   1  -2  -9   33.90    6.60
   1  -2  -9   43.30    9.30
  -1   2   9   33.60    6.60
   0  -2  -9   66.89   12.60
   0  -2  -9   66.99   10.30
   0   2   9   61.29   10.80
   0   2   9   83.59   14.00
  -1  -2  -9   45.70    8.30
  -1  -2  -9   60.99   13.20
   1   2   9   61.79   12.40
   1   2   9   51.69    8.40
  -2  -2  -9   28.40   12.40
  -2  -2  -9   18.00    6.00
   2   2   9   22.90   10.50
   2   2   9   19.40    6.40
  -3  -2  -9   -1.30    4.90
  -3  -2  -9   10.90   10.90
   3   2   9    5.70   10.90
   3   2   9    1.90    4.30
  -4  -2  -9   16.90    5.50
   4   2   9   12.20    5.10
   4   2   9    5.20   11.90
  -5  -2  -9    8.80    6.10
   5   2   9    5.20   11.70
   5   2   9   15.80    5.00
  -6  -2  -9   17.00   15.90
  -6  -2  -9   14.60    7.00
   6   2   9   26.40   12.90
   6   2   9    9.00    7.50
  -7  -2  -9    4.90    6.00
  -7  -2  -9   -8.90   14.70
   7   2   9   -8.10    6.10
   7   2   9  -10.20   12.30
  -8  -2  -9    6.20    6.40
   8   2   9   -4.60   14.70
   9   2   9   40.60   20.00
  11  -2  -8   23.90   14.90
  11  -2  -8    6.90    6.30
  11  -2  -8    6.50    8.50
  10  -2  -8   91.99   15.10
  10  -2  -8   71.39   13.10
  10  -2  -8  102.99   19.80
  10  -2  -8  117.39   22.70
   9  -2  -8  104.69   18.80
   9  -2  -8   61.79   10.20
   7  -2  -8   56.09   12.90
   7  -2  -8   88.59   18.00
  -7   2   8   60.79   13.90
   6  -2  -8   38.40    6.20
   6  -2  -8   46.00   11.50
  -6   2   8   58.99   12.00
   5  -2  -8  222.38   22.20
   5  -2  -8  152.58   19.20
  -5   2   8  204.98   22.90
   4  -2  -8  235.78   22.50
  -4   2   8  165.08   22.40
   2  -2  -8  124.09   14.70
   2  -2  -8   91.39   12.40
  -2   2   8   89.49   12.80
   1  -2  -8  389.06   36.80
   1  -2  -8  346.97   35.30
  -1   2   8  370.46   37.50
  -1   2   8  343.17   35.20
   0  -2  -8  192.68   22.70
   0  -2  -8  196.68   20.10
   0   2   8  150.78   19.90
   0   2   8  240.18   23.60
  -1  -2  -8  151.68   20.70
   1   2   8  163.08   20.20
  -2  -2  -8  219.98   24.10
  -2  -2  -8  257.77   27.90
   2   2   8  233.08   26.70
  -3  -2  -8  235.88   22.80
  -3  -2  -8  223.48   25.90
   3   2   8  238.78   25.40
   3   2   8  176.78   22.20
  -4  -2  -8   85.89   18.30
  -4  -2  -8   91.29   12.80
   4   2   8  101.69   17.00
   4   2   8   79.89   11.70
  -5  -2  -8   41.00    7.50
  -5  -2  -8   52.29   11.10
   5   2   8   49.50    8.10
  -6  -2  -8   44.60   12.50
  -6  -2  -8   22.30    6.70
   6   2   8   40.10   14.70
   6   2   8   18.60    6.10
  -7  -2  -8   -7.70    4.70
   7   2   8   22.50   10.70
  -8  -2  -8   39.90   13.90
  -8  -2  -8   39.30    7.80
   8   2   8   56.99   14.70
  -9  -2  -8   94.09   14.20
   9   2   8  109.49   22.60
  12  -2  -7   54.19   16.80
  11  -2  -7   20.10    8.70
  11  -2  -7   -0.90   13.50
  11  -2  -7   10.40    6.30
  10  -2  -7    8.00    5.00
  10  -2  -7    2.30   13.30
  10  -2  -7    1.50    6.40
  10  -2  -7    7.30   16.10
   9  -2  -7   43.40   11.60
   9  -2  -7   23.30    6.60
   9  -2  -7   60.99   15.20
   9  -2  -7   24.10    5.50
   8  -2  -7    7.40    4.10
   8  -2  -7    5.20   10.50
   8  -2  -7    1.00   11.80
   8  -2  -7   -3.00    4.70
   7  -2  -7   51.59   11.80
   7  -2  -7   37.00   11.50
  -7   2   7   76.99   15.50
   6  -2  -7   -4.20    7.40
   6  -2  -7    2.80    8.30
  -6   2   7    3.40    8.50
   5  -2  -7   16.10    4.00
   5  -2  -7   18.00    7.90
  -5   2   7   18.50    8.90
  -5   2   7   18.20    4.40
   4  -2  -7   89.19   12.00
   4  -2  -7  126.69   16.20
  -4   2   7  129.39   15.60
   3  -2  -7   68.49   11.60
   3  -2  -7   63.09    9.20
  -3   2   7   79.99    9.40
  -3   2   7   87.69   12.80
   2  -2  -7    6.80    3.50
   2  -2  -7    6.70    6.20
  -2   2   7    4.70    7.30
  -2   2   7   10.30    3.60
   1  -2  -7   47.00    8.70
   1  -2  -7   46.20    7.60
  -1   2   7   44.90   10.60
  -1   2   7   45.80    6.50
   0  -2  -7   33.40    6.00
   0  -2  -7   40.80    9.30
   0   2   7   26.60    5.40
   0   2   7   49.00   10.00
  -1  -2  -7  194.68   20.00
  -1  -2  -7  192.08   20.90
  -1  -2  -7  202.68   23.10
   1   2   7  194.48   20.10
   1   2   7  190.18   22.10
  -2  -2  -7   -0.20    3.30
  -2  -2  -7   19.80   10.10
   2   2   7    0.90    2.80
   2   2   7   16.10    8.20
  -3  -2  -7  142.19   13.60
  -3  -2  -7  121.29   18.00
   3   2   7  114.49   16.70
   3   2   7   86.09   12.90
  -4  -2  -7  105.89   16.80
  -4  -2  -7  126.99   13.80
   4   2   7   91.89   12.60
   4   2   7  117.39   16.70
  -5  -2  -7   35.00   10.10
  -5  -2  -7   37.50    7.10
   5   2   7   46.30   10.40
   5   2   7   29.70    6.20
  -6  -2  -7   55.39   11.90
  -6  -2  -7   72.09   10.20
   6   2   7   59.69   13.50
   6   2   7   63.19   10.80
  -7  -2  -7    4.10    5.00
  -7  -2  -7   24.20    9.70
   7   2   7    8.80   13.10
  -8  -2  -7    1.90   14.70
  -8  -2  -7   14.90    6.70
   8   2   7    2.40   11.10
  -9  -2  -7   17.30    6.60
   9   2   7   25.20   12.80
 -10  -2  -7   -7.10    7.10
  10   2   7   20.80   13.90
  12  -2  -6    2.50    7.30
  12  -2  -6   -2.70    9.10
  12  -2  -6   -9.70   13.60
  12  -2  -6   12.30   15.10
  11  -2  -6    9.20   12.10
  11  -2  -6   -1.00    7.40
  11  -2  -6   -1.00    6.00
  11  -2  -6   56.39   20.50
  10  -2  -6   -0.60   11.40
  10  -2  -6   -5.90    4.90
  10  -2  -6   10.40   15.20
  10  -2  -6    5.60    6.00
   9  -2  -6   30.00    5.80
   9  -2  -6   33.60    7.10
   9  -2  -6   59.69   14.50
   8  -2  -6  466.75   45.60
   8  -2  -6  453.35   42.40
   8  -2  -6  380.66   41.90
   8  -2  -6  461.55   44.60
   7  -2  -6  159.58   20.30
   7  -2  -6  135.09   15.80
   7  -2  -6  144.39   15.30
  -7   2   6  146.59   20.00
   6  -2  -6    5.20    3.30
   6  -2  -6   11.00    8.50
   6  -2  -6   15.10    7.80
  -6   2   6    8.80    8.00
   5  -2  -6  123.79   16.10
  -5   2   6  125.49   16.60
   4  -2  -6  228.18   25.70
  -4   2   6  264.87   26.00
   3  -2  -6  215.38   21.50
  -3   2   6  182.98   19.70
   2  -2  -6  351.26   36.40
   2  -2  -6  395.36   37.50
  -2   2   6  401.96   37.90
   1  -2  -6   80.09   11.40
   1  -2  -6   67.09    8.90
  -1   2   6   58.89    8.70
  -1   2   6   81.59   13.00
   0  -2  -6   40.20    7.50
   0  -2  -6   50.99    9.20
   0   2   6   66.89   10.50
  -1  -2  -6  130.69   18.20
   1   2   6  159.38   18.40
  -2  -2  -6  724.33   70.09
   2   2   6  738.33   69.99
  -3  -2  -6  283.97   26.80
  -3  -2  -6  274.67   28.70
   3   2   6  290.67   28.00
   3   2   6  225.18   26.40
  -4  -2  -6  159.58   16.40
  -4  -2  -6  141.19   18.10
   4   2   6  171.78   18.10
   4   2   6  125.19   15.80
  -5  -2  -6   22.20    7.00
  -6  -2  -6   37.30    6.70
   6   2   6   26.90    6.20
  -8  -2  -6  145.39   16.50
   8   2   6  111.19   20.30
  -9  -2  -6  101.19   14.50
   9   2   6   76.79   13.10
  11   2   6   30.10   17.30
  12  -2  -5   18.20    9.60
  12  -2  -5   35.40   15.60
  12  -2  -5   13.40    8.00
  12  -2  -5   40.80   13.20
  11  -2  -5  133.39   26.30
  11  -2  -5  170.98   30.70
  11  -2  -5  200.48   24.70
  11  -2  -5  150.98   19.30
  11  -2  -5  164.38   20.70
  10  -2  -5   -2.50    4.50
  10  -2  -5   -9.30   14.80
   9  -2  -5  212.68   21.10
   9  -2  -5  202.88   21.60
   9  -2  -5  186.18   26.10
   8  -2  -5   26.90   10.70
   8  -2  -5   14.10    5.30
   8  -2  -5    7.80    4.00
   7  -2  -5   16.40    9.20
   7  -2  -5    7.40    4.00
   7  -2  -5    8.00    3.40
   6  -2  -5   22.50    8.00
   6  -2  -5   33.20    8.10
   6  -2  -5   21.00    3.90
  -6   2   5   16.20    8.30
   5  -2  -5    9.50    2.60
   5  -2  -5    3.50    7.00
  -5   2   5    1.00    6.60
   4  -2  -5  165.88   16.50
   4  -2  -5  174.68   18.20
  -4   2   5  171.98   16.60
  -4   2   5  150.78   18.40
   3  -2  -5   99.89   11.90
  -3   2   5   73.29   12.20
   2  -2  -5   82.59    9.90
  -2   2   5   91.79    9.80
  -2   2   5  101.69   12.70
   1  -2  -5    9.60    3.00
   1  -2  -5   11.10    6.00
  -1   2   5   14.10    6.90
  -1   2   5   11.20    2.90
   0  -2  -5    9.80    3.10
   0  -2  -5   17.30    6.50
   0   2   5    8.90    7.20
   0   2   5    9.40    2.90
  -1  -2  -5  146.89   13.50
  -1  -2  -5  113.49   14.00
  -1  -2  -5  105.09   15.90
   1   2   5  152.58   13.50
   1   2   5  115.49   15.70
  -2  -2  -5   77.59   12.00
  -2  -2  -5   81.69    9.50
   2   2   5   80.09    9.30
   2   2   5   72.09   11.40
  -3  -2  -5  184.08   18.40
   3   2   5  188.68   20.00
   3   2   5  164.98   18.20
  -4  -2  -5   68.49    9.10
  -4  -2  -5   65.49   10.90
   4   2   5   59.69   10.70
   4   2   5   64.99    8.80
  -5  -2  -5   -1.50    2.80
  -5  -2  -5    4.30    5.90
   5   2   5    2.40    3.30
   5   2   5   -0.20    6.50
  -6  -2  -5   45.90    7.00
  -6  -2  -5   41.90    8.50
   6   2   5   40.60   10.40
   6   2   5   42.30    6.70
  -7  -2  -5   78.49   13.00
  -7  -2  -5   99.39   12.20
   7   2   5   78.49   15.80
   7   2   5   91.79   11.40
  -8  -2  -5    2.80    4.50
  -8  -2  -5   -7.50    7.60
   8   2   5   -2.10    3.80
   8   2   5   19.10   10.00
  -9  -2  -5   52.19    9.00
   9   2   5   53.99    8.70
   9   2   5   50.39   13.70
 -10  -2  -5    6.90    6.30
 -10  -2  -5   -0.40   11.90
  10   2   5   -0.80    6.30
  10   2   5    3.60   12.80
 -11  -2  -5   -0.40    7.10
  11   2   5   -2.20   14.10
  12  -2  -4    7.00    7.40
  12  -2  -4   20.60   13.20
  12  -2  -4    4.00    9.30
  12  -2  -4   19.30   15.60
  11  -2  -4   50.09   15.70
  11  -2  -4   37.80    9.40
  11  -2  -4   36.80    8.20
  11  -2  -4   58.09   18.70
  10  -2  -4   47.90    7.80
  10  -2  -4   53.79   14.40
  10  -2  -4   50.59    8.50
  10  -2  -4   58.59   15.70
  10  -2  -4   40.70   12.40
   9  -2  -4  134.49   21.40
   9  -2  -4  161.38   16.60
   9  -2  -4  145.19   16.00
   9  -2  -4  119.69   21.60
   8  -2  -4  140.19   16.20
   8  -2  -4  113.69   19.30
   8  -2  -4  177.88   21.00
   6  -2  -4  193.88   20.10
   6  -2  -4  197.08   20.00
   6  -2  -4  221.18   21.90
   6  -2  -4  191.48   22.90
   5  -2  -4  269.17   27.00
   5  -2  -4  300.07   25.70
  -5   2   4  228.58   27.30
   4  -2  -4  278.67   27.00
   4  -2  -4  252.67   25.70
  -4   2   4  279.47   27.40
   3  -2  -4  211.28   21.30
   3  -2  -4  197.18   20.00
  -3   2   4  216.48   21.60
   2  -2  -4  244.98   24.70
  -2   2   4  245.88   24.80
   1  -2  -4 1557.64  147.39
   1  -2  -4 1664.63  147.09
  -1   2   4 1563.54  147.59
  -1   2   4 1536.75  146.99
   0  -2  -4  677.93   64.29
   0  -2  -4  718.23   64.99
   0   2   4  688.83   64.29
   0   2   4  660.23   64.99
  -1  -2  -4  415.16   35.60
  -1  -2  -4  350.26   36.30
   1   2   4  394.96   35.50
   1   2   4  330.17   36.10
  -2  -2  -4  234.78   22.50
  -2  -2  -4  189.38   21.10
   2   2   4  185.28   21.00
   2   2   4  249.18   22.20
  -3  -2  -4  293.27   30.40
   3   2   4  319.77   30.40
  -4  -2  -4  215.48   22.20
  -4  -2  -4  216.98   21.60
   4   2   4  233.08   22.50
   4   2   4  190.68   21.40
  -5  -2  -4   62.99    9.80
   5   2   4   65.79   11.00
  -6  -2  -4   78.49    9.60
  -6  -2  -4   44.20   10.40
   6   2   4   60.69    8.40
  -7  -2  -4   64.79   11.60
   7   2   4   67.29   13.70
   7   2   4   55.89    9.30
  -8  -2  -4  132.39   17.50
  -8  -2  -4   98.99   14.80
   8   2   4  118.39   14.50
   8   2   4  163.18   20.00
  -9  -2  -4   30.60    9.80
   9   2   4    4.70   16.60
   9   2   4   19.90    6.00
 -10  -2  -4  122.79   16.00
 -10  -2  -4   82.29   18.40
  10   2   4  124.29   19.30
  10   2   4   81.89   13.10
 -11  -2  -4    9.20    7.60
  11   2   4  -18.80   13.70
  12  -2  -3   34.40   15.00
  12  -2  -3   52.19   24.00
  12  -2  -3   33.90    8.10
  12  -2  -3   21.10    9.50
  12  -2  -3   11.80   15.00
  11  -2  -3   23.00   11.20
  11  -2  -3   51.79   17.80
  11  -2  -3    8.20   12.40
  10  -2  -3   25.50   13.90
  10  -2  -3   25.10   12.90
  10  -2  -3   16.40    9.90
  10  -2  -3   17.80    6.60
   9  -2  -3   -4.00   11.30
   9  -2  -3   13.10   11.40
   9  -2  -3   13.50    5.00
   9  -2  -3    8.90    8.90
   8  -2  -3   28.00    5.80
   8  -2  -3   34.70    9.50
   8  -2  -3   41.30   10.60
   7  -2  -3   21.00    4.60
   7  -2  -3   25.70    9.00
   7  -2  -3   16.80    7.70
   6  -2  -3  214.28   23.60
   6  -2  -3  224.78   21.70
   6  -2  -3  222.88   23.30
   6  -2  -3  213.68   21.70
   5  -2  -3  513.65   46.50
   5  -2  -3  461.95   47.20
   5  -2  -3  499.95   46.40
   4  -2  -3   45.90    8.40
   4  -2  -3   68.39    6.70
  -4   2   3   49.80    8.30
   3  -2  -3   66.09    9.70
  -3   2   3   85.79   10.40
   2  -2  -3   75.89    9.80
   2  -2  -3   81.09    7.90
  -2   2   3   61.49    9.60
   1  -2  -3 1693.13  159.48
  -1   2   3 1830.32  159.58
  -1   2   3 1616.04  159.18
   0  -2  -3 2438.86  214.08
   0  -2  -3 2144.59  214.28
   0   2   3 2235.28  214.38
   0   2   3 2401.56  214.08
  -1  -2  -3  298.37   30.80
  -1  -2  -3  287.87   30.30
  -1  -2  -3  360.36   30.50
   1   2   3  303.67   30.70
   1   2   3  349.37   30.40
  -2  -2  -3   66.09   10.00
  -2  -2  -3   89.69    8.60
   2   2   3   77.89    8.40
   2   2   3   58.79    9.00
  -3  -2  -3  268.77   25.70
  -3  -2  -3  243.28   26.10
   3   2   3  295.27   25.80
   3   2   3  253.97   26.10
  -4  -2  -3   12.20    5.00
  -4  -2  -3   14.50    3.60
   4   2   3   11.10    3.20
   4   2   3    5.90    6.00
  -5  -2  -3    7.90    4.90
  -5  -2  -3    3.10    3.00
   5   2   3    4.90    2.90
   5   2   3   -0.40    5.90
  -6  -2  -3    6.70    3.60
   6   2   3   11.90    3.50
   6   2   3   14.50    7.50
  -7  -2  -3    4.30    3.40
  -7  -2  -3    4.30    4.80
   7   2   3    1.40    2.80
   7   2   3    6.50    7.00
  -8  -2  -3  120.69   14.40
   8   2   3  130.09   14.40
   8   2   3  100.99   17.20
  -9  -2  -3   12.00    6.30
   9   2   3   25.50   10.10
   9   2   3   22.60    6.30
 -10  -2  -3   11.10    5.90
  10   2   3   20.30    7.00
 -11  -2  -3   16.30    7.30
  11   2   3   12.60   14.00
  11   2   3   15.80    9.20
 -12  -2  -3    3.70    7.30
  12   2   3  -19.20   15.60
  13  -2  -2   63.59   23.80
  12  -2  -2   85.79   25.00
  12  -2  -2   63.29   12.80
  12  -2  -2   89.99   18.70
  11  -2  -2  126.89   21.40
  11  -2  -2   92.09   18.60
  11  -2  -2   92.29   21.00
  11  -2  -2   70.39   12.80
  10  -2  -2   25.80   14.20
  10  -2  -2   33.50   11.20
  10  -2  -2   12.40    9.50
  10  -2  -2    2.70    5.90
   9  -2  -2    9.50    9.80
   9  -2  -2   11.30    7.90
   9  -2  -2   21.30   12.60
   9  -2  -2    8.50    4.90
   8  -2  -2  103.09   15.90
   8  -2  -2   66.79   11.30
   8  -2  -2   91.39   14.60
   8  -2  -2   97.39   15.60
   7  -2  -2   54.39   11.70
   7  -2  -2   60.99   10.20
   7  -2  -2   40.60    6.80
   6  -2  -2   24.00    7.40
   6  -2  -2   17.70    4.10
   5  -2  -2  222.78   22.50
   5  -2  -2  245.18   23.90
   5  -2  -2  226.68   23.60
   4  -2  -2   76.09    8.40
   4  -2  -2   75.09   10.20
   3  -2  -2  470.15   45.10
   3  -2  -2  552.04   44.70
  -3   2   2  405.56   45.00
   2  -2  -2  121.29   14.10
   2  -2  -2  130.79   13.30
  -2   2   2  151.68   14.30
  -2   2   2  142.19   13.40
  -1   2   2  165.18   16.60
   0  -2  -2  148.89   14.50
   0   2   2  149.49   14.50
  -1  -2  -2  135.49   14.50
  -1  -2  -2  148.89   15.00
  -1  -2  -2  163.28   14.70
   1   2   2  139.59   14.90
   1   2   2  155.78   14.60
  -2  -2  -2    9.10    3.80
  -2  -2  -2    3.80    2.50
   2   2   2    2.50    2.20
   2   2   2    2.50    3.60
  -3  -2  -2  416.16   44.00
  -3  -2  -2  514.05   44.00
   3   2   2  451.35   44.20
   3   2   2  482.75   44.00
  -4  -2  -2  239.28   22.90
  -4  -2  -2  210.48   22.20
   4   2   2  244.28   22.80
   4   2   2  200.38   22.00
  -5  -2  -2   45.90    8.50
   5   2   2   37.50    5.90
  -6  -2  -2  100.09   12.30
  -6  -2  -2  108.29   13.80
   6   2   2  114.09   12.40
   6   2   2  116.59   14.50
  -7  -2  -2  141.89   18.10
  -7  -2  -2  173.98   17.00
   7   2   2  156.38   16.90
  -8  -2  -2  133.29   14.20
   8   2   2   97.39   13.60
  -9  -2  -2   33.60    7.00
   9   2   2   42.40    7.80
   9   2   2   44.40   11.30
 -11  -2  -2   62.39   10.60
  11   2   2   71.89   15.80
  11   2   2   67.99   12.50
 -12  -2  -2   59.49   10.70
  12   2   2   54.69   16.10
  12   2   2   57.19   15.20
  12  -2  -1   46.90   16.70
  12  -2  -1   68.99   19.80
  12  -2  -1   68.29   26.20
  11  -2  -1  166.58   28.70
  11  -2  -1  173.58   24.60
  11  -2  -1  146.49   25.20
  10  -2  -1   45.90   14.40
  10  -2  -1   24.50   10.50
  10  -2  -1   28.20   11.60
   9  -2  -1   22.10   10.20
   9  -2  -1   14.80    5.50
   9  -2  -1   30.50    8.90
   8  -2  -1   94.29   12.20
   8  -2  -1   99.69   16.80
   8  -2  -1  104.89   14.40
   7  -2  -1  127.89   18.20
   7  -2  -1  137.89   15.80
   7  -2  -1   99.79   13.30
   6  -2  -1   20.70    7.40
   6  -2  -1   25.70    4.40
   6  -2  -1    2.80    9.20
   5  -2  -1   57.69   10.80
   5  -2  -1   51.39    7.10
   5  -2  -1   56.59    9.30
   4  -2  -1   76.89    8.70
   3  -2  -1  203.38   23.00
   3  -2  -1  277.47   23.60
   2  -2  -1 1784.82  148.29
   2  -2  -1 1408.46  148.29
   1  -2  -1   26.80    3.40
   1  -2  -1   32.40    4.00
  -1   2   1   26.00    3.80
  -1   2   1   27.80    3.50
   0  -2  -1 1222.98  113.59
  -1  -2  -1    1.40    2.00
  -1  -2  -1    2.10    1.40
   1   2   1   -0.10    2.00
   1   2   1    1.80    1.30
  -2  -2  -1   19.10    3.40
  -2  -2  -1   19.20    3.10
   2   2   1   18.80    4.30
   2   2   1   15.10    2.60
  -3  -2  -1   29.90    4.00
  -3  -2  -1   25.90    4.50
  -3  -2  -1   25.40    5.70
   3   2   1   26.10    3.80
   3   2   1   24.10    6.00
   3   2   1   18.70    4.50
  -4  -2  -1  114.89   12.80
  -4  -2  -1   99.59   11.40
   4   2   1   79.99   13.00
  -5  -2  -1  232.18   22.80
  -5  -2  -1  203.58   22.00
   5   2   1  207.98   21.30
   5   2   1  222.98   23.30
  -6  -2  -1  141.99   15.20
   6   2   1  106.19   16.50
  -7  -2  -1   56.89    8.40
   7   2   1   56.09    8.30
   7   2   1   63.49   11.10
   7   2   1   57.69    9.90
  -8  -2  -1    4.40    3.60
   8   2   1    3.30    3.60
   8   2   1   -7.00    8.50
  -9  -2  -1    3.40    4.10
   9   2   1    9.00    5.50
   9   2   1   18.40    9.40
 -10  -2  -1   44.40    7.70
  10   2   1   31.70    8.20
  10   2   1   43.40   17.50
  10   2   1   65.39   15.40
 -11  -2  -1    4.00    6.90
  11   2   1    6.00    8.00
  11   2   1  -14.30   16.60
  11   2   1  -13.30   12.60
 -12  -2  -1   -6.10    5.80
  12   2   1   -8.30   12.80
  12   2   1   -1.90   10.10
  12  -2   0   24.60   16.60
  11  -2   0   53.29   10.70
  10  -2   0  102.09   15.10
  10  -2   0  129.29   20.10
  10  -2   0  111.19   20.10
   9  -2   0   60.19    9.90
   9  -2   0   54.39   13.10
   9  -2   0   91.39   14.60
   8  -2   0  278.07   30.30
   8  -2   0  269.37   28.50
   7  -2   0  148.59   19.90
   7  -2   0  159.58   17.30
   6  -2   0  698.13   62.89
   6  -2   0  705.43   64.19
   6  -2   0  607.14   62.89
  -6   2   0  657.83   62.89
   5  -2   0  699.23   61.29
   5  -2   0  676.73   62.09
   5  -2   0  633.34   61.09
  -5   2   0  582.24   60.99
   4  -2   0  524.85   57.49
   4  -2   0  689.83   58.39
   4  -2   0  593.64   57.69
  -4   2   0  646.14   57.69
   3  -2   0  205.08   19.90
   2  -2   0   23.60    3.30
  -1  -2   0 1571.14  144.99
   1   2   0 1552.44  144.99
  -2  -2   0   20.70    3.60
  -2  -2   0   16.00    2.80
   2   2   0   24.70    5.00
   2   2   0   17.90    5.10
   2   2   0   17.00    2.50
  -3  -2   0  169.78   16.80
   3   2   0  185.68   18.80
   3   2   0  164.28   16.70
  -4  -2   0  537.95   48.30
  -4  -2   0  501.55   47.80
   4   2   0  492.15   47.70
   4   2   0  475.05   49.00
   4   2   0  530.35   48.20
  -5  -2   0  457.15   46.90
  -5  -2   0  523.55   46.40
   5   2   0  478.45   48.10
   5   2   0  492.85   46.90
   5   2   0  499.55   46.30
  -6  -2   0  517.75   45.80
   6   2   0  417.06   46.40
   6   2   0  454.25   47.60
   6   2   0  539.55   45.90
  -7  -2   0  442.46   37.50
   7   2   0  365.06   38.70
   7   2   0  323.77   37.60
  -8  -2   0   84.59   10.70
   8   2   0   62.99   14.10
   8   2   0   83.19   11.00
   8   2   0   95.29   16.10
  -9  -2   0   37.90    6.60
   9   2   0   33.80   12.40
   9   2   0   48.00    7.90
   9   2   0   31.20   11.10
 -10  -2   0   94.89   12.60
  10   2   0   98.59   19.80
  10   2   0   90.99   14.50
  10   2   0   53.39   20.40
 -11  -2   0   29.40    7.40
  11   2   0   35.80    9.10
  11   2   0   40.40   13.20
  11   2   0   74.69   17.90
  12   2   0   -3.10    9.60
  12   2   0    1.80   12.90
  12  -2   1    3.40    8.80
  12  -2   1  -17.00   16.20
  11  -2   1   43.20   14.40
  11  -2   1   16.00    8.40
  10  -2   1   49.30    8.60
   9  -2   1   20.30    5.30
   9  -2   1   36.70   11.60
  -9   2  -1    7.50    4.20
   8  -2   1   11.30    9.50
   8  -2   1    7.40    4.20
  -8   2  -1    7.60    3.90
   7  -2   1   52.39   11.00
   7  -2   1   39.90    7.20
  -7   2  -1   48.80    8.00
   6  -2   1   -8.10    7.40
   6  -2   1    2.30    2.30
  -6   2  -1   -0.10    2.80
   5  -2   1  193.98   16.50
   5  -2   1  135.49   18.60
  -5   2  -1  166.98   16.50
  -5   2  -1  150.38   17.70
  -4   2  -1  116.89   13.20
   3  -2   1   31.40    5.70
   3  -2   1   35.90    5.00
  -3   2  -1   24.10    4.00
  -3   2  -1   42.10    6.50
   2  -2   1   81.69    9.00
   1  -2   1   16.20    3.30
   0  -2   1 1656.53  155.18
   0  -2   1 1687.93  155.18
  -1  -2   1   19.10    3.90
  -1  -2   1   20.00    2.90
   1   2  -1   13.50    3.70
   1   2  -1   14.20    3.30
  -2  -2   1  850.21   78.89
   2   2  -1  848.32   78.89
  -3  -2   1   94.69    9.60
   3   2  -1   98.79    9.60
  -4  -2   1   82.79    9.30
   4   2  -1   99.69    9.40
  -5  -2   1   56.79    7.40
  -5  -2   1   65.89    9.60
   5   2  -1   75.39    9.60
   5   2  -1   54.89   11.70
   5   2  -1   64.19    7.50
  -6  -2   1   34.70    6.00
  -6  -2   1   34.60    7.80
   6   2  -1   34.30    5.20
   6   2  -1   50.49    9.70
  -7  -2   1   68.39    9.20
   7   2  -1   69.39    9.60
   7   2  -1   87.89   14.10
   7   2  -1   87.69   12.60
  -8  -2   1  129.89   14.00
   8   2  -1  144.09   14.70
   8   2  -1  100.69   19.00
  -9  -2   1    4.60    3.80
   9   2  -1   -0.80    4.20
   9   2  -1   10.10    9.90
   9   2  -1   -7.60    7.90
 -10  -2   1   -2.40    3.90
  10   2  -1   -7.50   11.20
  10   2  -1   10.50   12.10
  10   2  -1   -0.90    5.60
  11   2  -1   26.20    8.60
  11   2  -1   42.50   16.00
  11   2  -1   58.99   15.40
  11   2  -1   11.60   12.00
  12   2  -1   20.00   12.90
  12   2  -1   14.60    9.70
  13   2  -1  -12.70   14.30
  12  -2   2   52.89   17.20
  11  -2   2  104.59   20.20
  11  -2   2   63.69   12.90
  10  -2   2   22.50    7.10
  10  -2   2   38.60   15.80
   9  -2   2   89.49   13.40
   9  -2   2  125.09   18.20
   8  -2   2   68.89    9.80
   8  -2   2   78.09   13.10
  -8   2  -2   58.99    9.20
   7  -2   2  105.19   15.80
   7  -2   2  137.39   13.70
  -7   2  -2  122.09   14.00
   6  -2   2   89.89   10.70
   6  -2   2  115.09   13.30
  -6   2  -2   91.19   12.80
  -6   2  -2   85.79   11.00
  -5   2  -2  118.99   13.50
   4  -2   2  761.32   64.79
  -4   2  -2  611.44   64.59
   3  -2   2  393.16   39.30
   3  -2   2  428.66   39.20
  -3   2  -2  388.96   39.10
  -3   2  -2  447.86   39.20
   2  -2   2    2.90    1.90
   2  -2   2    9.80    4.00
  -2   2  -2    8.80    3.30
   1  -2   2  175.58   15.50
   1  -2   2  134.59   14.40
  -1   2  -2  148.49   15.10
  -1   2  -2  139.29   14.40
   0  -2   2  194.48   17.60
   0   2  -2  176.98   17.60
   1   2  -2  259.77   25.00
  -2  -2   2   49.00    7.30
  -2  -2   2   40.40    7.90
   2   2  -2   39.30    7.60
  -3  -2   2  262.67   26.10
  -3  -2   2  281.17   25.10
   3   2  -2  257.27   26.40
   3   2  -2  264.97   26.10
  -4  -2   2   42.00    7.30
  -4  -2   2   30.40    4.20
   4   2  -2   35.10    7.20
   4   2  -2   44.50    7.30
   4   2  -2   25.90    4.30
  -5  -2   2  103.49   12.00
  -5  -2   2  131.99   13.90
   5   2  -2  128.89   14.60
   5   2  -2  137.69   13.70
   5   2  -2   99.29   12.10
  -6  -2   2   20.30    3.70
   6   2  -2   32.50    7.40
   6   2  -2   19.90    3.80
  -7  -2   2   35.60    5.40
   7   2  -2   38.50    8.00
   7   2  -2   41.70    5.90
   7   2  -2   37.10   10.80
   7   2  -2   66.79   12.60
   8   2  -2   98.79   14.00
   8   2  -2   79.69   14.50
   8   2  -2   91.59   11.30
   8   2  -2   77.99   15.70
   9   2  -2    5.80    4.40
   9   2  -2   10.00    8.90
   9   2  -2  -14.80    9.40
   9   2  -2   -1.00    8.40
  10   2  -2    1.60   12.00
  10   2  -2    5.20    5.20
  10   2  -2   16.70   11.80
  10   2  -2   20.60   12.30
  11   2  -2  122.59   21.60
  12   2  -2   90.99   17.20
  12   2  -2   78.69   13.70
  12   2  -2   63.79   21.80
  13   2  -2   21.40   15.40
  13   2  -2   41.90   24.30
  12  -2   3  -15.00   16.80
  11  -2   3   31.70   15.00
  11  -2   3   30.60    8.40
 -11   2  -3   22.90    7.90
  10  -2   3   22.70    6.80
  10  -2   3   36.40   14.20
   9  -2   3   30.60    6.10
   9  -2   3   46.20   12.10
  -9   2  -3   23.90    6.10
   8  -2   3  148.09   16.70
   8  -2   3  153.18   20.20
  -8   2  -3  154.78   17.30
  -8   2  -3  159.28   20.10
   6  -2   3   14.00    5.40
   6  -2   3   21.30    8.00
  -6   2  -3   17.70    4.20
  -6   2  -3   18.80    6.20
   5  -2   3   -2.80    6.10
   5  -2   3    8.40    3.10
  -5   2  -3    8.90    4.60
  -5   2  -3    8.60    2.90
   3  -2   3  265.27   27.50
   3  -2   3  295.97   27.90
  -3   2  -3  286.87   27.70
  -3   2  -3  293.87   27.60
   2  -2   3   58.79    9.20
   2  -2   3   70.59    7.40
  -2   2  -3   71.99    7.60
  -2   2  -3   57.69    8.80
   1  -2   3  386.96   35.50
   1  -2   3  335.47   34.70
  -1   2  -3  361.66   34.80
  -1   2  -3  391.66   35.60
   0  -2   3 1516.35  150.98
   0   2  -3 1587.14  150.98
   0   2  -3 1760.32  150.78
  -1  -2   3  574.44   58.79
   1   2  -3  669.93   58.79
   1   2  -3  650.33   59.49
   2   2  -3  162.38   17.20
  -4  -2   3   35.70    7.30
   4   2  -3   33.80    4.30
   4   2  -3   35.40    7.80
   4   2  -3   41.90    8.70
   5   2  -3  236.28   26.50
   5   2  -3  305.47   28.40
   5   2  -3  303.47   28.10
   6   2  -3  145.89   17.90
   6   2  -3  164.98   17.60
   7   2  -3    6.40    3.20
   7   2  -3   10.40    6.40
   8   2  -3   10.20    4.40
   8   2  -3   28.70    8.50
   8   2  -3   10.00    7.60
   9   2  -3    3.00    9.90
   9   2  -3    7.60    5.00
   9   2  -3    6.70    9.40
   9   2  -3   -6.30    8.10
  10   2  -3   17.30   10.70
  10   2  -3   16.90    7.90
  10   2  -3   27.10   11.30
  12   2  -3   26.60    9.70
  12   2  -3   34.20   17.60
  12   2  -3   32.80   13.60
  11  -2   4    8.30   14.00
 -11   2  -4    6.50    7.60
  10  -2   4   93.19   17.60
  10  -2   4   97.39   14.60
 -10   2  -4   94.69   14.50
   9  -2   4   43.90   11.50
   9  -2   4   25.60    5.70
  -9   2  -4   34.90   10.30
  -9   2  -4   27.50    6.50
   8  -2   4   11.60    9.80
   8  -2   4    7.60    3.90
  -8   2  -4   13.20    7.40
  -8   2  -4   11.70    5.40
   7  -2   4   78.79   13.90
  -7   2  -4   61.59   12.70
   6  -2   4   31.40    5.60
   6  -2   4   55.29   11.20
  -6   2  -4   36.60    6.60
   5  -2   4   82.49    8.90
   5  -2   4   55.99   11.40
  -5   2  -4   83.79    9.20
  -5   2  -4   54.69   10.10
  -4   2  -4  216.98   21.80
   3  -2   4  180.18   19.80
  -3   2  -4  221.28   20.20
   2  -2   4  139.99   15.90
   2  -2   4  123.69   13.80
  -2   2  -4  142.09   14.10
  -2   2  -4  146.39   16.00
   1  -2   4  360.16   32.70
   1  -2   4  300.27   33.60
  -1   2  -4  316.27   33.80
  -1   2  -4  400.96   32.80
   0  -2   4  527.45   49.90
   0   2  -4  471.15   49.30
   0   2  -4  501.55   49.90
   0   2  -4  596.34   49.20
  -1  -2   4 1016.50   98.49
  -1  -2   4 1193.18   99.29
   1   2  -4 1022.90   98.99
   1   2  -4 1122.79   98.49
   1   2  -4  937.51   98.99
  -3  -2   4  289.07   29.50
   3   2  -4  303.67   29.60
  -4  -2   4  184.68   19.40
   4   2  -4  169.88   19.20
   4   2  -4  176.48   19.90
  -5  -2   4  215.98   22.60
   5   2  -4  227.58   23.10
   5   2  -4  209.68   22.50
   5   2  -4  195.78   20.10
   6   2  -4  151.08   16.00
   6   2  -4  116.89   17.10
   6   2  -4  130.39   13.20
   6   2  -4  125.49   13.30
   7   2  -4   72.79   12.70
   7   2  -4   45.90    8.00
   8   2  -4   67.29   10.20
   8   2  -4   77.99   14.10
   8   2  -4   84.69   14.20
   9   2  -4  109.29   16.30
   9   2  -4   79.39   12.10
   9   2  -4   87.39   16.10
  10   2  -4   15.80   12.20
  10   2  -4   47.50    7.10
  10   2  -4   33.20   11.50
  10   2  -4   39.00   12.20
  11   2  -4   41.30    8.90
  11   2  -4   39.70   15.50
  11   2  -4   31.30   13.10
  11   2  -4   38.80   13.80
  12   2  -4   27.40   13.10
  12   2  -4   67.69   18.30
  12   2  -4   21.00    9.50
  11  -2   5    2.90   14.60
 -11   2  -5   -1.80    6.60
  10  -2   5   10.50    7.70
  10  -2   5   -0.10   12.70
 -10   2  -5   20.20   13.20
 -10   2  -5   10.10    6.10
   9  -2   5   55.79   15.20
   9  -2   5   61.99   10.30
  -9   2  -5   41.20   12.70
  -9   2  -5   76.29   11.80
   8  -2   5    3.60    3.40
   8  -2   5    5.50    9.80
  -8   2  -5    8.10    4.30
   7  -2   5   94.79   15.10
   7  -2   5   96.39   12.00
  -7   2  -5   78.19   13.50
  -7   2  -5   81.89   12.00
   6  -2   5   51.79    8.70
   6  -2   5   52.49   10.70
  -6   2  -5   51.99    8.90
  -6   2  -5   60.19   11.00
   5  -2   5    8.80    6.50
   5  -2   5   -1.90    3.00
  -5   2  -5   -0.80    7.10
  -5   2  -5   -2.80    3.20
   4  -2   5   53.89    7.70
  -4   2  -5   56.49    8.10
  -4   2  -5   50.89    9.90
   3  -2   5  165.08   16.90
   3  -2   5  122.99   14.40
  -3   2  -5  119.49   16.70
  -3   2  -5  146.39   14.70
   2  -2   5   55.49   10.70
   2  -2   5   60.19    7.70
  -2   2  -5   72.79   10.20
  -2   2  -5   62.79    8.00
   1  -2   5  186.88   18.90
   1  -2   5  158.48   16.60
  -1   2  -5  157.48   19.10
  -1   2  -5  166.18   16.70
   0  -2   5   10.80    2.40
   0   2  -5    8.50    2.50
   0   2  -5   13.00    6.10
  -1  -2   5    8.00    2.30
  -1  -2   5   15.10    6.40
   1   2  -5   14.50    4.90
   1   2  -5    5.60    5.80
   1   2  -5    9.80    2.40
  -2  -2   5   76.79    7.90
   2   2  -5   88.39   11.80
   2   2  -5   66.59    8.80
  -3  -2   5    9.20    6.00
   3   2  -5    7.40    6.20
   3   2  -5    8.60    6.40
  -4  -2   5  100.79   13.40
   4   2  -5   88.89   13.30
   4   2  -5   80.79   13.70
  -5  -2   5    7.70    7.30
   5   2  -5   10.30    6.70
   5   2  -5   -0.10    7.30
  -6  -2   5   10.20    8.30
   6   2  -5   15.10    7.70
   6   2  -5    6.80    7.90
   7   2  -5    7.60    3.10
   7   2  -5    5.00    7.40
   7   2  -5    7.50    2.40
   7   2  -5   -8.30    7.50
   8   2  -5   13.60    3.30
   8   2  -5    6.90    3.80
   8   2  -5    3.20    8.00
   9   2  -5  148.29   14.90
   9   2  -5  131.39   15.80
   9   2  -5  135.49   19.70
  10   2  -5   -0.80    8.50
  10   2  -5    2.30    5.00
  10   2  -5    1.60    3.90
  11   2  -5   91.69   20.10
  11   2  -5   94.89   12.60
  11   2  -5   92.89   19.90
  11   2  -5  106.69   15.30
  11   2  -5   77.59   17.10
  12   2  -5   33.00   15.50
  12   2  -5   15.60    9.30
  12   2  -5   17.40    6.90
  12   2  -5   12.90   13.00
  11  -2   6   17.80   17.10
  10  -2   6   22.20   15.00
 -10   2  -6  -12.30   15.50
 -10   2  -6   18.30    6.20
   9  -2   6   49.80   15.50
   9  -2   6   23.90    6.30
  -9   2  -6   32.20    7.40
   8  -2   6  143.09   25.50
  -8   2  -6  162.48   16.50
  -8   2  -6  100.29   18.80
   7  -2   6   15.90    9.60
  -7   2  -6   14.90    8.40
  -7   2  -6    2.40    4.50
   6  -2   6   31.90    5.80
  -6   2  -6   29.90    6.80
  -6   2  -6   37.30   10.00
   5  -2   6    3.60    3.00
   5  -2   6   18.40    8.10
  -5   2  -6    7.10    7.70
  -5   2  -6   -0.30    3.90
   4  -2   6  110.79   12.40
  -4   2  -6  110.09   13.10
   3  -2   6  197.08   23.50
   3  -2   6  284.77   26.00
  -3   2  -6  254.57   25.70
  -3   2  -6  217.48   23.70
   2  -2   6   44.70    6.90
   2  -2   6   67.59   11.80
  -2   2  -6   63.39   11.80
  -2   2  -6   41.40    6.90
  -1   2  -6    3.10    7.10
   0  -2   6   16.60    3.50
   0   2  -6   14.30    3.40
   0   2  -6   22.60    7.10
  -1  -2   6   38.20    5.30
   1   2  -6   48.10    6.10
  -2  -2   6  122.69   13.50
   2   2  -6  128.69   13.40
   2   2  -6  162.58   16.50
   3   2  -6  203.78   20.90
   3   2  -6  164.78   21.00
  -4  -2   6   61.69   11.30
   4   2  -6   66.59   11.60
  -5  -2   6   71.89   12.90
   5   2  -6   92.39   15.10
   5   2  -6   62.79   13.60
  -6  -2   6   13.20    8.40
   6   2  -6   27.90    8.40
   6   2  -6   19.50    8.20
   7   2  -6   95.69   13.40
   7   2  -6   70.59   15.70
   8   2  -6  375.46   33.30
   8   2  -6  276.27   34.00
   8   2  -6  304.47   30.60
   9   2  -6   65.19   13.00
   9   2  -6   38.20    6.40
  10   2  -6   -0.50    3.60
  10   2  -6   -0.40    5.00
  10   2  -6   -1.40    9.90
  10   2  -6  -12.10   13.50
  11   2  -6    7.70   11.00
  11   2  -6   -0.80    4.20
  11   2  -6    4.00    6.50
  12   2  -6    7.60   14.70
  12   2  -6    0.50    5.50
  12   2  -6    1.70    8.50
  12   2  -6    5.00   13.50
  10  -2   7    1.60   14.00
 -10   2  -7    0.60    6.60
   9  -2   7   29.70   13.70
  -9   2  -7   26.10    7.20
  -9   2  -7   27.10   15.50
   8  -2   7    9.70   11.80
  -8   2  -7   16.00    6.10
   7  -2   7   28.80   11.80
  -7   2  -7   13.20    6.10
  -7   2  -7   20.50   10.30
   6  -2   7   93.49   11.70
   6  -2   7  114.09   17.40
  -6   2  -7   69.69   12.20
  -6   2  -7   65.69   14.70
   5  -2   7   26.70    5.40
   5  -2   7   42.10   11.00
  -5   2  -7   39.80   10.10
  -5   2  -7   33.40    7.30
   4  -2   7   91.69   13.10
   4  -2   7  137.79   17.50
  -4   2  -7  122.59   18.10
  -4   2  -7  106.09   13.50
   3  -2   7   72.49   14.90
  -3   2  -7   76.99   10.20
  -3   2  -7   81.09   13.00
   2  -2   7   25.90    9.10
   2  -2   7    1.70    3.00
  -2   2  -7    8.50    3.60
   1  -2   7  163.08   16.30
   1  -2   7  127.39   19.50
  -1   2  -7  169.28   16.30
   0  -2   7   25.30    4.50
   0  -2   7   35.30    9.10
   0   2  -7   25.30    8.10
   0   2  -7   28.90    6.60
   0   2  -7   22.70    4.40
  -1  -2   7   35.60    6.90
   1   2  -7   68.59   10.70
   1   2  -7   38.50    9.00
   1   2  -7   60.79    7.00
  -2  -2   7   18.40    8.50
   2   2  -7   25.30    8.00
   2   2  -7   28.00    7.10
  -3  -2   7   38.50    5.80
   3   2  -7   33.60    5.20
   3   2  -7   48.50    9.00
  -4  -2   7   99.39   13.80
   4   2  -7   63.79   13.50
   4   2  -7   78.79   13.70
  -5  -2   7   18.50    8.70
   5   2  -7   20.80    8.40
   5   2  -7    2.30    8.40
  -6  -2   7    8.90    9.40
   6   2  -7   -1.30    8.40
   6   2  -7   -0.90    8.60
  -7  -2   7   25.60   10.40
   7   2  -7    7.60   10.40
   7   2  -7   42.60    9.90
   8   2  -7   33.40   10.20
   8   2  -7   -7.90    9.30
   9   2  -7   24.60   11.80
   9   2  -7    5.20    9.50
  10   2  -7    3.20   10.50
  10   2  -7   18.40   14.20
  11   2  -7   26.40   12.30
  12   2  -7   26.80   14.50
   9  -2   8  130.09   26.80
  -9   2  -8  137.49   17.90
   8  -2   8   61.79   16.30
  -8   2  -8   29.10   15.00
  -8   2  -8   30.90    7.60
   7  -2   8    4.30    5.60
   7  -2   8   -4.00   12.90
  -7   2  -8    4.60    5.40
   6  -2   8   35.90    6.70
   6  -2   8   48.30   13.60
  -6   2  -8   28.20   12.80
  -6   2  -8   27.40    8.90
   5  -2   8   34.80   13.40
   5  -2   8   36.70    6.50
  -5   2  -8   37.30    7.70
  -5   2  -8   21.40   12.20
   4  -2   8   64.89   11.20
   4  -2   8   86.99   17.10
  -4   2  -8   76.99   12.00
  -4   2  -8  106.19   15.80
   3  -2   8  133.49   16.30
  -3   2  -8  162.38   16.80
   2  -2   8   68.69    9.90
   2  -2   8   89.29   14.60
  -2   2  -8   70.39   15.20
  -2   2  -8   57.59    9.10
   1  -2   8   18.00   10.00
   1  -2   8    4.20    3.90
  -1   2  -8    4.60    4.00
  -1   2  -8   -4.30    8.30
   0  -2   8   90.39   10.40
   0   2  -8   87.89   13.70
   0   2  -8   66.79   12.80
   0   2  -8   75.79   10.50
  -1  -2   8  255.57   27.90
  -1  -2   8  245.08   24.70
   1   2  -8  234.68   26.70
   1   2  -8  251.97   24.70
   1   2  -8  268.17   27.20
  -2  -2   8   78.49    8.90
   2   2  -8   57.39   11.80
   2   2  -8   56.39    8.30
  -3  -2   8    8.60    8.40
   3   2  -8    1.40    2.70
   3   2  -8   15.00    9.20
  -4  -2   8   66.39   13.20
  -5  -2   8   73.49   14.20
   5   2  -8   42.00   11.80
   5   2  -8   47.60   11.50
  -6  -2   8   44.20   11.30
   6   2  -8   39.90   11.10
   6   2  -8   46.60   11.00
   7   2  -8   33.20   10.10
   7   2  -8    9.80   11.90
  -8  -2   8   49.60   13.90
   9   2  -8   31.20   12.60
  10   2  -8   75.09   17.20
  11   2  -8   -4.00   12.80
   8  -2   9   16.60   16.20
  -8   2  -9   -7.30    6.60
   7  -2   9    3.10    5.80
   7  -2   9   -0.40   14.20
  -7   2  -9    1.50   16.50
  -7   2  -9    0.80    6.20
   6  -2   9    9.70   14.00
  -6   2  -9   15.40    6.40
   5  -2   9    7.60    5.20
  -5   2  -9  -18.50   12.50
   4  -2   9   10.00    4.90
   4  -2   9   17.50   11.90
  -4   2  -9   19.60   11.70
  -4   2  -9    5.30    5.40
   3  -2   9   -1.70    4.00
   3  -2   9   13.00   10.50
  -3   2  -9   -3.40    4.30
  -3   2  -9  -13.20    9.90
   2  -2   9   18.40    4.70
   2  -2   9   -4.40   11.10
  -2   2  -9   17.80    5.30
  -2   2  -9   13.80   10.50
   1  -2   9   50.79    7.10
   1  -2   9   48.40   12.90
  -1   2  -9   38.40   11.70
  -1   2  -9   44.40    7.40
   0  -2   9   67.79    9.90
   0  -2   9   91.69   16.30
   0   2  -9   55.79   11.70
   0   2  -9   53.49    9.50
  -1  -2   9   38.50   11.90
  -1  -2   9   32.30    5.80
   1   2  -9   35.50    9.00
   1   2  -9   33.70    5.80
   1   2  -9   37.80    9.30
  -2  -2   9   -0.20    9.70
  -2  -2   9   20.50    4.50
   2   2  -9   23.80    8.80
   2   2  -9    1.70    8.40
   2   2  -9   16.70    4.00
  -3  -2   9   38.70    5.60
  -3  -2   9   12.60    8.90
   3   2  -9   34.60    9.60
   3   2  -9   17.70    9.80
   3   2  -9   27.50    4.70
  -4  -2   9   27.20    9.90
   4   2  -9   13.40    9.50
   4   2  -9   32.40   10.50
  -5  -2   9   12.20   10.30
   5   2  -9    5.30    9.40
   5   2  -9   12.30    9.20
  -6  -2   9  -14.60   11.40
   6   2  -9   10.60    9.80
  -7  -2   9   -8.60   11.90
   7   2  -9    0.60   10.10
  -8  -2   9   -2.30   12.00
   8   2  -9    7.50   11.20
   9   2  -9   82.69   17.80
   9   2  -9  110.39   18.50
  10   2  -9   39.80   14.20
  11   2  -9  -13.10   12.20
   8  -2  10   56.69   22.20
   7  -2  10   34.80   18.70
  -7   2 -10   42.80    9.50
   6  -2  10   -6.80    6.60
   6  -2  10    4.80   15.80
  -6   2 -10   -2.40    6.60
   5  -2  10   17.50   13.80
  -5   2 -10   -4.90    6.00
   4  -2  10   46.00   13.60
   4  -2  10   38.80    8.50
  -4   2 -10   35.00    9.10
   3  -2  10   59.89    9.50
  -3   2 -10   69.59   10.00
   2  -2  10  167.78   22.20
   2  -2  10  145.49   17.60
  -2   2 -10  159.58   22.20
  -2   2 -10  131.29   17.60
   1  -2  10   15.40    5.90
   1  -2  10   36.50   12.70
  -1   2 -10   41.40   12.20
  -1   2 -10   17.80    6.70
   0  -2  10   28.00   11.90
   0  -2  10   -2.30    5.00
   0   2 -10   14.70    9.40
   0   2 -10    2.50    5.20
   0   2 -10   -1.80    9.00
  -1  -2  10   39.70    7.10
  -1  -2  10   71.79   13.10
   1   2 -10   54.29   11.10
   1   2 -10   39.70    7.20
   1   2 -10   16.40   10.70
  -2  -2  10   67.49   14.40
  -2  -2  10   69.59    8.50
   2   2 -10   43.80   12.40
   2   2 -10   57.99    8.00
   2   2 -10   40.50   12.00
  -3  -2  10  130.09   18.10
  -3  -2  10  124.99   14.20
   3   2 -10  102.49   12.80
   3   2 -10   96.19   18.50
  -4  -2  10   59.29   13.30
   4   2 -10   39.90   13.60
  -5  -2  10   27.00   19.90
  -6  -2  10   36.70   13.60
   6   2 -10   10.50   11.80
  -7  -2  10   16.90   13.90
   7   2 -10   17.00   11.10
  -8  -2  10   47.10   15.70
   8   2 -10  -14.00   11.40
   8   2 -10    0.80   13.40
  -9  -2  10    0.10   16.20
   9   2 -10    7.40   13.10
  10   2 -10    3.70   12.90
   6  -2  11  -11.00   15.80
  -6   2 -11   -3.60    7.60
   5  -2  11  -13.50   14.30
   5  -2  11   14.00    8.00
  -5   2 -11  -15.20    6.40
   4  -2  11    9.20   13.70
  -4   2 -11    7.70   17.20
  -4   2 -11    2.40    6.40
   3  -2  11   12.20   14.60
   3  -2  11   21.50    6.80
  -3   2 -11   11.40    8.00
  -3   2 -11   -9.50   24.10
   2  -2  11   -4.70    6.30
   2  -2  11   39.30   14.40
  -2   2 -11    5.40    5.70
   1  -2  11   -8.40   13.00
   1  -2  11   -5.10    6.40
  -1   2 -11   -0.10    6.00
   0  -2  11    4.00    5.90
   0  -2  11   35.70   13.40
   0   2 -11    4.50    6.10
   0   2 -11  -10.90   13.80
  -1  -2  11   32.80   13.00
  -1  -2  11   18.60    6.90
   1   2 -11   16.40    6.00
   1   2 -11   11.70   10.30
  -2  -2  11   87.39   16.00
  -2  -2  11   85.09   10.60
   2   2 -11   65.19   11.60
   2   2 -11   70.99   14.20
  -3  -2  11    3.20    6.30
  -3  -2  11   -5.10   10.60
   3   2 -11    3.40   10.50
   3   2 -11   -2.00    4.60
  -4  -2  11    0.30   12.50
  -4  -2  11    9.70    5.90
   4   2 -11  -12.10   10.60
   4   2 -11    1.60    4.30
  -5  -2  11   64.79   14.30
   5   2 -11   18.20   13.40
  -6  -2  11   36.90   14.60
   6   2 -11    3.70   12.80
  -7  -2  11   19.30   15.90
   7   2 -11   -2.20   12.30
  -8  -2  11   33.60   16.90
  -9  -2  11    7.20   17.10
   9   2 -11  -10.80   12.50
   5  -2  12  -14.70   16.30
  -5   2 -12   11.00    9.00
   4  -2  12    6.90    8.90
   4  -2  12   16.40   16.20
  -4   2 -12   -1.60    7.80
   3  -2  12  -13.00   14.70
  -3   2 -12   19.00    8.40
   2  -2  12   17.40   10.20
   2  -2  12   77.19   16.60
  -2   2 -12   46.80   16.70
   1  -2  12   12.10   14.70
   1  -2  12    2.50    7.40
  -1   2 -12    2.40   11.70
  -1   2 -12   -0.70    6.20
   0  -2  12   -5.20    6.20
   0  -2  12   28.10   14.50
   0   2 -12   -2.90    6.20
   0   2 -12   -8.90    9.70
  -1  -2  12   54.29   13.90
  -1  -2  12   43.70    9.00
   1   2 -12   28.70   11.30
   1   2 -12   31.80    8.10
  -2  -2  12  109.19   12.60
  -2  -2  12  100.29   18.00
   2   2 -12   66.69   15.00
   2   2 -12   84.49   11.50
  -3  -2  12   19.40   12.00
  -3  -2  12    7.40    7.30
   3   2 -12   -5.90   11.80
   3   2 -12    9.90    5.90
  -4  -2  12   12.90   12.90
   4   2 -12    2.10    5.10
   4   2 -12    0.30   12.30
  -5  -2  12   56.19   15.00
   5   2 -12   -5.70   12.50
  -6  -2  12  118.89   24.60
  -7  -2  12   47.50   18.80
   7   2 -12    5.10   13.50
  -8  -2  12   13.80   18.90
   3  -2  13   -6.30   12.00
   3  -2  13  -15.40   18.30
  -3   2 -13   -7.70    8.80
   2  -2  13   17.90   17.20
  -2   2 -13   -3.00    8.00
   1  -2  13   27.30   16.60
   1  -2  13   50.39   11.20
  -1   2 -13   37.30   10.70
   0  -2  13   11.20    9.90
   0  -2  13   15.50   14.60
   0   2 -13   -9.50    9.80
   0   2 -13   10.50    7.70
  -1  -2  13   13.50    8.80
  -1  -2  13    6.00   13.20
   1   2 -13    6.80    6.90
   1   2 -13    1.60   10.20
  -2  -2  13   -6.80   13.50
  -2  -2  13   19.10    9.30
   2   2 -13   15.20    7.00
   2   2 -13   12.10   15.10
  -3  -2  13   -0.70    8.70
  -3  -2  13  -20.40   12.40
   3   2 -13    2.20    6.50
   3   2 -13   -3.50   11.30
  -4  -2  13   27.10   15.20
  -4  -2  13   -4.30    8.00
   4   2 -13   -2.10   12.40
   4   2 -13    5.90    6.50
  -5  -2  13   38.20   17.10
   5   2 -13   -7.00   13.80
  -6  -2  13   27.80   18.70
   6   2 -13   -7.40   13.70
   0  -2  14    1.30   15.70
   0   2 -14   -8.40   10.40
   0   2 -14    1.40   13.00
  -1  -2  14   -8.20   14.80
  -1  -2  14   -1.80   10.60
   1   2 -14   -1.10    8.40
  -2  -2  14   -0.20   14.70
  -2  -2  14    4.30   10.30
   2   2 -14   -4.80    8.00
   2   2 -14    4.10   12.10
  -3  -2  14   -1.30   15.30
   3   2 -14    7.70   12.50
   3   2 -14    0.60    7.80
   3  -3 -14    2.40   16.80
  -3   3  14   16.50   14.20
   2  -3 -14    1.40   14.90
   2  -3 -14   22.70    9.80
   2  -3 -14    2.70   23.00
  -2   3  14    1.70   13.40
  -2   3  14   -9.20   14.40
   1  -3 -14   46.90   11.50
  -1   3  14   23.20   14.30
  -1   3  14   23.10   13.70
   0  -3 -14   27.50   20.70
   0   3  14   70.29   17.00
  -6   3  13    6.50   10.10
   5  -3 -13   10.90    7.00
   5  -3 -13    7.60   16.60
  -5   3  13   -0.90   12.10
  -5   3  13   31.20   16.90
   4  -3 -13   15.90   14.20
   4  -3 -13   10.50    7.70
  -4   3  13  -14.90   11.40
  -4   3  13   32.20   14.30
   3  -3 -13   -5.80    7.60
  -3   3  13    8.70   11.30
  -3   3  13   -0.90   12.50
   2  -3 -13   15.30    8.80
  -2   3  13   -6.20   10.40
  -2   3  13    5.70   12.60
   1  -3 -13   35.40    9.20
   1  -3 -13   16.10   18.20
  -1   3  13   13.90   13.50
  -1   3  13   24.60   10.90
   0  -3 -13   -4.80   16.00
   0   3  13   -8.40   10.30
   0   3  13    8.70   13.20
  -1  -3 -13    9.00    9.00
  -1  -3 -13    9.00   13.80
   1   3  13   21.30   14.60
  -2  -3 -13  -10.70    9.00
   2   3  13  -20.40   11.70
   2   3  13   13.60   15.10
  -3  -3 -13   -3.20    9.50
   3   3  13    0.60   13.90
   8  -3 -12    7.20   15.80
  -8   3  12   -4.40   21.00
   7  -3 -12   19.30    7.40
   7  -3 -12   27.00   15.50
   6  -3 -12   71.29   17.10
   5  -3 -12   50.29   15.30
   5  -3 -12   25.20   14.70
   5  -3 -12   23.80    7.80
  -5   3  12   45.80   11.40
   4  -3 -12   40.00    8.80
   4  -3 -12   51.69   14.10
  -4   3  12   45.70   11.30
   3  -3 -12   63.09   10.60
  -3   3  12   62.39   12.00
  -3   3  12   96.89   18.80
   2  -3 -12    7.00    7.20
   2  -3 -12   10.70   10.80
  -2   3  12   28.30   12.90
  -2   3  12   -9.80    8.40
   1  -3 -12   80.19   18.20
   1  -3 -12   49.99   10.40
  -1   3  12   84.99   16.60
  -1   3  12   48.30   11.70
   0  -3 -12   10.70   15.30
   0  -3 -12    0.10    7.50
   0   3  12   11.80   12.70
   0   3  12   -1.60    8.60
  -1  -3 -12  130.69   24.60
  -1  -3 -12  136.39   19.80
   1   3  12  177.38   22.50
   1   3  12  118.49   18.10
  -2  -3 -12  160.28   21.30
   2   3  12  155.78   23.00
  -3  -3 -12   27.20    9.90
   3   3  12   58.49   14.00
   3   3  12   30.30   10.70
  -4  -3 -12   -1.00    8.50
   4   3  12    9.70   13.60
  -5  -3 -12   16.30    9.20
   5   3  12  -16.20   15.10
   9  -3 -11   29.30   15.50
  -9   3  11   31.60   20.70
   8  -3 -11   13.10   13.70
   8  -3 -11   -3.40    5.90
  -8   3  11  -23.60   17.20
   7  -3 -11    5.40    6.50
   7  -3 -11   22.70   16.50
   7  -3 -11   15.50   12.30
  -7   3  11   16.20   17.10
   6  -3 -11   26.90   14.60
   6  -3 -11   31.40   13.10
   6  -3 -11   20.70    7.00
  -6   3  11   51.59   15.80
  -6   3  11   11.50    7.90
   5  -3 -11   97.79   18.90
   5  -3 -11  133.59   16.50
  -5   3  11  158.88   22.80
  -5   3  11  153.68   18.90
   4  -3 -11  115.09   15.40
  -4   3  11  135.19   20.20
  -4   3  11   97.39   14.60
   3  -3 -11   -0.80    5.70
   3  -3 -11   -6.00   10.00
  -3   3  11    7.10   11.60
  -3   3  11    3.50    7.80
   2  -3 -11   -3.60    5.90
   2  -3 -11    2.20    8.80
  -2   3  11    3.50    7.30
  -2   3  11   10.10   11.70
   1  -3 -11   -9.50    8.90
   1  -3 -11   16.00    6.40
  -1   3  11    7.00    7.20
  -1   3  11   31.00   13.20
   0  -3 -11   93.39   16.80
   0  -3 -11   97.69   13.10
   0   3  11   90.19   18.30
   0   3  11   98.49   13.60
  -1  -3 -11  121.79   19.90
  -1  -3 -11   89.09   14.60
   1   3  11   69.59   12.80
  -2  -3 -11   23.00    8.00
   2   3  11   45.30   12.60
   2   3  11   15.40    8.10
  -3  -3 -11    4.50    7.20
   3   3  11    3.80   11.70
  -4  -3 -11   21.40    7.90
   4   3  11    8.90    7.60
   4   3  11   20.80   13.10
  -5  -3 -11    6.60    7.90
   5   3  11  -11.40   13.00
   5   3  11    1.80   12.10
  -6  -3 -11    2.60    7.90
   6   3  11   -1.40   15.00
  10  -3 -10   54.19   19.70
   9  -3 -10   27.10    7.80
   9  -3 -10   29.00   14.80
   9  -3 -10   14.70    6.50
  -9   3  10   46.90   18.90
   8  -3 -10   -4.40   16.70
   8  -3 -10    7.40    5.90
   8  -3 -10   11.10   12.80
  -8   3  10    2.00   15.50
   7  -3 -10    1.60   14.50
   7  -3 -10    9.80    5.80
   7  -3 -10   22.50   12.00
  -7   3  10   12.10   15.00
   6  -3 -10   47.90   13.50
   6  -3 -10   34.90   11.60
  -6   3  10   72.89   15.70
   5  -3 -10  127.59   17.60
   5  -3 -10   81.99   13.80
  -5   3  10  106.19   15.30
   4  -3 -10  146.69   18.30
   4  -3 -10  110.59   14.90
  -4   3  10   88.89   16.40
   3  -3 -10    8.70    5.70
   3  -3 -10    4.90    7.80
  -3   3  10    9.00   11.50
  -3   3  10   -5.90    6.40
  -2   3  10   78.19   16.30
   1  -3 -10  157.18   18.30
   1  -3 -10  156.88   20.20
  -1   3  10  148.29   20.20
   0  -3 -10  150.58   18.00
   0   3  10  155.98   18.80
  -1  -3 -10  146.99   18.60
  -1  -3 -10  106.49   15.80
   1   3  10  133.49   19.80
   1   3  10  105.69   16.10
  -3  -3 -10   -9.70    5.00
   3   3  10   17.10   11.90
  -4  -3 -10   17.40    7.30
   4   3  10   47.80   12.70
   4   3  10    7.60    7.10
  -5  -3 -10   34.60    8.50
   5   3  10   32.50    8.80
   5   3  10   41.80   14.00
  -6  -3 -10   28.90    8.00
   6   3  10   17.30    8.80
   6   3  10   36.00   15.60
  -7  -3 -10   11.70    6.80
   7   3  10   16.60   15.50
   8   3  10   64.89   18.80
  11  -3  -9   11.00   16.70
  10  -3  -9    3.90    8.00
  10  -3  -9   35.10   15.40
  10  -3  -9    0.20    6.10
   9  -3  -9   23.30    6.90
   9  -3  -9   31.80    7.70
   9  -3  -9    0.50   20.70
   9  -3  -9   43.20   15.10
   8  -3  -9    9.20    5.20
   8  -3  -9  -16.80   14.70
   8  -3  -9   10.10    6.10
   8  -3  -9   15.10   12.30
  -8   3   9   32.90   14.40
   7  -3  -9    6.20   10.30
   7  -3  -9   19.20   13.80
   6  -3  -9   -3.10    4.20
   6  -3  -9   -2.60   10.80
  -6   3   9    0.60   11.80
   5  -3  -9   64.99   10.50
   5  -3  -9   62.29   12.50
  -5   3   9   72.69   11.50
  -5   3   9   82.99   16.80
   4  -3  -9   32.40    9.10
   4  -3  -9   29.70    6.20
  -4   3   9   37.70   10.50
  -4   3   9   34.50    6.60
   3  -3  -9   11.60    4.90
   3  -3  -9  -10.50    7.20
  -3   3   9   -2.60    9.90
  -3   3   9    3.60    4.80
   2  -3  -9   -6.70    6.90
   2  -3  -9    9.90    4.70
  -2   3   9    9.00    5.00
  -2   3   9   -6.70    9.20
   1  -3  -9   61.19   10.50
   1  -3  -9   51.79   10.80
  -1   3   9   68.89   10.90
  -1   3   9   75.99   13.60
   0  -3  -9   -7.50    7.70
   0  -3  -9    4.70    8.60
   0  -3  -9   -5.60    4.50
   0   3   9   -1.30    6.80
   0   3   9   11.10   10.60
  -1  -3  -9   -2.90    7.50
  -1  -3  -9    0.50    4.40
   1   3   9    0.10    4.90
   1   3   9   -8.60   10.10
  -2  -3  -9    2.60   11.10
  -2  -3  -9    1.40    4.60
   2   3   9   -2.70    4.80
   2   3   9    2.30   10.00
  -3  -3  -9   -1.10    4.30
   3   3   9   12.20   10.50
   3   3   9   -0.80    4.70
  -4  -3  -9   15.20    6.00
   4   3   9    0.30    4.70
   4   3   9   14.00   12.30
  -5  -3  -9   -1.30    6.00
   5   3   9  -13.50   11.50
   5   3   9   -1.70    4.80
  -6  -3  -9   -0.40    5.40
   6   3   9    0.00    4.40
   6   3   9   19.60   11.90
  -7  -3  -9   -7.50    5.30
   7   3   9   18.60    7.00
   7   3   9   -7.60   12.50
  -8  -3  -9   -2.70    7.00
   8   3   9    6.10   15.80
  11  -3  -8   18.20   12.50
  11  -3  -8   29.10    8.00
  11  -3  -8   41.70   16.60
  10  -3  -8   57.19   20.80
   9  -3  -8   14.30   15.50
   9  -3  -8    4.40    5.40
   9  -3  -8    5.90    6.60
   9  -3  -8   25.90   13.00
   8  -3  -8  178.48   20.60
   8  -3  -8  169.28   21.10
   8  -3  -8  234.18   26.50
   8  -3  -8  228.48   27.10
   7  -3  -8  214.18   25.90
   7  -3  -8  182.48   24.90
   7  -3  -8  174.18   20.10
  -7   3   8  214.48   25.50
   6  -3  -8   42.60    6.80
   6  -3  -8   49.40   12.10
  -6   3   8   59.79   11.80
   5  -3  -8   39.50    6.80
  -5   3   8   56.39    9.00
   4  -3  -8  198.68   21.40
  -4   3   8  173.48   22.00
   3  -3  -8  319.87   30.70
   3  -3  -8  253.87   29.10
  -3   3   8  331.27   32.00
  -3   3   8  291.97   29.50
   2  -3  -8  173.18   18.90
   2  -3  -8  180.78   20.10
  -2   3   8  207.08   22.30
  -2   3   8  151.18   18.80
   1  -3  -8  160.08   21.10
  -1   3   8  224.08   23.40
   0  -3  -8  154.08   17.90
   0  -3  -8  101.59   16.70
   0   3   8  131.89   17.50
  -1  -3  -8  100.29   14.00
  -1  -3  -8   79.89   16.20
  -1  -3  -8   93.89   11.40
   1   3   8   72.89   15.50
   1   3   8   58.29   10.80
  -2  -3  -8  216.08   25.90
  -2  -3  -8  240.68   22.40
   2   3   8  196.28   24.60
   2   3   8  205.68   22.30
  -3  -3  -8  111.69   18.60
  -3  -3  -8   96.89   13.40
  -4  -3  -8   78.89   17.10
  -5  -3  -8   16.60    5.00
   5   3   8   14.30    4.60
  -6  -3  -8  107.29   14.10
   6   3   8   87.09   19.00
  -7  -3  -8   64.99   11.30
   7   3   8   87.19   17.80
  -8  -3  -8   37.30    7.40
  -8  -3  -8   13.10   14.90
   8   3   8   44.80   13.20
  -9  -3  -8   12.40    7.80
   9   3   8   22.20   14.40
  12  -3  -7   37.10   15.80
  11  -3  -7   10.60    7.90
  11  -3  -7   -4.40    6.10
  11  -3  -7    9.30   13.60
  11  -3  -7    2.50   28.50
  10  -3  -7   34.70    6.60
  10  -3  -7   30.30    8.10
  10  -3  -7   33.00   14.30
  10  -3  -7   11.80   18.30
   9  -3  -7   22.00   14.10
   9  -3  -7   10.10    6.20
   9  -3  -7    9.80    4.80
   9  -3  -7   -8.00   10.50
   8  -3  -7   47.50   12.70
   8  -3  -7   27.00    6.60
   8  -3  -7   27.00    5.80
   8  -3  -7   49.50   13.60
   7  -3  -7   25.90   11.00
   7  -3  -7    9.10    4.50
   7  -3  -7   18.80   10.60
   6  -3  -7   67.59    8.90
   6  -3  -7   93.09   15.00
  -6   3   7   72.39   15.00
   5  -3  -7   40.40    5.90
   5  -3  -7   39.40    9.80
  -5   3   7   37.60    6.20
  -5   3   7   40.00    9.50
   4  -3  -7   29.80    9.90
   4  -3  -7   17.80    4.30
  -4   3   7   10.30    4.70
  -4   3   7   29.40    8.30
   3  -3  -7   22.40    4.90
   3  -3  -7   46.70    9.50
  -3   3   7   27.10    5.00
   2  -3  -7   23.90    7.60
   2  -3  -7   20.90    4.10
  -2   3   7   19.50    8.70
  -1   3   7   29.20    9.10
  -1  -3  -7  141.69   16.70
  -1  -3  -7  158.38   17.90
  -1  -3  -7  190.48   22.10
   1   3   7  158.98   19.40
   1   3   7  146.39   16.80
  -2  -3  -7  307.07   31.00
  -2  -3  -7  311.97   28.50
   2   3   7  287.97   28.50
   2   3   7  246.68   29.90
  -3  -3  -7    0.50    3.80
  -3  -3  -7    6.30    8.70
   3   3   7    6.00    7.80
   3   3   7   -1.10    3.10
  -4  -3  -7   32.50    6.30
  -4  -3  -7   30.90   10.30
   4   3   7   36.40    6.40
   4   3   7   48.80   10.20
  -5  -3  -7   10.70    8.60
  -5  -3  -7   14.20    5.00
   5   3   7   35.60    9.80
   5   3   7   15.40    4.20
  -6  -3  -7  136.89   15.10
  -6  -3  -7  121.69   17.40
   6   3   7   96.59   17.60
  -7  -3  -7   84.89   11.80
   7   3   7   64.99   15.30
  -8  -3  -7  -10.40    9.90
  -8  -3  -7   -0.20    5.00
   8   3   7    7.80   10.80
  -9  -3  -7   36.10    7.50
   9   3   7   51.09   14.30
 -10  -3  -7   14.80    9.60
  10   3   7   41.70   16.60
  12  -3  -6   22.80   10.40
  12  -3  -6   26.50   14.40
  12  -3  -6   19.00    8.50
  12  -3  -6   19.80   16.50
  11  -3  -6   10.70    7.50
  11  -3  -6   10.80    6.80
  11  -3  -6   49.40   20.50
  11  -3  -6   21.30   12.70
  10  -3  -6   -9.70   16.70
  10  -3  -6    5.30    5.50
  10  -3  -6    2.20   12.00
   9  -3  -6   35.80   13.40
   9  -3  -6   28.50    5.70
   9  -3  -6   42.00   13.50
   9  -3  -6   26.20    6.80
   8  -3  -6  244.08   27.00
   8  -3  -6  240.08   26.60
   8  -3  -6  329.57   31.20
   7  -3  -6   86.99   16.10
   7  -3  -6   59.09   10.50
   7  -3  -6   78.69   10.10
  -7   3   6   92.09   16.20
   6  -3  -6   17.10    8.90
   6  -3  -6    9.90    3.60
  -6   3   6   15.60    8.10
   5  -3  -6   46.00    6.90
  -5   3   6   83.99   12.90
   4  -3  -6   92.19   13.60
  -4   3   6   98.49   10.90
   3  -3  -6  253.47   27.50
  -3   3   6  266.77   25.90
  -3   3   6  274.07   27.60
   2  -3  -6  131.69   16.30
   2  -3  -6  185.18   18.30
  -2   3   6  159.98   18.50
   1  -3  -6  352.16   34.90
   1  -3  -6  372.26   33.90
  -1   3   6  331.97   35.40
  -1   3   6  349.17   33.80
   0  -3  -6   24.40    7.20
   0   3   6   27.90    8.70
  -1  -3  -6  404.56   40.30
  -1  -3  -6  427.96   41.40
   1   3   6  425.26   41.40
  -2  -3  -6   96.69   15.30
  -3  -3  -6  220.78   22.10
  -3  -3  -6  249.08   27.30
   3   3   6  194.98   22.00
  -4  -3  -6   59.09   12.70
   4   3   6   64.79   12.30
  -5  -3  -6   76.09   11.50
  -5  -3  -6   79.69   10.50
   5   3   6   53.59    9.70
   5   3   6   56.59   11.30
  -6  -3  -6  123.89   15.20
  -6  -3  -6  140.09   17.50
   6   3   6  100.09   14.70
   6   3   6  146.49   18.20
  -7  -3  -6   62.69   13.10
   8   3   6   47.20   12.30
  -9  -3  -6   40.10    7.50
  -9  -3  -6    9.60   10.50
   9   3   6   26.70    6.40
 -10  -3  -6   54.09   10.60
  10   3   6   53.59   15.70
  11   3   6   -2.00   16.30
  12  -3  -5  110.69   17.70
  12  -3  -5  115.69   20.60
  12  -3  -5  123.29   16.70
  12  -3  -5  119.29   21.90
  11  -3  -5   89.19   17.10
  11  -3  -5   81.99   18.40
  11  -3  -5   93.19   14.20
  11  -3  -5   95.89   15.60
  11  -3  -5   68.29   22.60
  10  -3  -5   17.90    6.30
  10  -3  -5   17.60    6.00
  10  -3  -5   27.20   16.30
   9  -3  -5   31.90   13.30
   9  -3  -5   23.90   11.00
   9  -3  -5    9.70    5.80
   8  -3  -5  152.48   15.80
   8  -3  -5  112.59   20.50
   8  -3  -5  161.68   16.60
   7  -3  -5   45.30   10.90
   7  -3  -5   65.69   11.40
   7  -3  -5   43.70    6.80
   7  -3  -5   44.40    7.70
   6  -3  -5   19.00    8.10
   6  -3  -5   14.70    3.60
  -6   3   5    7.50    7.90
   5  -3  -5    5.20    2.80
   5  -3  -5   11.30    7.70
  -5   3   5    8.40    6.90
   4  -3  -5   67.79   10.70
  -4   3   5   50.99   11.10
   3  -3  -5    3.10    6.30
   3  -3  -5    3.70    2.80
  -3   3   5    9.40    2.90
  -3   3   5   -5.30    5.50
   2  -3  -5  354.16   32.10
   2  -3  -5  323.57   33.00
  -2   3   5  371.56   32.20
  -2   3   5  295.97   33.00
   1  -3  -5   19.20    3.90
   1  -3  -5   28.40    6.40
  -1   3   5   25.80    4.00
  -1   3   5   24.00    7.40
   0  -3  -5   87.79   13.90
   0  -3  -5  117.79   11.90
   0   3   5  121.89   11.90
  -1  -3  -5  238.28   20.90
  -1  -3  -5  185.38   21.00
  -1  -3  -5  212.68   22.40
   1   3   5  184.48   22.00
   1   3   5  222.68   20.70
  -2  -3  -5    6.10    6.70
  -2  -3  -5   -1.70    2.80
   2   3   5   -0.60    2.20
   2   3   5    4.30    6.30
  -3  -3  -5   -8.60    7.00
  -3  -3  -5    1.40    2.70
   3   3   5   -2.80    6.90
   3   3   5    1.60    2.80
  -4  -3  -5   55.79    8.40
  -4  -3  -5   46.20   10.40
   4   3   5   50.89    8.10
   4   3   5   55.19   10.50
  -5  -3  -5   -0.50    3.40
  -5  -3  -5   -4.40    6.10
   5   3   5   -5.10    6.40
   5   3   5   -1.40    3.10
  -6  -3  -5   -2.80    3.30
  -6  -3  -5    1.30    6.20
   6   3   5    0.60    2.80
   6   3   5   -4.20    7.90
  -7  -3  -5   -6.40    7.00
   7   3   5    7.00    3.80
   7   3   5   28.30    9.20
  -8  -3  -5   12.00    7.30
  -8  -3  -5   20.90    5.70
   8   3   5    5.20   11.90
   8   3   5   19.20    5.20
  -9  -3  -5   11.40    5.60
   9   3   5   13.20    5.40
   9   3   5   15.00   11.10
 -10  -3  -5   10.00   12.60
 -10  -3  -5   10.30    6.80
  10   3   5  -10.70    6.30
  10   3   5   -0.70   12.00
 -11  -3  -5   -7.40    7.50
  11   3   5    4.20   14.50
  12  -3  -4   16.90   13.00
  12  -3  -4   31.60    8.50
  12  -3  -4   37.90   11.40
  12  -3  -4   23.70   16.10
  11  -3  -4   69.89   14.10
  11  -3  -4   50.49    9.20
  11  -3  -4   78.39   20.50
  11  -3  -4   46.60   10.00
  11  -3  -4   63.39   16.50
  10  -3  -4   25.70   10.50
  10  -3  -4   12.00   12.30
  10  -3  -4   16.30   14.10
  10  -3  -4    4.40    5.20
  10  -3  -4    5.20    5.70
   9  -3  -4   42.40   12.60
   9  -3  -4   45.90   13.10
   9  -3  -4   24.50    5.70
   9  -3  -4   29.50    6.70
   8  -3  -4  456.55   40.90
   8  -3  -4  357.86   42.80
   8  -3  -4  475.45   41.20
   8  -3  -4  402.46   43.30
   7  -3  -4  619.34   55.19
   7  -3  -4  620.74   55.29
   7  -3  -4  502.75   56.89
   6  -3  -4  191.98   19.00
   6  -3  -4  180.38   19.10
   6  -3  -4  195.18   21.20
   5  -3  -4   97.49   13.10
  -5   3   4  103.79   13.70
   4  -3  -4  144.49   16.40
  -4   3   4  143.19   16.50
   3  -3  -4  548.95   52.49
   3  -3  -4  593.24   53.19
  -3   3   4  535.95   53.09
   2  -3  -4 1277.37  136.09
   2  -3  -4 1667.13  135.79
  -2   3   4 1658.33  135.79
  -2   3   4 1234.08  136.09
   1  -3  -4 1189.28  131.99
   1  -3  -4 1637.44  132.59
  -1   3   4 1573.94  132.69
  -1   3   4 1275.57  132.09
   0  -3  -4  444.46   47.80
   0  -3  -4  555.04   48.20
   0   3   4  513.55   48.30
  -1  -3  -4  113.79   12.00
  -1  -3  -4   95.99   11.30
  -2  -3  -4  105.89   10.50
   2   3   4   97.69   10.20
   2   3   4   68.89   12.40
  -3  -3  -4  809.42   79.89
   3   3   4  958.10   79.89
   3   3   4  783.82   79.79
  -4  -3  -4  108.09   13.00
  -4  -3  -4   97.59   11.70
   4   3   4   88.29   11.40
  -5  -3  -4    6.80    3.60
  -5  -3  -4   -0.60    5.60
   5   3   4    8.40    3.00
   5   3   4    8.30    6.90
  -6  -3  -4   60.29   10.50
  -6  -3  -4   81.19   10.10
   6   3   4   61.49    9.00
   6   3   4   80.79   12.90
  -7  -3  -4  122.19   16.10
   7   3   4  162.18   14.90
   7   3   4  103.09   18.00
  -9  -3  -4   39.50   13.00
   9   3   4   32.40    7.00
   9   3   4   23.90   13.00
 -10  -3  -4   -4.80   10.00
 -10  -3  -4   19.90    7.30
  10   3   4   38.00   13.20
  10   3   4   13.00    6.90
 -11  -3  -4   36.40    8.30
  11   3   4   16.10   15.20
  12  -3  -3   23.00   22.10
  12  -3  -3    3.80    7.20
  12  -3  -3   -4.00   12.00
  12  -3  -3   -3.90   13.30
  12  -3  -3   -6.90    7.70
  11  -3  -3   30.00    7.50
  11  -3  -3   27.00    8.60
  11  -3  -3   36.90   13.80
  11  -3  -3   29.30   12.00
  11  -3  -3   54.99   19.70
  10  -3  -3   -6.70    9.30
  10  -3  -3  -10.10   12.40
  10  -3  -3   15.90   15.30
  10  -3  -3    2.30    5.60
  10  -3  -3    3.90    4.90
   9  -3  -3   17.10    4.80
   9  -3  -3   38.00   13.20
   9  -3  -3   12.50   12.40
   9  -3  -3   17.70    5.30
   8  -3  -3   11.30   10.10
   8  -3  -3    5.10    3.90
   8  -3  -3    4.00    4.30
   7  -3  -3   13.80    4.00
   7  -3  -3   16.70    4.30
   7  -3  -3   26.40    8.20
   7  -3  -3   34.50    8.50
   6  -3  -3  213.98   22.70
   6  -3  -3  213.98   21.20
   6  -3  -3  207.98   21.20
   5  -3  -3   16.10    6.60
   5  -3  -3    6.90    3.20
   4  -3  -3   21.20    3.50
   4  -3  -3   20.80    6.60
  -4   3   3   17.10    6.00
   3  -3  -3   51.79    8.40
  -3   3   3   49.50    8.80
   2  -3  -3 1988.70  165.48
   2  -3  -3 1758.62  165.68
  -2   3   3 1594.24  165.58
   1  -3  -3 1710.73  161.68
   1  -3  -3 1748.03  161.88
  -1   3   3 1693.13  161.68
  -1   3   3 1806.32  161.98
  -1  -3  -3  221.58   20.30
   1   3   3  206.18   20.30
   1   3   3  192.08   21.00
  -2  -3  -3    0.50    3.30
  -2  -3  -3   -1.50    2.10
  -2  -3  -3    0.00    4.30
   2   3   3   -2.20    3.70
   2   3   3    1.70    2.30
  -4  -3  -3   -1.50    4.50
  -4  -3  -3   -5.10    2.60
   4   3   3   -2.90    2.50
  -5  -3  -3    0.80    4.90
  -5  -3  -3    0.00    3.00
   5   3   3   -2.90    2.30
  -6  -3  -3   79.39   13.70
  -6  -3  -3  100.69   11.40
   6   3   3  100.69   13.70
  -7  -3  -3   36.30    6.70
  -7  -3  -3   44.20    8.50
   7   3   3   41.90    6.30
   7   3   3   43.40    9.90
  -8  -3  -3   64.29   13.30
  -8  -3  -3  100.69   12.10
   8   3   3   86.69   11.50
  -9  -3  -3   74.39   10.80
   9   3   3   73.59   10.30
   9   3   3   78.69   14.90
 -10  -3  -3   82.49   14.00
  10   3   3   82.79   12.00
  10   3   3   91.09   16.20
 -11  -3  -3   48.70    8.90
  11   3   3   27.90   10.60
  11   3   3   43.20   15.30
 -12  -3  -3   -6.60    7.40
  12   3   3  -19.30   15.30
  12  -3  -2   80.49   22.50
  12  -3  -2   37.90   15.70
  12  -3  -2   13.50   19.30
  12  -3  -2   20.40    9.30
  11  -3  -2  263.17   31.50
  11  -3  -2  244.08   29.00
  11  -3  -2  231.28   35.90
  10  -3  -2  130.19   19.10
  10  -3  -2  141.79   21.60
  10  -3  -2  110.49   16.50
   9  -3  -2   25.00   10.20
   9  -3  -2   24.60    5.80
   9  -3  -2   11.60   13.00
   9  -3  -2   21.60   12.00
   8  -3  -2   10.60   10.30
   8  -3  -2    7.20   10.30
   8  -3  -2   11.70    8.00
   7  -3  -2   37.20    8.90
   7  -3  -2   58.99    7.90
   7  -3  -2   47.80   10.40
   7  -3  -2   22.30   10.60
   6  -3  -2  461.65   39.90
   6  -3  -2  414.36   39.70
   6  -3  -2  338.87   38.60
   5  -3  -2  761.42   76.39
   5  -3  -2  868.21   76.99
   4  -3  -2   64.49    7.60
   4  -3  -2   60.59    9.40
   3  -3  -2   45.70    7.80
   3  -3  -2   50.29    6.20
  -3   3   2   56.09    8.10
   2  -3  -2   32.40    6.20
   2  -3  -2   19.10    3.10
  -2   3   2   22.00    3.10
  -2   3   2   23.60    4.80
   1  -3  -2 9999.00  894.41
   1  -3  -2 9729.73  894.81
  -1   3   2 8999.30  894.51
  -1   3   2 9839.82  894.91
   0  -3  -2 3535.45  320.37
   0  -3  -2 3400.96  320.47
   0   3   2 3446.26  320.57
   0   3   2 3428.66  320.37
  -1  -3  -2    8.90    2.40
   1   3   2   17.50    3.80
   1   3   2   15.00    2.90
  -2  -3  -2    2.00    2.10
  -2  -3  -2    2.30    3.50
   2   3   2    0.90    3.80
   2   3   2    0.90    2.80
   2   3   2    6.40    2.40
  -4  -3  -2  814.12   72.19
  -4  -3  -2  722.83   72.39
   4   3   2  805.42   72.09
   4   3   2  765.62   71.89
   4   3   2  730.63   72.29
  -5  -3  -2  299.67   26.10
  -5  -3  -2  236.08   26.00
  -5  -3  -2  273.07   26.70
   5   3   2  303.97   26.00
   5   3   2  248.98   26.80
   5   3   2  237.58   26.20
  -6  -3  -2   96.79   11.50
  -6  -3  -2   99.19   12.90
  -6  -3  -2   70.99   12.80
   6   3   2  100.79   11.20
   6   3   2  124.69   14.20
  -7  -3  -2   68.99   13.40
   8   3   2   18.90    8.20
   8   3   2   10.70    4.40
   8   3   2   26.60   11.90
  -9  -3  -2   97.89   14.30
   9   3   2  129.79   18.20
   9   3   2  114.39   14.80
 -10  -3  -2  104.09   14.60
  10   3   2  105.59   16.40
 -11  -3  -2  146.59   17.50
  11   3   2  122.79   19.50
  11   3   2  105.59   21.30
 -12  -3  -2   10.00    7.50
  12   3   2   12.80   13.70
  12   3   2   22.90   10.90
  12  -3  -1   21.20   15.00
  12  -3  -1   -3.50    8.60
  12  -3  -1   23.60   24.50
  12  -3  -1   27.20   17.80
  11  -3  -1  111.49   20.50
  11  -3  -1  137.59   27.40
  11  -3  -1  116.49   23.20
  10  -3  -1   40.20   12.90
  10  -3  -1   74.29   17.10
  10  -3  -1   37.90   10.40
   9  -3  -1   51.19   13.90
   9  -3  -1   29.00    6.60
   9  -3  -1   40.00   11.60
   9  -3  -1   43.30    9.30
   8  -3  -1   93.19   14.50
   8  -3  -1   79.79   17.00
   7  -3  -1   76.89   10.90
   7  -3  -1   97.39   14.50
   7  -3  -1   83.39   13.60
   6  -3  -1  129.39   15.70
   5  -3  -1   -1.50    2.60
   4  -3  -1   12.20    2.90
   3  -3  -1  119.29   12.90
   2  -3  -1  541.85   56.69
   2  -3  -1  671.93   56.69
   1  -3  -1   38.50    4.70
  -1   3   1   41.00    4.70
   0  -3  -1   40.40    5.30
   0  -3  -1   39.00    5.50
   0   3   1   50.59    5.60
   0   3   1   53.99    5.10
  -1  -3  -1   56.99    6.90
  -1  -3  -1   52.59    6.70
  -1  -3  -1   64.19    6.90
   1   3   1   66.69    7.30
   1   3   1   54.09    6.70
   1   3   1   70.59    7.40
  -2  -3  -1  548.95   48.70
  -2  -3  -1  544.45   49.10
  -2  -3  -1  490.95   48.70
   2   3   1  522.65   49.00
   2   3   1  451.75   48.70
   2   3   1  556.44   48.70
   3   3   1  115.59   13.80
  -4  -3  -1  173.28   16.20
  -4  -3  -1  163.38   17.70
  -4  -3  -1  144.19   15.80
   4   3   1  134.49   15.50
   4   3   1  169.28   17.80
  -5  -3  -1   48.90   10.40
  -6  -3  -1   29.30    6.60
  -6  -3  -1   15.90    4.10
   6   3   1   19.30    4.10
   6   3   1   10.90    7.20
  -7  -3  -1   19.50    4.80
   7   3   1   26.70    8.50
   7   3   1   26.60    5.20
  -8  -3  -1    6.30    8.00
  -8  -3  -1    6.70    3.70
   8   3   1    9.90    8.30
   8   3   1    8.10    3.80
  -9  -3  -1   57.19    8.90
   9   3   1   60.69   12.60
   9   3   1   58.69   13.60
   9   3   1   54.29    9.10
  10   3   1    9.40    6.60
  10   3   1   36.60   14.50
  10   3   1   26.60   10.70
 -11  -3  -1    2.10    8.00
  11   3   1    0.10    7.60
  11   3   1   11.80   12.60
 -12  -3  -1   -7.50    6.10
  12   3   1   46.00   23.60
  12   3   1   -7.30   12.80
  12   3   1   -3.80    9.00
  12  -3   0   80.19   19.20
  12  -3   0   54.59   11.90
  12  -3   0   80.59   26.30
  11  -3   0   55.59   10.60
   9  -3   0   60.59   10.60
   9  -3   0   79.89   14.40
   8  -3   0  178.78   18.90
   7  -3   0  129.19   14.20
   6  -3   0  246.18   21.10
   6  -3   0  164.98   23.20
   5  -3   0  179.48   19.50
   5  -3   0  169.08   20.90
   5  -3   0  216.78   19.00
   4  -3   0  395.66   42.50
   4  -3   0  503.85   43.30
   2  -3   0  190.68   19.10
   1  -3   0 1205.88  115.89
   1  -3   0 1280.67  115.49
   0  -3   0    0.40    0.90
   0  -3   0    1.00    1.60
   0   3   0    0.20    0.90
   0   3   0   -0.30    1.40
  -1  -3   0  855.91   76.59
  -1  -3   0  829.22   76.69
   1   3   0  786.52   76.59
  -2  -3   0  154.48   14.30
  -2  -3   0  135.09   13.70
   2   3   0  147.39   14.20
   2   3   0  126.39   13.70
  -3  -3   0 1132.19  119.49
   3   3   0 1308.27  120.39
   3   3   0 1179.08  119.59
   3   3   0 1518.55  119.79
  -4  -3   0  347.77   31.50
  -4  -3   0  330.07   31.10
   4   3   0  335.47   31.50
   4   3   0  306.47   31.00
   4   3   0  307.87   32.70
  -5  -3   0  217.48   20.70
  -5  -3   0  203.88   19.40
   5   3   0  191.88   19.40
   5   3   0  189.48   20.50
   5   3   0  172.48   22.30
  -6  -3   0  217.48   22.70
   6   3   0  236.68   22.90
   6   3   0  240.18   24.30
  -7  -3   0   70.29   13.00
   7   3   0   78.39   15.20
   7   3   0   89.59   13.60
  -8  -3   0  177.58   18.10
  -8  -3   0  155.38   21.10
   8   3   0  187.38   18.40
   8   3   0  160.68   21.50
  -9  -3   0   57.49    9.30
   9   3   0   65.09   13.10
   9   3   0   44.40   11.40
   9   3   0   53.29    8.30
 -11  -3   0   50.19    9.10
  11   3   0   62.89   14.50
  11   3   0   75.69   18.80
  11   3   0   58.79   11.10
 -12  -3   0   39.50    8.20
  12   3   0   25.60   14.30
  12   3   0   34.50   19.20
  12   3   0   27.50   10.40
  12  -3   1   -1.70    9.40
  12  -3   1   -7.40   16.70
  11  -3   1   10.50   14.40
  11  -3   1    6.20    7.70
   9  -3   1   61.49   14.60
   9  -3   1   68.49   10.80
   8  -3   1    7.00    3.50
   8  -3   1   13.60    9.80
   7  -3   1   28.70    9.50
  -7   3  -1   19.80    4.80
   6  -3   1    7.50    8.10
   6  -3   1   17.30    3.60
  -6   3  -1   19.70    3.90
  -5   3  -1  152.58   16.70
   4  -3   1  156.78   16.90
   4  -3   1  178.18   17.90
  -4   3  -1  166.18   17.80
  -4   3  -1  178.08   17.00
   3  -3   1   59.49    7.30
  -3   3  -1   60.89    8.00
  -3   3  -1   66.09    7.40
   2  -3   1  666.53   55.69
   2  -3   1  577.94   55.79
  -2   3  -1  538.45   55.69
   1  -3   1   62.79    6.80
   0  -3   1   49.40    5.20
   0  -3   1   46.10    4.80
   0  -3   1   38.90    5.10
  -1  -3   1   13.10    2.30
   1   3  -1   14.30    3.60
   1   3  -1   15.70    2.20
   1   3  -1   19.80    3.30
  -2  -3   1  415.16   37.30
  -2  -3   1  390.86   36.70
   2   3  -1  340.87   36.70
   2   3  -1  427.36   37.30
  -3  -3   1  119.69   11.70
  -4  -3   1   16.20    5.00
  -4  -3   1   15.80    2.80
   4   3  -1   17.40    2.80
  -5  -3   1   45.50    9.30
   5   3  -1   47.40   10.50
  -6  -3   1   42.20    8.10
  -6  -3   1   46.10    6.80
   6   3  -1   69.29   11.10
  -7  -3   1   88.69   10.30
  -7  -3   1   75.49   13.40
   7   3  -1   96.99   10.80
   7   3  -1  109.29   14.10
   7   3  -1   71.39   14.70
  -8  -3   1   13.80    4.00
   8   3  -1   31.50    9.70
   8   3  -1   16.40    4.80
  -9  -3   1   28.20    5.40
   9   3  -1   25.90   11.10
   9   3  -1   13.00    8.90
   9   3  -1   31.70    6.90
 -10  -3   1    1.00    4.10
  10   3  -1    6.50    5.50
  10   3  -1    4.60   12.70
  11   3  -1   41.90    9.80
  11   3  -1   74.29   16.70
  11   3  -1   25.50   12.30
  12   3  -1    4.50    9.10
  12   3  -1   18.90   12.60
  12  -3   2   10.60   15.70
  11  -3   2  130.49   18.30
  11  -3   2   98.19   21.20
  10  -3   2  133.79   16.80
  10  -3   2  103.99   19.70
   9  -3   2  103.59   17.80
   9  -3   2  105.09   13.50
  -9   3  -2  106.39   13.90
   8  -3   2    7.10    3.70
   8  -3   2   19.10    9.00
  -8   3  -2    5.10    4.10
   7  -3   2   16.10    3.70
   7  -3   2   26.60    8.20
  -7   3  -2   11.80    7.20
  -7   3  -2    8.40    4.20
   6  -3   2  122.39   12.60
  -6   3  -2  107.09   12.80
  -6   3  -2  112.69   14.40
   5  -3   2  227.88   24.40
  -5   3  -2  209.78   24.00
  -5   3  -2  292.67   23.90
   4  -3   2  774.62   63.89
   4  -3   2  629.14   63.79
  -4   3  -2  633.94   63.79
   3  -3   2    9.30    3.80
   3  -3   2   -0.80    1.90
  -3   3  -2    2.40    3.30
  -3   3  -2   -0.30    2.10
   1  -3   2   18.20    4.90
   1  -3   2   14.30    2.50
  -1   3  -2   30.50    6.20
  -1   3  -2   15.80    2.70
   0  -3   2 2841.92  272.97
   0  -3   2 2984.40  272.97
   0  -3   2 3032.20  273.17
   0   3  -2 3020.80  272.97
   0   3  -2 2846.42  273.07
   0   3  -2 2928.51  273.17
  -1  -3   2 5796.32  574.84
  -1  -3   2 6793.42  574.54
  -1  -3   2 6474.05  574.54
   1   3  -2 6093.69  574.64
   1   3  -2 5814.12  574.54
  -2  -3   2   33.20    6.90
  -3  -3   2   25.50    5.30
  -3  -3   2   21.40    3.00
   3   3  -2   21.10    3.10
   3   3  -2   30.30    6.30
   3   3  -2   26.90    5.00
  -4  -3   2   36.30    7.30
  -4  -3   2   26.50    3.80
   4   3  -2   38.10    7.40
   4   3  -2   30.00    4.20
  -5  -3   2  440.26   44.40
  -5  -3   2  547.55   45.50
   5   3  -2  427.06   44.50
   5   3  -2  480.05   45.90
  -6  -3   2  227.18   21.70
  -6  -3   2  205.08   23.30
   6   3  -2  230.98   21.90
   6   3  -2  228.28   23.20
   6   3  -2  224.88   24.00
  -7  -3   2   18.10    3.80
   7   3  -2   31.10    8.30
   7   3  -2   25.90    4.50
   7   3  -2   31.00    7.30
  -8  -3   2    0.60    3.10
   8   3  -2   20.60    8.40
   8   3  -2    4.10    3.80
   8   3  -2    4.80    7.80
   9   3  -2   16.00   10.50
   9   3  -2   30.80    6.10
   9   3  -2   19.20    9.00
   9   3  -2   31.30   10.80
  10   3  -2   22.10   12.30
  10   3  -2   22.90   12.50
  10   3  -2   28.40    6.80
  11   3  -2  150.88   24.70
  11   3  -2   96.49   21.30
  11   3  -2  149.09   23.80
  12   3  -2   17.30   11.80
  12   3  -2   61.69   19.80
  12   3  -2   13.20    9.30
  12  -3   3  -10.50   16.20
  11  -3   3   52.29   11.50
  11  -3   3   62.89   17.40
  10  -3   3   67.89   10.80
 -10   3  -3   87.69   12.10
   9  -3   3   90.49   12.10
   9  -3   3   90.19   15.80
  -9   3  -3   78.29   12.50
   8  -3   3   62.39    9.20
  -8   3  -3   73.49   13.50
  -8   3  -3   52.99    8.60
   7  -3   3   71.09   13.60
   7  -3   3   66.29    8.70
  -7   3  -3   49.70    9.30
  -7   3  -3   78.59   12.10
   6  -3   3  104.49   14.00
   6  -3   3   96.89   11.70
  -6   3  -3  106.49   13.20
  -6   3  -3  102.49   11.90
   5  -3   3   -5.10    5.40
   5  -3   3    1.10    2.50
  -5   3  -3    2.60    2.50
  -5   3  -3    3.90    4.10
  -4   3  -3   38.60    7.40
  -3   3  -3  209.38   20.80
   1  -3   3  120.69   13.70
  -1   3  -3  145.79   14.00
  -1   3  -3  161.58   15.70
  -1  -3   3 1172.48  105.49
  -1  -3   3 1106.99  105.89
  -1  -3   3 1163.78  106.09
   1   3  -3 1132.19  105.49
   1   3  -3 1126.09  105.89
   1   3  -3 1114.09  106.09
  -2  -3   3 1231.58  115.39
  -2  -3   3 1291.17  115.19
   2   3  -3 1126.59  115.29
   2   3  -3 1291.37  115.29
  -3  -3   3   64.89   10.70
  -3  -3   3   79.79    9.80
   3   3  -3   61.59   10.50
  -4  -3   3    8.00    4.60
   4   3  -3   11.40    4.40
   4   3  -3    8.60    6.50
  -5  -3   3   -3.00    4.30
   5   3  -3   16.40    5.10
   5   3  -3    5.20    2.10
   5   3  -3   21.90    7.60
   6   3  -3   84.69   10.10
   6   3  -3  108.99   13.00
   8   3  -3   -0.60    3.80
   8   3  -3   16.70    7.90
   8   3  -3   -5.90    7.50
   9   3  -3   13.00    5.10
   9   3  -3   25.10    9.90
   9   3  -3   12.20    9.50
   9   3  -3    4.90    9.20
  10   3  -3   11.80   11.30
  10   3  -3   21.40   10.70
  10   3  -3   13.10   12.60
  11   3  -3   25.60   11.60
  11   3  -3   21.80   17.80
  11   3  -3   26.70    8.50
  12   3  -3    7.20    8.70
  12   3  -3   -1.60   11.60
  12   3  -3   38.40   18.30
  11  -3   4   39.80   15.20
 -11   3  -4   24.10    8.00
  10  -3   4   24.50   12.30
  10  -3   4   20.40    6.10
 -10   3  -4   10.20    6.30
   9  -3   4   32.00    6.70
   9  -3   4   57.79   12.80
  -9   3  -4   40.10    7.30
  -9   3  -4   44.80   11.50
   8  -3   4    8.40    3.80
   8  -3   4   -1.10    9.50
  -8   3  -4    7.80    7.50
  -8   3  -4    8.70    4.30
   7  -3   4  146.69   14.10
   7  -3   4   99.09   16.80
  -7   3  -4  152.38   14.60
  -7   3  -4   88.09   16.00
   6  -3   4   58.79    8.00
   6  -3   4   66.39   10.70
  -6   3  -4   49.00   11.10
  -6   3  -4   51.89    8.80
   5  -3   4    3.00    3.00
   5  -3   4   -7.80    6.50
  -5   3  -4    0.10    3.00
   4  -3   4   95.09   11.20
  -4   3  -4  104.09   11.60
   3  -3   4  744.93   77.59
   3  -3   4  847.12   78.09
  -3   3  -4  859.31   77.79
  -3   3  -4  859.41   78.09
   2  -3   4   51.99    7.10
   2  -3   4   57.39   10.90
  -2   3  -4   68.79    7.70
  -2   3  -4   69.59   10.30
   1  -3   4   38.20    8.20
   1  -3   4   45.00    5.90
  -1   3  -4   49.60    9.70
  -1   3  -4   53.69    6.10
   0  -3   4  181.98   19.70
   0   3  -4  171.48   18.90
   0   3  -4  185.78   19.80
   0   3  -4  211.18   18.20
  -1  -3   4  745.73   67.79
  -1  -3   4  688.73   66.99
   1   3  -4  700.73   67.69
   1   3  -4  766.62   67.39
   1   3  -4  692.83   67.69
  -2  -3   4 1154.58  107.19
   2   3  -4 1224.78  107.19
   2   3  -4 1054.79  107.09
  -3  -3   4  380.16   38.10
   3   3  -4  421.86   38.20
   3   3  -4  373.06   38.00
  -4  -3   4   18.20    7.00
   4   3  -4   21.20    7.20
  -5  -3   4    0.60    6.80
   5   3  -4   12.70    5.70
   5   3  -4   -5.20    6.90
   6   3  -4   81.49   12.70
   6   3  -4   72.99   14.90
   6   3  -4   97.39    9.40
   7   3  -4  330.87   33.00
   7   3  -4  325.67   30.60
   7   3  -4  298.27   32.60
   8   3  -4  215.38   25.20
   8   3  -4  233.98   25.70
   8   3  -4  229.38   22.80
   9   3  -4   31.20    5.70
   9   3  -4   23.40    9.80
   9   3  -4   30.90   10.60
  10   3  -4   16.70   10.60
  10   3  -4    1.00    5.00
  10   3  -4    9.60   12.00
  10   3  -4    9.20   10.10
  11   3  -4   40.40   14.90
  11   3  -4   64.69   15.30
  11   3  -4   64.39   15.70
  12   3  -4   28.80    9.70
  12   3  -4   47.30   19.10
  12   3  -4   16.80   11.90
  11  -3   5    4.50   14.20
 -11   3  -5   -0.20    6.80
  10  -3   5   10.60   13.10
  10  -3   5   13.10    8.30
 -10   3  -5    3.90    5.70
 -10   3  -5    6.50   15.20
   9  -3   5   17.90    4.90
  -9   3  -5    8.10   10.20
  -9   3  -5   12.00    5.30
   8  -3   5    1.70   10.40
  -8   3  -5    3.00    8.80
  -8   3  -5   16.80    8.90
   7  -3   5    1.70    4.00
   7  -3   5   -2.60    8.60
  -7   3  -5   -6.60    6.90
  -7   3  -5    9.10    4.20
   6  -3   5    8.90    7.90
   6  -3   5    4.10    3.30
  -6   3  -5   -2.40    3.40
  -6   3  -5    8.50    6.20
   5  -3   5    0.90    6.60
   5  -3   5    2.10    2.60
  -5   3  -5   -6.10    5.80
  -5   3  -5    3.10    3.20
   4  -3   5   38.70    6.70
  -4   3  -5   60.29    7.70
  -4   3  -5   45.80    8.80
  -3   3  -5    5.80    6.30
   2  -3   5   -3.70    1.90
   2  -3   5   -6.10    6.60
  -2   3  -5   -7.40    5.70
   1  -3   5  155.08   20.20
   1  -3   5  202.18   18.10
  -1   3  -5  152.78   20.20
  -1   3  -5  212.18   18.20
   0  -3   5  108.29   10.00
   0  -3   5   87.09   12.90
   0   3  -5   73.79   12.50
   0   3  -5   95.79   11.50
   0   3  -5  102.19   10.10
   1   3  -5   39.60    8.80
   1   3  -5   44.90    8.80
  -2  -3   5  222.38   23.40
  -2  -3   5  271.57   25.20
   2   3  -5  235.78   23.40
   2   3  -5  246.38   25.50
   2   3  -5  273.27   25.40
  -3  -3   5   11.10    6.40
   3   3  -5    2.80    6.10
   3   3  -5   -6.80    5.30
  -4  -3   5  -12.70    7.00
  -5  -3   5    2.70    7.50
   5   3  -5   -4.30    7.60
   5   3  -5    4.00    6.40
   6   3  -5    0.70    6.10
   6   3  -5  -10.30    8.20
   7   3  -5   32.70    9.50
   7   3  -5   18.70    7.80
   8   3  -5   77.89   15.20
   8   3  -5   95.89   11.00
   8   3  -5  105.09   10.40
   8   3  -5   84.29   15.30
   9   3  -5   17.00    4.50
   9   3  -5    5.60    3.70
   9   3  -5   14.40   10.40
   9   3  -5   22.60    8.90
  10   3  -5    9.10    4.30
  10   3  -5   10.50    5.60
  10   3  -5   -1.80   11.80
  10   3  -5    7.40    9.80
  11   3  -5   42.50    7.80
  11   3  -5   43.60   16.00
  11   3  -5   56.09   14.00
  11   3  -5   54.59   13.90
  11   3  -5   56.69    9.20
  12   3  -5   66.99   15.90
  12   3  -5   60.99    9.90
  12   3  -5   80.69   20.80
  12   3  -5   66.99   11.90
  10  -3   6   39.80   16.20
 -10   3  -6   49.50    9.10
 -10   3  -6   25.90   17.80
   9  -3   6   40.40   13.30
   9  -3   6   16.00    6.50
  -9   3  -6   33.50    6.80
   8  -3   6   16.20   11.30
  -8   3  -6    5.70   11.10
   7  -3   6    1.40    9.10
  -7   3  -6   15.60    8.20
  -7   3  -6    4.70    4.40
   6  -3   6  148.69   14.50
   6  -3   6  113.89   18.50
  -6   3  -6  128.59   15.10
  -6   3  -6   88.59   17.60
   5  -3   6   61.69    9.10
   5  -3   6   76.89   13.00
  -5   3  -6   62.19   12.10
  -5   3  -6   78.09   10.00
   4  -3   6   62.39   12.50
   4  -3   6   39.70    6.50
  -4   3  -6   34.50    6.70
   3  -3   6  211.18   21.50
   3  -3   6  164.28   18.30
  -3   3  -6  166.08   18.50
  -3   3  -6  181.48   20.90
  -2   3  -6    9.40    6.70
   1  -3   6  195.38   20.90
  -1   3  -6  226.28   23.40
  -1   3  -6  215.98   21.00
  -1  -3   6  250.77   25.20
   1   3  -6  280.27   26.70
   1   3  -6  273.07   25.20
   1   3  -6  246.28   26.90
   2   3  -6  133.19   16.40
  -3  -3   6  223.88   23.00
   3   3  -6  202.48   23.60
   3   3  -6  211.18   23.00
   4   3  -6   53.59   10.50
   4   3  -6   59.29   11.50
  -5  -3   6   28.10    8.40
   5   3  -6   27.00    8.30
   5   3  -6   25.40    9.80
  -6  -3   6    4.40    8.10
   6   3  -6   -5.00    7.90
   6   3  -6   -4.90    6.80
   7   3  -6  -12.00    7.30
   7   3  -6   -2.30    8.90
   8   3  -6   81.79   16.90
   8   3  -6  120.19   15.90
   9   3  -6   27.90   11.60
  10   3  -6    1.00    9.70
  10   3  -6    2.80   13.10
  11   3  -6    7.80    6.10
  11   3  -6    3.90    4.20
  11   3  -6  -16.70   12.30
  12   3  -6    5.80   12.80
  12   3  -6   26.50   14.10
  12   3  -6   18.00    8.30
  12   3  -6   15.70    5.90
  10  -3   7   14.20   15.70
 -10   3  -7   25.60    7.60
   9  -3   7   36.40   14.70
  -9   3  -7   29.80   16.10
  -9   3  -7   47.10    8.60
   8  -3   7   29.50   13.00
  -8   3  -7   12.10    5.50
   7  -3   7  102.99   16.50
  -7   3  -7   70.69   12.30
  -7   3  -7   77.39   15.40
   6  -3   7  178.18   19.20
   6  -3   7  167.68   23.30
  -6   3  -7  176.88   19.40
  -6   3  -7  172.98   23.10
   5  -3   7    9.50    4.30
   5  -3   7   32.70   11.20
  -5   3  -7   13.90    9.60
  -5   3  -7    6.00    5.10
   4  -3   7   36.10   11.40
   4  -3   7   27.30    5.80
  -4   3  -7   37.10   11.40
  -4   3  -7   39.70    6.90
   3  -3   7   10.50    9.50
  -3   3  -7    8.50    3.80
   2  -3   7  186.78   24.70
   2  -3   7  212.68   21.90
  -2   3  -7  226.18   26.80
  -2   3  -7  247.58   22.10
   1  -3   7   75.39   13.60
   1  -3   7   78.89    9.80
  -1   3  -7   84.99   10.20
  -1   3  -7   97.19   13.90
   0  -3   7    5.30    2.80
   0  -3   7   -0.10    8.70
   0   3  -7    8.60    3.30
   0   3  -7    0.10    7.00
  -1  -3   7    5.50    2.70
  -1  -3   7   23.00    8.50
   1   3  -7    6.60    6.70
   1   3  -7    3.10    6.60
   1   3  -7    7.30    2.80
  -2  -3   7   -9.90    7.70
  -2  -3   7    1.70    2.20
   2   3  -7   -0.30    6.50
   2   3  -7  -12.50    6.70
   2   3  -7   -0.20    2.40
  -3  -3   7   53.49   11.70
   3   3  -7   53.49   10.00
  -4  -3   7    7.10    7.80
   4   3  -7    2.00    7.60
   4   3  -7    0.90    7.90
  -5  -3   7   28.80    9.50
   5   3  -7   18.30    9.30
   5   3  -7   16.10    8.90
  -6  -3   7   88.89   15.20
   6   3  -7   76.29   13.70
   6   3  -7   85.99   15.80
  -7  -3   7   12.90   10.10
   7   3  -7    7.80    9.10
   8   3  -7   18.00   10.50
   8   3  -7   34.00   10.70
   9   3  -7   12.20   10.90
  10   3  -7   34.20   14.30
  10   3  -7   22.70   11.20
  11   3  -7    0.10   11.30
  12   3  -7    8.50   13.60
   9  -3   8   49.99   16.80
   8  -3   8   29.10   16.40
  -8   3  -8   21.30    7.10
  -8   3  -8   12.30   15.10
   7  -3   8   55.99   16.50
   7  -3   8   71.59   11.00
  -7   3  -8   53.99    9.20
   6  -3   8   88.59   12.50
   6  -3   8   80.99   17.20
  -6   3  -8   78.79   16.50
  -6   3  -8   72.79   12.60
   5  -3   8    7.20    4.60
   5  -3   8    0.60   11.70
  -5   3  -8    8.60    5.80
   4  -3   8    1.20    4.20
   4  -3   8   -2.80   11.20
  -4   3  -8   -0.80    4.50
  -4   3  -8   10.00   10.40
   3  -3   8   12.00    4.90
  -3   3  -8   25.70   10.80
   2  -3   8   64.79   10.20
   2  -3   8   76.99   16.20
  -2   3  -8   72.69   10.60
  -2   3  -8   97.89   14.80
   1  -3   8   50.79    7.80
   1  -3   8   32.50   10.90
  -1   3  -8   47.40   11.10
  -1   3  -8   44.50    6.80
   0  -3   8   -6.40    3.00
   0  -3   8    9.90   10.50
   0   3  -8    2.80    7.10
  -1  -3   8   13.40    9.60
  -1  -3   8    8.50    3.70
   1   3  -8   -0.10    3.70
   1   3  -8   15.10    8.10
  -2  -3   8  111.69   11.80
   2   3  -8   98.19   15.10
   2   3  -8  114.09   11.40
   2   3  -8   75.29   16.10
  -3  -3   8  198.18   21.20
   3   3  -8  176.98   17.60
   3   3  -8  168.28   22.00
   3   3  -8  173.58   21.10
   4   3  -8    7.00    7.80
   4   3  -8   -2.40    9.20
  -5  -3   8   30.40   10.40
   5   3  -8    0.80    9.50
   5   3  -8   15.90    9.70
  -6  -3   8   36.10   11.60
   6   3  -8   34.80   10.70
   6   3  -8   44.60   11.40
  -7  -3   8  130.89   18.70
   7   3  -8   97.89   16.80
   8   3  -8   78.59   16.40
   9   3  -8  -10.00    9.70
   9   3  -8   20.30   12.70
  10   3  -8   -0.30   10.60
  11   3  -8   14.90   14.00
   8  -3   9   25.60   16.70
  -8   3  -9    7.60    7.20
   7  -3   9   -2.80    6.10
   7  -3   9  -16.80   14.60
  -7   3  -9   -5.90    5.60
  -7   3  -9  -15.50   16.80
   6  -3   9  -25.80   14.30
  -6   3  -9    3.90    5.90
   5  -3   9   -7.80    4.60
   4  -3   9    5.30    5.00
   4  -3   9   14.40   11.50
  -4   3  -9   13.20   13.20
  -4   3  -9    5.60    5.20
   3  -3   9    3.50   11.80
   3  -3   9    2.30    4.20
  -3   3  -9   -7.30    4.20
  -3   3  -9   -8.10   10.40
   2  -3   9    4.40    4.20
  -2   3  -9   -1.20    4.00
  -2   3  -9  -11.80    9.60
   1  -3   9    1.80    3.50
   1  -3   9   -7.40   10.70
  -1   3  -9   -1.40    4.00
   0  -3   9    2.00    3.80
   0  -3   9    6.50   10.30
   0   3  -9  -11.00    7.80
   0   3  -9    4.70    4.00
  -1  -3   9   60.99    8.80
  -1  -3   9   59.29   12.80
   1   3  -9   60.09    8.80
   1   3  -9   64.19   10.90
   1   3  -9   47.90   11.00
  -2  -3   9   -5.60    9.70
  -2  -3   9    8.60    3.90
   2   3  -9   10.60    3.80
   2   3  -9   -1.20    8.10
  -3  -3   9   -2.30    8.50
  -3  -3   9   14.10    4.20
   3   3  -9    5.00    3.30
   3   3  -9   15.80    8.70
   3   3  -9   -6.50    8.80
  -4  -3   9   22.40    9.80
   4   3  -9   14.20    9.50
   4   3  -9   24.20    9.70
  -5  -3   9   57.89   12.80
   5   3  -9   26.80   11.50
   5   3  -9   39.10   11.30
  -6  -3   9  -10.20   11.50
   6   3  -9   -4.70    9.00
  -7  -3   9   -5.50   11.80
   7   3  -9  -16.60    8.90
  -8  -3   9    2.50   12.70
   8   3  -9    8.50    9.70
   9   3  -9   55.09   16.20
   9   3  -9   20.70   12.00
  10   3  -9   -7.30   11.60
  11   3  -9   -6.20   11.90
   7  -3  10  -10.90   16.30
  -7   3 -10   -2.10    6.00
   6  -3  10   28.50   16.20
   6  -3  10   25.00    8.10
  -6   3 -10    3.10   18.70
  -6   3 -10   20.30    7.60
   5  -3  10   14.30   14.10
  -5   3 -10   36.60    8.30
   4  -3  10    7.40    5.90
   4  -3  10   13.70   12.80
  -4   3 -10    8.20    7.60
   3  -3  10   -3.00    5.20
  -3   3 -10   -2.10    5.40
  -3   3 -10   -0.70   12.70
   2  -3  10   16.70   12.90
   2  -3  10   -6.40    4.80
  -2   3 -10   -7.00    4.90
  -2   3 -10   19.10   11.70
   1  -3  10  121.39   19.60
   1  -3  10  117.09   14.20
  -1   3 -10  101.89   14.00
  -1   3 -10   99.09   18.40
   0  -3  10  140.09   19.60
   0  -3  10  125.89   14.30
   0   3 -10  101.59   13.50
   0   3 -10   97.69   17.90
   0   3 -10   87.89   15.70
  -1  -3  10  125.49   18.60
  -1  -3  10  119.09   14.10
   1   3 -10  104.99   16.40
   1   3 -10  115.69   13.70
   1   3 -10  112.89   17.20
  -2  -3  10   -8.40   10.90
  -2  -3  10    0.70    4.70
   2   3 -10   -0.30    4.10
   2   3 -10    3.00    9.20
   2   3 -10  -12.70    9.50
  -3  -3  10   -0.80    4.60
  -3  -3  10   -4.70   10.10
   3   3 -10   -4.30    9.40
   3   3 -10   -4.10    3.70
  -4  -3  10   30.80   12.10
   4   3 -10    6.40   10.30
   5   3 -10   32.30   12.50
  -6  -3  10   24.70   13.20
   6   3 -10   -3.20   10.20
  -7  -3  10   -6.30   13.50
  -8  -3  10   11.70   14.10
   8   3 -10    0.10   15.60
   8   3 -10    1.10   10.80
   9   3 -10    7.50   11.70
  10   3 -10   -3.30   11.80
   6  -3  11    1.10   17.00
  -6   3 -11   -9.70    7.30
   5  -3  11    4.90    8.20
   5  -3  11  -13.60   14.70
  -5   3 -11  -10.30    6.60
   4  -3  11   24.00   14.60
  -4   3 -11    5.60    7.30
  -4   3 -11    5.10   18.00
   3  -3  11    3.20    6.30
   3  -3  11   12.80   14.00
  -3   3 -11    1.70    6.50
   2  -3  11   53.19   16.00
   2  -3  11   22.60    7.00
  -2   3 -11   16.10    7.40
   1  -3  11   44.20    9.00
   1  -3  11   85.29   17.00
  -1   3 -11   51.19    8.90
   0  -3  11   87.79   12.40
   0   3 -11   66.89   16.80
   0   3 -11   63.69   12.10
   0   3 -11   85.39   12.10
  -1  -3  11    4.70   12.40
  -1  -3  11   10.80    5.40
   1   3 -11    5.20    9.20
   1   3 -11   -1.50    8.70
   1   3 -11    9.90    5.10
  -2  -3  11    6.90    5.40
   2   3 -11   -8.60    8.80
   2   3 -11    3.50    4.80
  -3  -3  11   10.20    5.80
  -3  -3  11   -6.50   10.50
   3   3 -11    4.50    4.50
   3   3 -11   -3.30    9.50
  -4  -3  11   80.29   15.30
   4   3 -11   54.99   13.60
   5   3 -11   79.49   15.60
  -6  -3  11   40.20   14.90
   6   3 -11    7.60   11.40
  -7  -3  11   -4.60   15.60
   7   3 -11  -18.30   11.10
  -8  -3  11   30.40   16.80
   8   3 -11  -10.20   11.50
  -9  -3  11    0.90   17.10
   9   3 -11   11.50   13.00
   5  -3  12  -26.30   17.10
  -5   3 -12    6.60    8.00
   4  -3  12    8.40    8.40
   4  -3  12   -6.10   16.50
  -4   3 -12    5.70    8.50
   3  -3  12   31.70   16.60
  -3   3 -12   13.40    8.20
   2  -3  12  120.49   23.50
   2  -3  12  106.79   18.30
  -2   3 -12  132.39   18.00
  -2   3 -12  119.99   20.80
   1  -3  12   92.09   16.20
   1  -3  12  112.69   20.60
  -1   3 -12  110.29   23.00
  -1   3 -12   97.49   15.40
   0  -3  12    4.30    6.60
   0  -3  12   28.50   14.70
   0   3 -12   -3.70    8.50
   0   3 -12  -13.60   12.80
   0   3 -12    1.70    6.60
  -1  -3  12   44.80    9.00
  -1  -3  12   57.59   14.00
   1   3 -12   24.50   10.50
   1   3 -12   41.30    8.00
  -2  -3  12   -6.30   13.50
  -2  -3  12   -3.90    6.30
   2   3 -12   -5.90   13.50
   2   3 -12  -12.20    9.80
   2   3 -12   -3.00    5.90
  -3  -3  12   59.89   14.30
  -3  -3  12   66.69    9.70
   3   3 -12   41.40    7.90
   3   3 -12   42.40   12.60
  -4  -3  12   36.40   13.80
   4   3 -12   18.80   11.80
  -5  -3  12   38.20   15.20
   5   3 -12   -2.90   11.50
  -6  -3  12   88.29   19.30
  -7  -3  12   27.60   18.70
   7   3 -12    5.80   12.50
  -8  -3  12   21.90   18.20
   8   3 -12   -0.50   13.10
   3  -3  13    5.70   17.90
   3  -3  13   -1.50   11.30
  -3   3 -13   -4.80    8.80
   2  -3  13   39.30   18.10
  -2   3 -13   -2.20    7.80
   1  -3  13   -1.80    8.40
   1  -3  13  -17.40   15.30
  -1   3 -13   -6.10    7.40
   0  -3  13   -0.30    7.80
   0  -3  13    0.10   14.30
   0   3 -13   -7.70    6.80
   0   3 -13  -12.00    8.40
  -1  -3  13   27.60   14.60
  -1  -3  13   24.60    9.40
   1   3 -13   12.00    9.40
   1   3 -13    9.50    7.30
  -2  -3  13  -20.80   12.80
   2   3 -13    7.60   12.90
  -3  -3  13    7.80    8.00
  -3  -3  13   -8.50   13.10
   3   3 -13    7.00    6.70
   3   3 -13   17.80   10.30
  -4  -3  13   30.20   15.20
   4   3 -13   -9.80   10.40
  -6  -3  13  -13.30   18.30
   6   3 -13   -5.60   13.40
   0  -3  14   39.70   17.20
  -1  -3  14   16.40   15.70
  -1  -3  14   26.50   10.90
   1   3 -14   14.10    9.00
   1   3 -14    6.50   16.10
  -2  -3  14   -9.00   14.10
  -2  -3  14   -4.50    9.90
   2   3 -14   -7.50   10.40
   2   3 -14   -0.70    8.20
   3   3 -14  -15.00   11.30
  -3   4  14   26.70   14.60
   2  -4 -14   11.60   12.60
   2  -4 -14   18.30   25.10
  -2   4  14   28.30   14.70
  -1   4  14   11.30   14.20
   0   4  14   82.39   18.80
   6  -4 -13   -0.20    8.70
   6  -4 -13   21.00   17.00
  -6   4  13    8.80   12.70
  -6   4  13   58.19   20.40
   5  -4 -13    4.00    8.50
   5  -4 -13   -4.50   14.90
  -5   4  13    9.50   12.70
   4  -4 -13   41.00   10.40
  -4   4  13   64.69   15.40
  -4   4  13   37.30   13.40
   3  -4 -13   14.30    8.40
  -3   4  13    6.90   12.60
  -3   4  13    2.10   11.80
   2  -4 -13   -9.40    8.00
  -2   4  13  -11.90   12.60
  -2   4  13    0.90   10.90
   1  -4 -13   -0.60    8.40
   1  -4 -13    4.00   18.60
  -1   4  13    9.00   12.80
  -1   4  13    4.20   10.60
   0  -4 -13   10.20   17.20
   0  -4 -13   23.50    9.50
   0   4  13   29.40   13.80
   0   4  13   25.20   11.90
  -1  -4 -13    5.00   14.90
  -1  -4 -13   19.60    9.10
   1   4  13   11.40   14.40
  -2  -4 -13   19.40   10.40
   2   4  13   -3.40   12.90
   2   4  13   -2.10   14.10
  -3  -4 -13   15.00   10.10
   3   4  13   23.50   14.50
   8  -4 -12   56.79   16.10
  -8   4  12  -11.10   22.60
   7  -4 -12   38.80   15.20
  -7   4  12   43.30   19.40
   6  -4 -12   21.40    8.00
   6  -4 -12    4.80   14.70
  -6   4  12   -0.60   10.10
   5  -4 -12    8.90   14.90
   5  -4 -12    4.90    7.90
  -5   4  12   38.40   15.40
  -5   4  12   14.80   12.20
   4  -4 -12   58.39   10.70
   4  -4 -12   36.40   15.00
  -4   4  12  101.59   19.40
  -4   4  12   69.59   12.60
   3  -4 -12   -6.70   11.40
   3  -4 -12   -7.10    7.30
  -3   4  12  -13.20    9.10
  -3   4  12  -15.10   12.70
   2  -4 -12   12.20    7.80
   2  -4 -12   17.80   12.30
  -2   4  12   19.20    9.50
   1  -4 -12   41.90   16.00
   1  -4 -12   42.90    8.80
  -1   4  12   26.60   10.20
   0  -4 -12   54.79   15.50
   0  -4 -12   62.39   11.30
   0  -4 -12   75.49   15.80
   0   4  12   65.59   16.00
   0   4  12   56.79   12.20
  -1  -4 -12   -9.20   12.30
  -1  -4 -12   14.20   13.20
   1   4  12   16.60   13.10
   1   4  12   -7.60    9.50
  -2  -4 -12   30.00    9.40
   2   4  12   33.70   13.90
  -3  -4 -12   23.50    8.80
   3   4  12   -3.00    9.10
   3   4  12    0.50   12.10
  -4  -4 -12   88.59   14.40
   4   4  12   73.19   16.70
  -5  -4 -12   15.00   10.00
   5   4  12   31.50   16.40
   9  -4 -11   -6.00   15.50
   9  -4 -11   15.10    7.40
  -9   4  11   31.80   21.10
   8  -4 -11    7.30    6.60
   8  -4 -11   -6.10   13.80
  -8   4  11  -12.70   17.90
   7  -4 -11   33.60    7.90
   7  -4 -11   37.20   15.00
   7  -4 -11   27.10   18.20
  -7   4  11   42.30   17.40
   6  -4 -11   35.10    8.20
   6  -4 -11   36.70   15.30
  -6   4  11   38.20    9.40
   5  -4 -11   30.80   13.00
  -5   4  11   46.60   13.60
  -5   4  11    5.80    9.10
   4  -4 -11    3.40   10.20
   4  -4 -11   15.80    6.80
  -4   4  11   31.30   12.10
  -4   4  11   -4.00    8.00
   3  -4 -11  129.19   21.70
   3  -4 -11  176.78   18.40
  -3   4  11  134.09   22.20
   2  -4 -11    5.60    6.80
   2  -4 -11   -4.10    9.20
  -2   4  11   23.40   12.00
  -2   4  11   11.70    8.50
   1  -4 -11   27.70   10.80
   1  -4 -11   36.20    8.50
   1  -4 -11   53.69   15.40
  -1   4  11   47.00    9.60
   0  -4 -11  100.49   17.90
   0  -4 -11  115.99   18.50
   0  -4 -11  102.49   15.20
   0   4  11  104.69   14.30
   0   4  11   88.99   18.90
  -1  -4 -11   33.80    8.40
  -1  -4 -11   32.50   11.80
   1   4  11   40.30   10.20
   1   4  11   58.29   14.40
   2   4  11  178.18   25.10
   2   4  11  226.18   23.70
  -3  -4 -11   84.39   12.70
   3   4  11   66.49   15.10
  -4  -4 -11   23.50    8.90
   4   4  11   31.00   13.20
   4   4  11   21.00    8.00
  -5  -4 -11   -5.10    6.90
   5   4  11   27.90   13.90
  -6  -4 -11   20.90    9.00
   6   4  11    8.00   15.60
  10  -4 -10   19.60    9.50
  10  -4 -10    5.80    7.20
  10  -4 -10   29.60   15.90
   9  -4 -10   16.10    8.20
   9  -4 -10   10.20    6.60
   9  -4 -10   16.60   13.70
  -9   4  10   11.10   18.40
   8  -4 -10   96.99   19.70
   8  -4 -10   27.50   20.20
   8  -4 -10   76.79   10.10
  -8   4  10   61.79   18.50
   7  -4 -10   41.10    7.60
   7  -4 -10    8.00   16.60
   7  -4 -10   31.70   12.20
  -7   4  10   35.30   16.00
   6  -4 -10   10.80    5.90
   6  -4 -10   19.20   12.80
  -6   4  10   -1.80    6.60
  -6   4  10   18.00   13.40
   5  -4 -10  100.39   17.50
   5  -4 -10   71.29   12.10
  -5   4  10   53.09   10.50
   4  -4 -10   77.49   15.90
  -4   4  10  107.29   17.80
   3  -4 -10  194.38   25.30
   3  -4 -10  233.78   23.20
  -3   4  10  215.18   23.70
  -3   4  10  211.88   27.30
   2  -4 -10   -3.90    8.70
   2  -4 -10   -0.10    5.80
  -2   4  10   -1.70    6.80
  -2   4  10    3.40   10.60
   1  -4 -10   30.90    9.80
   1  -4 -10   -8.50    6.10
   1  -4 -10    4.10   12.70
  -1   4  10   28.80   11.80
  -1   4  10    9.20    6.70
   0  -4 -10   35.70   11.40
   0  -4 -10   16.10    6.90
  -1  -4 -10   72.39   11.90
  -1  -4 -10   69.39   15.30
  -1  -4 -10   56.59   13.10
   1   4  10   57.39   10.40
   1   4  10   70.69   14.50
  -2  -4 -10  238.38   22.90
   2   4  10  171.08   22.90
   4   4  10   49.00   13.00
  -5  -4 -10   20.20    7.40
   5   4  10   21.90    7.90
   5   4  10   39.80   13.30
  -6  -4 -10   42.80   10.00
   6   4  10   36.40   15.30
  -7  -4 -10   29.30    9.90
   7   4  10   53.09   15.70
  10  -4  -9   74.19   11.20
  10  -4  -9  103.59   19.00
  10  -4  -9   86.79   12.70
   9  -4  -9  114.59   25.30
   9  -4  -9   98.69   14.70
   9  -4  -9   92.69   16.10
   9  -4  -9  125.79   21.80
   8  -4  -9   24.10    6.70
   8  -4  -9   45.10   12.90
   8  -4  -9   -1.10   16.00
  -8   4   9   19.70   13.80
   7  -4  -9   -1.00   10.20
   7  -4  -9   -1.10    5.00
   7  -4  -9  -13.40   14.00
   6  -4  -9   53.59    8.30
   6  -4  -9   44.20   14.00
  -6   4   9   63.29    9.20
  -6   4   9   63.59   14.20
   5  -4  -9   83.79   12.60
   5  -4  -9   79.29   17.20
  -5   4   9  113.89   18.20
  -5   4   9   99.09   13.90
   4  -4  -9   15.80    5.20
   4  -4  -9   21.40    8.70
  -4   4   9   12.00    5.50
  -4   4   9    6.60    9.10
   3  -4  -9   -1.40    4.40
  -3   4   9   -0.90    5.10
  -3   4   9  -16.50    9.80
   2  -4  -9   60.29   12.00
   2  -4  -9   82.69   11.30
  -2   4   9   59.69   13.30
  -2   4   9   86.89   11.60
   1  -4  -9   10.00    5.70
   1  -4  -9   11.80    7.20
  -1   4   9   28.00   11.40
  -1   4   9    4.20    5.20
   0  -4  -9  167.48   23.80
   0  -4  -9  239.38   22.50
   0  -4  -9  217.38   24.50
   0   4   9  228.68   22.70
   0   4   9  202.68   25.20
  -1  -4  -9   -9.40    8.00
  -1  -4  -9   10.50    5.00
  -1  -4  -9    9.40    7.50
   1   4   9   10.40    5.50
   1   4   9    3.30   10.00
  -2  -4  -9   33.10    6.60
  -2  -4  -9   40.30   11.70
   2   4   9   33.90   11.40
   2   4   9   31.30    7.20
  -3  -4  -9   58.19    9.30
  -3  -4  -9   64.69   16.20
   3   4   9   52.39    9.40
   3   4   9   58.19   12.60
  -4  -4  -9    8.60    5.10
   4   4   9  -18.00   17.90
   4   4   9    3.90    5.10
  -5  -4  -9   94.79   13.60
   5   4   9   62.79   16.50
  -6  -4  -9   23.80    6.80
   6   4   9   24.30    6.80
  -7  -4  -9    8.60    6.30
   7   4   9   -1.60   12.70
  -8  -4  -9    5.00    6.60
   8   4   9    6.00   15.40
  11  -4  -8   33.60    8.30
  11  -4  -8   25.00    9.10
  11  -4  -8   43.80   16.30
  10  -4  -8   67.89   21.20
  10  -4  -8   29.20    7.70
  10  -4  -8   38.10   10.00
   9  -4  -8   34.40   16.00
   9  -4  -8   26.30    7.60
   9  -4  -8   39.00   13.80
   9  -4  -8   20.50    6.90
   8  -4  -8   55.89   14.10
   8  -4  -8   52.89   14.50
  -8   4   8   52.69   18.40
   7  -4  -8   28.50    6.40
   7  -4  -8   61.59   13.90
  -7   4   8   44.40   12.00
   6  -4  -8   87.39   16.70
   6  -4  -8   51.19    8.10
   5  -4  -8   40.60    6.60
  -5   4   8   40.10    7.10
   4  -4  -8  173.98   21.30
   4  -4  -8  157.88   19.10
  -4   4   8  202.38   19.70
  -4   4   8  206.18   21.90
   3  -4  -8  107.89   14.50
   3  -4  -8   95.19   12.40
  -3   4   8   72.79   12.60
  -3   4   8  108.49   15.90
   2  -4  -8  258.07   27.90
   2  -4  -8  275.97   26.80
  -2   4   8  245.98   27.00
  -2   4   8  287.77   29.30
   1  -4  -8    3.00    6.50
   0  -4  -8   56.49    9.80
   0   4   8   70.39   15.10
  -1  -4  -8  116.79   15.60
  -1  -4  -8   92.79   15.40
   1   4   8  104.19   16.10
  -3  -4  -8   93.89   17.00
  -4  -4  -8   85.69   17.50
  -4  -4  -8   82.89   12.10
   4   4   8   90.39   16.00
   4   4   8   79.69   11.60
  -5  -4  -8   37.10    7.70
   5   4   8   41.80   11.60
  -6  -4  -8   51.69    9.80
   6   4   8   72.59   14.30
  -7  -4  -8    8.70    6.00
   7   4   8   39.90   11.90
  -8  -4  -8   29.40    7.00
   8   4   8   32.90   14.10
  -9  -4  -8   44.20    9.90
   9   4   8   56.59   17.00
  12  -4  -7  -18.40   15.60
  11  -4  -7   15.00    8.20
  11  -4  -7   -2.40    6.60
  11  -4  -7   18.90   26.30
  11  -4  -7   -6.00   13.70
  10  -4  -7   12.40    6.00
  10  -4  -7   19.70   18.50
  10  -4  -7    6.10    8.80
  10  -4  -7   27.00   13.00
   9  -4  -7   -1.60    5.00
   9  -4  -7   -3.60   14.70
   9  -4  -7    7.70    5.90
   9  -4  -7   14.80   10.90
   8  -4  -7   79.79   11.70
   8  -4  -7   95.89   19.40
   8  -4  -7   91.59   16.50
   8  -4  -7   71.69   12.30
   7  -4  -7   -0.70    4.50
   7  -4  -7    7.50   10.00
  -7   4   7    4.80   10.20
   6  -4  -7   91.99   12.50
   6  -4  -7  111.39   17.80
  -6   4   7  113.99   17.20
   5  -4  -7   16.40    9.90
   5  -4  -7    3.10    3.80
  -5   4   7    8.60    4.40
  -5   4   7   19.40    8.50
   4  -4  -7   91.99   19.70
  -4   4   7   75.89   13.50
  -4   4   7   86.69   11.00
   3  -4  -7  162.18   19.90
   3  -4  -7  189.78   18.40
  -3   4   7  203.48   18.80
  -3   4   7  157.08   20.60
   2  -4  -7    4.70    3.70
   2  -4  -7    1.60    6.00
  -2   4   7    5.50    7.60
  -2   4   7    1.80    3.90
   1  -4  -7  503.65   46.30
   1  -4  -7  459.25   47.20
  -1   4   7  506.55   46.30
  -1   4   7  468.95   47.70
   0  -4  -7  163.38   15.20
   0  -4  -7  106.39   17.00
   0  -4  -7  125.99   16.70
   0   4   7  117.99   17.50
   0   4   7  163.38   14.90
  -1  -4  -7  116.09   12.70
  -1  -4  -7  101.99   14.10
   1   4   7   98.19   15.50
   1   4   7  100.89   12.30
  -3  -4  -7   97.79   16.00
  -3  -4  -7   68.79   10.20
   3   4   7   56.59   10.00
   3   4   7   94.99   14.50
  -4  -4  -7  114.49   17.60
  -4  -4  -7  115.29   14.20
   4   4   7  120.39   17.00
  -5  -4  -7   98.09   12.10
  -5  -4  -7   73.99   15.30
   5   4   7  102.79   15.70
   5   4   7   68.79   10.90
  -6  -4  -7   26.10    6.20
   6   4   7   43.90   10.80
   7   4   7   36.40   12.40
  -8  -4  -7   75.99   12.10
   8   4   7   51.69   14.00
  -9  -4  -7    7.40    6.10
   9   4   7   38.20   13.80
 -10  -4  -7   -1.00    7.00
  10   4   7   -3.40   14.40
  12  -4  -6  -10.50    7.70
  12  -4  -6    7.60    9.90
  12  -4  -6   -9.30   14.30
  12  -4  -6  -16.00   16.40
  11  -4  -6   13.60   20.80
  11  -4  -6   15.20   13.90
  11  -4  -6   -3.30    6.70
  11  -4  -6   10.90    7.90
  10  -4  -6   27.70   17.40
  10  -4  -6   30.30   12.20
  10  -4  -6    5.60    7.10
   9  -4  -6   11.60    5.20
   9  -4  -6   13.10    6.00
   9  -4  -6   43.90   13.90
   8  -4  -6  222.08   22.10
   8  -4  -6  175.38   26.60
   8  -4  -6  226.18   22.40
   8  -4  -6  216.58   26.10
   7  -4  -6   66.99   10.00
  -7   4   6   87.09   15.60
   6  -4  -6    8.50    3.90
   6  -4  -6   24.40    9.20
  -6   4   6   18.40    8.00
   5  -4  -6  188.48   20.50
  -5   4   6  178.88   20.60
  -5   4   6  158.78   18.10
   4  -4  -6   57.69   11.20
  -4   4   6   31.50    8.50
   3  -4  -6  407.96   42.40
   3  -4  -6  509.35   41.30
  -3   4   6  380.56   42.50
   2  -4  -6 1030.50   87.59
   2  -4  -6  810.62   88.09
  -2   4   6  834.52   88.29
  -2   4   6 1062.39   87.59
   1  -4  -6  113.49   13.80
  -1   4   6  134.49   13.90
   0  -4  -6  120.39   13.10
   0  -4  -6   97.79   14.30
   0  -4  -6  116.59   14.90
   0   4   6  114.99   15.80
   0   4   6  127.19   13.00
  -1  -4  -6   95.69   13.60
  -1  -4  -6  124.79   14.30
  -1  -4  -6  140.69   16.00
   1   4   6  136.19   16.60
  -2  -4  -6   78.59    9.60
  -2  -4  -6   50.39   10.50
   2   4   6   65.99    8.90
   2   4   6   71.49   12.20
  -3  -4  -6  144.69   15.20
   3   4   6  130.69   14.90
  -4  -4  -6  114.69   14.90
  -4  -4  -6   79.69   11.60
   4   4   6  108.99   14.60
   4   4   6   83.99   11.50
  -5  -4  -6    6.50    3.60
  -5  -4  -6   11.50    8.10
   5   4   6    6.80    4.20
   5   4   6   19.80    7.70
  -6  -4  -6  237.08   23.90
  -6  -4  -6  208.08   24.90
   6   4   6  229.08   25.60
   6   4   6  229.78   23.50
  -7  -4  -6    0.50    4.60
   7   4   6   -0.30    3.30
   7   4   6   -0.70    9.20
  -8  -4  -6   11.20    4.80
   8   4   6   -4.00    4.30
   8   4   6    3.80   10.90
  -9  -4  -6   28.00    6.30
  -9  -4  -6    2.60    9.90
   9   4   6   14.20    5.60
   9   4   6   34.50   13.00
 -10  -4  -6   -3.90    6.60
  10   4   6   23.60   13.20
  12  -4  -5   16.50   16.80
  12  -4  -5    0.70    7.30
  12  -4  -5   23.70   13.70
  12  -4  -5   11.30    9.80
  11  -4  -5   12.80   13.00
  11  -4  -5   -6.90    6.30
  11  -4  -5    3.20   13.60
  11  -4  -5   -4.30   19.50
  11  -4  -5    2.70    7.50
  10  -4  -5   14.40    5.90
  10  -4  -5   24.30    7.20
  10  -4  -5   10.20   16.70
   9  -4  -5  113.09   13.50
   9  -4  -5  113.09   18.20
   9  -4  -5  114.89   20.00
   9  -4  -5   92.49   15.20
   8  -4  -5  188.88   24.70
   8  -4  -5  207.68   25.20
   7  -4  -5    5.70    3.90
   7  -4  -5   32.40    9.40
   7  -4  -5    6.30    3.90
   6  -4  -5   14.70    4.00
   6  -4  -5    6.30    8.10
  -6   4   5   13.30    8.00
   5  -4  -5   74.59   13.40
   5  -4  -5  107.59   10.40
  -5   4   5   84.09   13.70
   4  -4  -5   64.09    8.60
   4  -4  -5   71.29   11.30
  -4   4   5   88.99    8.90
  -4   4   5   64.29   10.40
   3  -4  -5   -0.50    2.50
   3  -4  -5    0.40    5.70
  -3   4   5    0.50    2.70
   2  -4  -5  382.76   35.50
   2  -4  -5  346.07   34.50
  -2   4   5  355.16   35.60
  -2   4   5  363.06   34.50
   1  -4  -5   79.79   10.00
   1  -4  -5   94.99   12.00
  -1   4   5   89.99   10.00
  -1   4   5   80.19   12.60
   0  -4  -5  130.09   12.20
   0  -4  -5  104.19   13.20
   0  -4  -5  110.49   13.90
   0   4   5   95.49   14.50
   0   4   5  111.79   11.90
  -1  -4  -5  196.08   20.00
  -1  -4  -5  227.18   21.10
  -1  -4  -5  165.98   19.50
   1   4   5  165.98   19.40
   1   4   5  220.68   21.40
  -2  -4  -5   -1.40    2.70
  -2  -4  -5    6.10    4.90
  -2  -4  -5    2.00    6.00
   2   4   5   -1.40    5.70
   2   4   5   -2.60    2.70
  -3  -4  -5   29.50    5.40
  -3  -4  -5   20.90    7.70
   3   4   5   25.00    4.60
   3   4   5   12.70    7.20
  -4  -4  -5    9.60    6.80
  -4  -4  -5   -5.80    2.70
   4   4   5   -0.40    5.80
   4   4   5   -3.40    2.60
  -5  -4  -5   60.09    9.20
  -5  -4  -5   60.39   11.40
   5   4   5   60.89    8.90
   5   4   5   57.69   10.30
  -6  -4  -5   66.89   13.30
   6   4   5   82.69   14.30
   6   4   5   97.29   10.90
  -7  -4  -5    9.40    4.70
  -7  -4  -5   -8.60    7.60
   7   4   5    6.10    3.70
   7   4   5   14.10    9.40
  -8  -4  -5   -0.80    4.40
   8   4   5   -1.10    3.90
  -9  -4  -5   16.50    6.70
   9   4   5   15.80   11.30
   9   4   5    4.50    5.10
 -10  -4  -5   -7.80    6.00
  10   4   5   -4.30    7.10
  10   4   5   -9.80   11.70
 -11  -4  -5   19.60    8.30
  11   4   5    2.30   14.60
  12  -4  -4   20.20   24.70
  12  -4  -4   11.00    7.50
  12  -4  -4    1.30   12.80
  12  -4  -4   11.30   14.40
  12  -4  -4    0.60    9.30
  11  -4  -4    7.90    7.50
  11  -4  -4   -3.80   17.90
  11  -4  -4   11.80    6.30
  11  -4  -4   -4.30   14.40
  11  -4  -4    2.90   11.60
  10  -4  -4  124.89   25.20
  10  -4  -4  150.68   16.70
  10  -4  -4  127.99   22.00
  10  -4  -4  147.79   23.80
  10  -4  -4  138.09   17.30
   9  -4  -4   19.20   13.30
   9  -4  -4   18.90    6.00
   9  -4  -4    7.50    5.00
   9  -4  -4   37.20   11.30
   8  -4  -4   45.20   12.50
   8  -4  -4   77.69   15.10
   7  -4  -4  224.08   21.80
   7  -4  -4  198.88   21.60
   6  -4  -4   28.40    8.90
   5  -4  -4    6.10    6.90
   5  -4  -4   11.30    3.30
  -5   4   4   -0.50    6.20
   4  -4  -4   81.69   11.60
   4  -4  -4   88.19    9.30
  -4   4   4   80.49   11.80
  -3   4   4  283.47   27.70
  -3   4   4  293.97   28.50
   2  -4  -4 1293.77  132.19
   2  -4  -4 1579.24  132.69
  -2   4   4 1368.26  132.19
  -2   4   4 1438.36  132.59
   1  -4  -4  817.42   77.79
  -1   4   4  910.11   78.49
  -1   4   4  768.92   77.79
   0  -4  -4   77.29    9.90
  -1  -4  -4   42.90    7.80
  -1  -4  -4   47.90    6.90
  -1  -4  -4   55.79    9.00
   1   4   4   59.29    9.60
   1   4   4   49.60    6.90
  -2  -4  -4   23.70    6.60
  -2  -4  -4   21.20    5.20
  -2  -4  -4   38.60    5.70
   2   4   4   26.70    4.30
   2   4   4   10.70    6.30
   2   4   4   18.50    5.20
  -3  -4  -4  199.38   19.20
   3   4   4  159.48   19.00
  -4  -4  -4  393.96   37.40
  -4  -4  -4  365.16   37.90
   4   4   4  378.26   38.00
   4   4   4  418.16   37.50
  -5  -4  -4   12.50    3.80
   5   4   4   14.10    4.30
   5   4   4    2.60    6.80
  -6  -4  -4   56.89    9.30
  -6  -4  -4   58.99   10.10
   6   4   4   53.49   11.80
   6   4   4   50.69    8.10
  -7  -4  -4   64.79   12.20
   7   4   4   82.29   14.90
  -8  -4  -4   21.00    5.40
  -8  -4  -4   14.50    6.80
   8   4   4   20.30    5.00
   8   4   4   -3.60   10.20
  -9  -4  -4  108.79   16.10
   9   4   4   75.49   11.50
   9   4   4  108.59   18.50
 -10  -4  -4   60.19   10.40
 -10  -4  -4   29.10   11.00
  10   4   4   50.99   10.10
  10   4   4   57.29   15.50
 -11  -4  -4   29.60    9.10
  11   4   4    5.00   14.00
  12  -4  -3    7.10   22.70
  12  -4  -3   16.90   14.30
  12  -4  -3   -2.80   12.70
  12  -4  -3  -10.80    8.50
  11  -4  -3   20.00   10.80
  11  -4  -3    3.00    5.90
  11  -4  -3    8.90   12.30
  11  -4  -3    8.40    7.40
  11  -4  -3    5.20   17.50
  10  -4  -3   28.30   11.40
  10  -4  -3   20.80    5.80
  10  -4  -3   33.30   15.60
  10  -4  -3   16.30    6.70
  10  -4  -3   23.80   13.20
   9  -4  -3  101.09   18.00
   9  -4  -3  109.89   18.40
   9  -4  -3  105.59   17.90
   9  -4  -3   87.09   12.40
   9  -4  -3   81.59   13.00
   8  -4  -3   80.19   16.70
   8  -4  -3   79.19   12.10
   8  -4  -3  115.09   15.90
   7  -4  -3   21.20    9.10
   7  -4  -3    8.30    3.90
   7  -4  -3   18.60    7.40
   7  -4  -3   10.90    4.20
   6  -4  -3   68.09    9.50
   6  -4  -3   79.09    9.60
   6  -4  -3   81.59   12.00
   5  -4  -3  657.03   60.59
   5  -4  -3  615.34   59.89
   4  -4  -3   10.90    2.90
   4  -4  -3   10.00    5.70
  -4   4   3    7.20    5.40
   3  -4  -3  344.97   30.00
   3  -4  -3  284.47   30.60
   2  -4  -3  246.28   27.40
  -2   4   3  319.27   27.50
   1  -4  -3 2148.09  205.08
   1  -4  -3 2374.06  205.28
  -1   4   3 2200.28  205.28
  -1   4   3 2105.89  205.08
   0  -4  -3  230.28   24.50
   0   4   3  260.17   24.60
  -1  -4  -3   43.50    6.50
  -1  -4  -3   56.99    7.90
   1   4   3   49.60    8.30
   1   4   3   42.80    6.60
   1   4   3   45.00    7.10
  -2  -4  -3  209.78   20.80
  -2  -4  -3  214.48   21.20
   2   4   3  211.38   21.10
   2   4   3  226.78   20.90
   2   4   3  202.68   20.70
  -3  -4  -3  723.83   72.79
  -3  -4  -3  850.31   72.89
  -3  -4  -3  734.33   72.39
   3   4   3  793.72   72.89
   3   4   3  849.32   72.89
   3   4   3  705.73   72.39
  -4  -4  -3  126.69   14.10
  -4  -4  -3  148.19   13.30
  -4  -4  -3  114.09   13.20
   4   4   3  110.59   14.50
   4   4   3  113.49   13.40
  -5  -4  -3    2.80    3.00
  -5  -4  -3    5.10    5.10
   5   4   3    1.40    2.30
  -6  -4  -3    4.80    3.30
  -6  -4  -3   12.80    5.90
   6   4   3   17.60    7.10
  -7  -4  -3  158.38   16.00
  -7  -4  -3  120.79   17.00
   7   4   3  119.89   18.00
   7   4   3  163.98   15.60
  -8  -4  -3  144.99   14.80
  -8  -4  -3   92.09   16.90
   8   4   3  130.79   14.60
   8   4   3  106.59   17.00
  -9  -4  -3   31.20    6.80
   9   4   3   57.49   17.00
   9   4   3   33.50    7.10
 -10  -4  -3    4.80    5.70
  10   4   3   27.70   10.30
  10   4   3    9.10    6.50
 -11  -4  -3   79.99   12.30
  11   4   3   90.59   18.20
  11   4   3   73.49   13.80
 -12  -4  -3   50.79   10.30
  12   4   3   30.90   17.80
  12  -4  -2   73.29   23.80
  12  -4  -2   22.70   15.20
  12  -4  -2   30.70   10.90
  12  -4  -2   43.30   16.80
  11  -4  -2  153.48   22.80
  11  -4  -2  133.99   19.90
  11  -4  -2  154.68   29.30
  11  -4  -2  206.98   27.00
  10  -4  -2   87.79   14.60
  10  -4  -2  114.59   23.10
  10  -4  -2  103.09   19.80
  10  -4  -2   97.69   17.60
   9  -4  -2   31.10   10.10
   9  -4  -2   17.50    5.50
   9  -4  -2   11.00   12.90
   9  -4  -2   25.70   10.60
   8  -4  -2   54.59   12.70
   8  -4  -2   25.60    6.80
   8  -4  -2   35.00   11.00
   7  -4  -2   93.19   15.30
   7  -4  -2   99.99   14.40
   7  -4  -2   90.49   11.70
   5  -4  -2  127.39   13.80
   5  -4  -2  111.19   11.90
   5  -4  -2   89.49   11.90
   4  -4  -2  150.08   15.30
   4  -4  -2  151.78   16.00
   3  -4  -2  116.69   12.30
  -3   4   2  101.89   12.20
   2  -4  -2 1399.96  125.39
   2  -4  -2 1320.57  125.39
  -2   4   2 1139.39  125.39
  -2   4   2 1534.75  125.49
   1  -4  -2 1646.74  169.28
   1  -4  -2 1777.92  169.08
   1  -4  -2 2072.89  169.18
  -1   4   2 1680.93  169.08
  -1   4   2 1919.81  169.08
   0  -4  -2  545.25   58.39
   0  -4  -2  644.14   58.59
   0   4   2  731.83   58.69
   0   4   2  578.14   58.49
  -1  -4  -2   13.20    4.10
  -1  -4  -2   13.50    2.90
  -1  -4  -2   10.40    3.60
   1   4   2   12.40    3.60
   1   4   2    9.70    2.60
   1   4   2   12.20    3.50
  -2  -4  -2   76.79    9.00
  -2  -4  -2   83.59    8.90
  -2  -4  -2   81.49    9.30
   2   4   2   78.69    9.40
   2   4   2   71.29    8.80
   2   4   2   79.49    8.80
  -3  -4  -2    8.60    3.50
  -3  -4  -2   10.40    3.20
  -3  -4  -2   11.60    4.20
   3   4   2   14.70    4.90
   3   4   2    7.80    4.30
   3   4   2    8.80    2.60
   4   4   2   61.19    9.50
  -6  -4  -2  142.89   16.20
  -6  -4  -2  148.79   15.00
   6   4   2  124.99   16.70
   6   4   2  136.89   14.80
   6   4   2  135.89   16.80
  -7  -4  -2   86.79   12.10
  -7  -4  -2   68.49   11.00
  -7  -4  -2   62.89    8.90
   7   4   2   55.69    8.30
   7   4   2   59.09   11.10
   7   4   2   64.99   11.80
  -8  -4  -2   64.09   11.60
  -8  -4  -2   54.39    8.50
   8   4   2   72.79   13.40
   8   4   2   60.09   11.90
   8   4   2   53.79    8.30
  -9  -4  -2  147.89   22.00
  -9  -4  -2  115.99   15.30
   9   4   2  118.49   18.80
   9   4   2  127.19   15.90
 -11  -4  -2   81.69   14.70
  11   4   2  111.19   20.70
 -12  -4  -2   44.30   10.00
  12   4   2   34.60   14.40
  12   4   2   46.50   12.80
  12  -4  -1   15.60   16.30
  12  -4  -1   38.20   25.80
  11  -4  -1  203.38   28.20
  11  -4  -1  156.28   23.30
  11  -4  -1  164.88   30.90
  10  -4  -1   35.20   10.00
  10  -4  -1   68.39   15.70
  10  -4  -1   20.30    7.80
   9  -4  -1    8.40    5.00
   9  -4  -1   19.00   13.50
   9  -4  -1   20.40   10.80
   9  -4  -1   26.50    8.20
   8  -4  -1  205.98   24.70
   8  -4  -1  192.08   24.80
   8  -4  -1  222.78   23.90
   7  -4  -1   97.79   18.00
   7  -4  -1  150.88   16.60
   6  -4  -1  258.37   24.70
   6  -4  -1  240.98   23.70
   6  -4  -1  210.38   26.10
   5  -4  -1  254.37   24.70
   5  -4  -1  204.98   22.30
   4  -4  -1   45.40    6.80
   4  -4  -1   55.19    8.10
   3  -4  -1  169.48   17.10
   2  -4  -1  143.89   15.10
  -2   4   1  163.28   15.10
   1  -4  -1 1290.57  136.69
   1  -4  -1 1640.34  136.79
  -1   4   1 1483.05  136.69
   0  -4  -1  197.08   17.30
   0  -4  -1  168.08   17.40
   0  -4  -1  176.28   17.10
   0   4   1  186.38   17.50
   0   4   1  170.88   17.20
  -1  -4  -1  352.66   36.20
  -1  -4  -1  397.06   36.20
  -1  -4  -1  413.46   36.20
   1   4   1  404.96   36.20
   1   4   1  351.66   36.10
   1   4   1  383.56   36.10
  -2  -4  -1  392.96   38.50
  -2  -4  -1  398.46   38.10
   2   4   1  391.36   38.50
   2   4   1  434.56   38.20
  -3  -4  -1   -0.40    2.20
  -3  -4  -1    4.00    4.30
  -3  -4  -1    8.70    3.50
   3   4   1    2.90    2.00
   3   4   1    6.80    4.00
   3   4   1    3.10    4.80
  -4  -4  -1   73.79    8.30
  -4  -4  -1   58.69   10.50
  -4  -4  -1   38.30    7.10
   4   4   1   53.69    7.10
  -5  -4  -1  226.18   21.40
  -5  -4  -1  209.68   21.90
  -5  -4  -1  196.18   23.10
   5   4   1  224.68   22.20
   5   4   1  216.58   21.30
  -6  -4  -1   46.50    6.40
  -6  -4  -1   54.99    8.50
   6   4   1   38.20    6.70
   6   4   1   49.70   10.10
   6   4   1   27.70    9.00
  -7  -4  -1   24.80    8.60
  -7  -4  -1   15.40    4.40
   7   4   1   21.20    4.50
   7   4   1   26.90    9.00
   7   4   1    9.50    8.10
  -8  -4  -1   13.10    4.20
  -8  -4  -1   17.30    8.60
   8   4   1   19.40   10.00
   8   4   1    6.00    8.70
   8   4   1   16.60    4.70
  -9  -4  -1   11.30    4.60
   9   4   1   12.10    5.40
   9   4   1   19.20    9.70
   9   4   1   40.70   12.00
 -10  -4  -1   63.59   10.20
  10   4   1   87.99   18.30
  10   4   1   63.29   11.20
  10   4   1  102.19   17.90
  11   4   1   19.40   13.20
  11   4   1   21.30    8.60
 -12  -4  -1    8.60    7.20
  12   4   1   15.90    9.80
  12   4   1   -2.60   12.30
  12   4   1   52.79   24.50
  12  -4   0   40.70   19.60
  12  -4   0   34.30   26.20
  11  -4   0  130.69   23.40
  11  -4   0   87.69   14.50
  10  -4   0  223.98   23.10
  10  -4   0  188.28   27.00
   9  -4   0   66.79   10.80
   7  -4   0  141.69   17.10
   6  -4   0   78.89   10.50
   6  -4   0   99.49   12.30
   5  -4   0   80.49    9.20
   5  -4   0   75.49   11.70
   4  -4   0  584.04   49.00
   4  -4   0  441.36   48.40
   3  -4   0   37.30    5.80
   1  -4   0    7.70    2.10
  -1   4   0    5.50    1.90
   0  -4   0    5.80    2.40
   0  -4   0    7.60    2.00
   0   4   0    6.90    1.70
   0   4   0    6.80    2.90
  -1  -4   0   22.60    4.50
  -2  -4   0  743.23   71.89
  -2  -4   0  765.32   71.79
   2   4   0  769.72   71.89
   2   4   0  725.63   71.69
   2   4   0  846.82   72.49
  -3  -4   0   25.70    4.80
  -3  -4   0   22.80    3.70
   3   4   0   23.40    3.60
   3   4   0   26.50    6.50
   3   4   0   37.60    6.30
  -4  -4   0  363.66   36.20
  -4  -4   0  439.76   36.60
   4   4   0  365.36   37.80
   4   4   0  343.27   36.10
   4   4   0  392.16   36.50
  -5  -4   0   68.29    9.70
  -5  -4   0   51.69    7.20
   5   4   0   39.20   11.10
   5   4   0   50.39    7.00
   5   4   0   58.89    8.60
  -6  -4   0   47.20    7.10
   6   4   0   50.99    8.90
   6   4   0   49.30    7.20
  -7  -4   0   12.00    6.60
   7   4   0    8.20    7.10
  -8  -4   0   42.50    9.80
   8   4   0   78.19   15.20
  -9  -4   0   69.49   13.50
  -9  -4   0   61.09   10.00
   9   4   0   98.99   16.60
   9   4   0   45.40   12.40
   9   4   0   66.09    9.70
 -10  -4   0  206.38   22.30
  10   4   0  209.48   26.70
  10   4   0  197.38   27.50
  10   4   0  222.88   23.50
 -11  -4   0   76.59   12.90
  11   4   0   67.19   15.50
  11   4   0   97.69   18.70
  11   4   0   84.39   12.60
 -12  -4   0    8.50    6.60
  12   4   0   -1.10    9.10
  12   4   0    4.60   22.50
  12   4   0   13.20   11.90
  12  -4   1   53.49   20.00
  11  -4   1    7.40    7.60
  11  -4   1   52.69   16.00
  10  -4   1  135.69   17.90
   9  -4   1   20.90   12.10
   8  -4   1    4.90   10.40
   8  -4   1   18.00    4.70
   7  -4   1   15.20    3.50
   7  -4   1   -1.80    9.20
   6  -4   1   45.60    6.60
   6  -4   1   29.40    9.50
   5  -4   1  281.17   26.80
   5  -4   1  266.17   26.00
  -5   4  -1  250.37   26.70
   4  -4   1  169.18   16.00
  -4   4  -1  129.99   15.90
   3  -4   1   38.00    6.40
  -3   4  -1   45.70    6.50
   2  -4   1  311.97   33.00
   2  -4   1  378.86   32.80
   0  -4   1  163.98   16.60
   0   4  -1  180.88   16.40
  -1  -4   1 1044.10   91.69
  -1  -4   1  949.51   91.49
   1   4  -1  980.00   91.69
   1   4  -1 1008.40   91.69
   1   4  -1  939.61   91.49
  -2  -4   1  126.59   12.60
  -2  -4   1  118.99   11.50
   2   4  -1  126.69   12.80
   2   4  -1  103.19   11.40
  -3  -4   1   29.70    5.40
  -3  -4   1   34.70    4.00
   3   4  -1   28.30    3.80
  -4  -4   1   52.89    6.50
   4   4  -1   58.69    6.50
  -5  -4   1  287.87   29.00
  -5  -4   1  348.97   30.30
   5   4  -1  285.67   31.90
   5   4  -1  283.87   29.00
   5   4  -1  313.97   30.20
  -6  -4   1  221.08   23.70
  -6  -4   1  216.38   22.00
   6   4  -1  222.08   22.10
   6   4  -1  243.28   23.80
  -7  -4   1    4.60    6.30
  -7  -4   1   11.90    3.40
   7   4  -1   10.80    3.70
   7   4  -1   24.00    8.00
  -8  -4   1   57.59    8.50
   8   4  -1   63.99    9.70
   8   4  -1   64.29   12.40
   8   4  -1   45.10   12.20
  -9  -4   1   12.20    4.20
   9   4  -1   22.10   10.50
 -10  -4   1   25.30    5.70
  10   4  -1   22.80    6.90
  10   4  -1   45.00   13.80
  10   4  -1   41.70   14.00
  11   4  -1   54.89   17.00
  12   4  -1   41.30   21.50
  12   4  -1   10.10    9.10
  12   4  -1   -4.00   10.80
  12  -4   2   39.20   17.80
  11  -4   2   39.00    8.90
  11  -4   2   21.00   14.60
  10  -4   2   85.59   18.00
   9  -4   2  114.59   16.30
   9  -4   2   82.39   13.30
   8  -4   2   46.30    8.20
   8  -4   2   53.19   11.30
  -8   4  -2   60.19    8.50
   7  -4   2   60.79    8.00
   7  -4   2   72.99   11.80
  -7   4  -2   51.09    8.50
  -7   4  -2   46.70    9.40
   6  -4   2  164.48   16.00
   6  -4   2  169.08   17.60
  -6   4  -2  131.09   17.40
  -6   4  -2  147.19   16.20
  -5   4  -2  134.09   14.90
  -4   4  -2   35.10    7.00
   3  -4   2   13.30    3.10
   3  -4   2   21.40    4.50
  -3   4  -2   12.10    3.50
  -3   4  -2    9.40    2.70
   2  -4   2   91.89    9.20
   2  -4   2   88.49    9.60
  -2   4  -2   78.79    9.20
  -2   4  -2   79.59    9.40
   1  -4   2   12.60    2.50
   0  -4   2  480.75   47.10
   0  -4   2  497.35   47.00
   0  -4   2  575.64   47.30
   0   4  -2  536.55   47.30
   0   4  -2  422.96   47.10
  -1  -4   2 1134.39  100.09
  -1  -4   2 1068.89  100.39
  -1  -4   2 1023.90  100.49
   1   4  -2 1057.79  100.39
   1   4  -2 1101.69  100.49
  -2  -4   2  908.21   79.39
  -2  -4   2  778.92   79.49
   2   4  -2  904.81   79.39
   2   4  -2  800.02   79.39
  -3  -4   2   85.49   11.00
   3   4  -2   80.09   10.30
   3   4  -2   84.29   10.60
  -4  -4   2   85.09    8.40
   4   4  -2   73.49   11.60
   4   4  -2   86.69    8.50
  -5  -4   2   64.79   11.10
  -5  -4   2   63.19    7.60
   5   4  -2   73.49    7.90
   5   4  -2   92.59   11.90
  -7  -4   2   63.09    8.70
  -7  -4   2   83.19   11.80
   7   4  -2   82.79   14.20
   7   4  -2   68.09    9.20
   7   4  -2   82.99   12.70
   7   4  -2   66.79   12.90
  -8  -4   2   15.80    4.00
   8   4  -2   13.30    9.80
   8   4  -2   14.10    9.20
   8   4  -2   29.00    9.30
   8   4  -2   16.70    4.90
  -9  -4   2    4.40    3.30
   9   4  -2   12.00   10.30
   9   4  -2    6.80    4.60
   9   4  -2  -15.40    8.30
   9   4  -2   -7.80    9.70
  10   4  -2   87.19   16.30
  10   4  -2  101.19   17.40
  10   4  -2   88.49   19.20
  10   4  -2   93.29   13.80
  11   4  -2  127.19   17.80
  11   4  -2  113.59   22.50
  11   4  -2  104.79   20.70
  12   4  -2   54.69   11.10
  12   4  -2   47.40   20.90
  12   4  -2   33.30   13.20
  12  -4   3   -2.20   17.10
  11  -4   3   69.79   14.10
  11  -4   3   95.39   19.30
  10  -4   3   12.70    6.00
   9  -4   3    7.80    4.40
   9  -4   3   29.50   11.90
  -9   4  -3   19.20    5.60
   8  -4   3   68.69   15.80
   8  -4   3   88.39   11.50
  -8   4  -3   79.09   15.30
  -8   4  -3  113.89   12.40
   7  -4   3  160.38   16.80
  -7   4  -3  156.18   17.30
   6  -4   3   12.80    3.50
   6  -4   3   18.30    7.50
  -6   4  -3   10.80    4.00
  -6   4  -3   17.00    6.20
   5  -4   3    6.90    6.00
   5  -4   3    5.00    2.50
  -5   4  -3    5.30    2.50
  -5   4  -3    7.80    4.70
   4  -4   3  121.09   15.10
   4  -4   3  153.88   14.30
  -4   4  -3  114.49   14.50
  -4   4  -3  161.28   14.30
   3  -4   3  844.62   79.19
   3  -4   3  806.92   79.09
  -3   4  -3  824.92   79.09
  -3   4  -3  901.01   79.19
   2  -4   3  303.47   27.40
   2  -4   3  238.78   26.60
  -2   4  -3  307.87   27.20
  -2   4  -3  262.47   26.70
   1  -4   3   70.99    7.10
  -1   4  -3   56.79    7.20
   0  -4   3  219.78   23.90
   0  -4   3  258.57   23.00
   0   4  -3  262.87   23.10
   0   4  -3  226.68   23.90
  -1  -4   3 1401.66  127.29
  -1  -4   3 1528.95  127.79
  -1  -4   3 1203.28  127.69
   1   4  -3 1354.36  127.79
   1   4  -3 1366.06  127.59
  -2  -4   3   51.49    7.10
  -2  -4   3   38.10    8.40
   2   4  -3   46.60    7.00
   2   4  -3   35.50    6.20
  -3  -4   3  195.88   18.80
  -3  -4   3  157.68   19.50
   3   4  -3  157.08   19.00
   3   4  -3  210.68   18.70
  -4  -4   3    1.00    4.60
   4   4  -3    2.10    6.10
  -5  -4   3  362.06   31.40
  -5  -4   3  321.17   32.80
   5   4  -3  329.17   32.80
   5   4  -3  315.47   33.40
   5   4  -3  332.87   31.40
  -6  -4   3   33.60    5.10
  -6  -4   3   24.20    7.50
   6   4  -3   30.10    7.40
   6   4  -3   43.40    4.80
   7   4  -3    5.80    3.30
   7   4  -3   19.20    8.20
   7   4  -3   -5.50    6.80
   8   4  -3   43.20   10.20
   8   4  -3   29.50    6.00
   8   4  -3   44.80    9.90
   9   4  -3   59.29   14.40
   9   4  -3   73.09   13.70
   9   4  -3   66.99    9.10
   9   4  -3   71.39   13.50
  10   4  -3   14.20    6.20
  10   4  -3   14.30   12.60
  10   4  -3   38.70   10.80
  10   4  -3   19.50   10.60
  11   4  -3    3.60   15.50
  11   4  -3    9.30    9.80
  12   4  -3  -14.50   10.40
  12   4  -3   -0.30    8.30
  12   4  -3  -14.80   20.10
  11  -4   4   -2.70   14.30
  10  -4   4   39.70   14.00
  10  -4   4   33.40    7.70
 -10   4  -4   50.59    9.30
   9  -4   4  132.39   16.30
   9  -4   4  130.49   21.30
  -9   4  -4  134.39   16.90
  -9   4  -4  158.08   21.90
   8  -4   4   13.60    4.40
   8  -4   4   16.80   10.10
  -8   4  -4   19.60    8.00
  -8   4  -4   12.30    4.80
   7  -4   4   27.30    8.80
   7  -4   4   28.50    5.70
  -7   4  -4   17.60    7.80
  -7   4  -4   25.70    5.90
   6  -4   4   61.79   10.60
   6  -4   4   46.50    8.40
  -6   4  -4   48.80    8.30
  -6   4  -4   56.39    9.70
   5  -4   4   18.90    6.00
   5  -4   4    5.00    6.50
  -5   4  -4   19.90    4.20
   4  -4   4  369.86   33.80
   4  -4   4  331.27   34.30
  -4   4  -4  300.97   33.90
  -4   4  -4  409.16   34.00
  -3   4  -4   44.40    8.80
   2  -4   4   29.70    4.00
  -2   4  -4   11.40    6.30
  -2   4  -4   22.50    3.80
   1  -4   4   44.30    5.50
   1  -4   4   31.10    8.20
  -1   4  -4   54.99    6.00
  -1   4  -4   41.10    7.80
   0   4  -4   46.00    7.10
  -1  -4   4  467.55   44.30
  -1  -4   4  439.46   44.80
  -1  -4   4  476.05   43.80
   1   4  -4  513.25   44.10
   1   4  -4  467.55   44.40
   1   4  -4  444.76   44.60
  -2  -4   4  704.33   67.79
  -2  -4   4  756.52   67.69
   2   4  -4  708.93   67.69
   2   4  -4  704.03   67.69
  -3  -4   4  108.09   11.70
  -3  -4   4   80.99   12.90
   3   4  -4  106.99   12.00
   3   4  -4   85.89   12.40
  -4  -4   4   41.50    8.70
  -4  -4   4   47.90   10.20
   4   4  -4   47.30    8.50
   5   4  -4   -0.80    7.00
   5   4  -4   12.20    5.10
   6   4  -4   -8.10    5.60
   7   4  -4  134.39   16.80
   7   4  -4  103.89   15.70
   7   4  -4  116.59   12.40
   8   4  -4   18.50    8.10
   8   4  -4   32.50    9.60
   8   4  -4    7.00    3.80
   9   4  -4    0.00    3.90
   9   4  -4   18.20    9.90
   9   4  -4    0.30    8.50
  10   4  -4   87.59   13.30
  10   4  -4   78.29   17.50
  10   4  -4  103.69   17.90
  11   4  -4   10.20    6.70
  11   4  -4   17.20   11.60
  11   4  -4   21.60   14.20
  12   4  -4   -2.40   11.90
  12   4  -4   -3.10    8.40
  12   4  -4   15.60   19.40
  11  -4   5    8.60   15.50
 -11   4  -5   12.30    6.90
  10  -4   5   11.60   13.00
 -10   4  -5   11.40    6.10
   9  -4   5   -4.80    4.30
  -9   4  -5   15.50    5.20
  -9   4  -5    7.90   11.00
   8  -4   5  -13.20    9.60
  -8   4  -5   -6.30    8.80
   7  -4   5   13.10    4.60
   7  -4   5    9.80    9.30
  -7   4  -5    8.00    4.80
  -7   4  -5    2.30    7.40
   6  -4   5   99.09   12.70
   6  -4   5  110.79   15.30
  -6   4  -5  113.59   13.00
   5  -4   5   53.89    8.20
   5  -4   5   78.59   11.50
  -5   4  -5   64.39    8.80
  -5   4  -5   49.00   10.90
   4  -4   5    8.90    6.90
   4  -4   5   -1.30    2.30
  -4   4  -5   -3.20    5.70
  -4   4  -5   -2.90    3.10
   3  -4   5   54.59   11.00
   3  -4   5   27.40    4.80
  -3   4  -5   34.10    5.50
  -3   4  -5   30.80    7.50
   2  -4   5    0.20    2.20
   2  -4   5    0.10    7.00
  -2   4  -5   -2.90    2.30
  -2   4  -5   -3.00    5.60
   1  -4   5  137.29   13.70
  -1   4  -5  158.58   14.00
  -1   4  -5  103.29   16.40
   0  -4   5   91.39    8.90
   0   4  -5   89.39    9.10
   0   4  -5   65.09   10.90
  -1  -4   5   64.89    7.10
   1   4  -5   65.79    7.20
  -2  -4   5  211.38   21.90
   2   4  -5  220.48   21.90
   2   4  -5  192.88   21.80
  -3  -4   5    0.10    6.30
   3   4  -5    2.30    4.70
   3   4  -5   -5.40    5.70
  -4  -4   5   41.00    9.40
   4   4  -5   42.10    7.70
   4   4  -5   41.50    9.10
  -5  -4   5   93.49   13.70
   5   4  -5   75.29   12.20
   5   4  -5   79.79   11.50
   6   4  -5   -0.30    8.90
   6   4  -5   14.70    6.00
   7   4  -5    6.10    9.00
   7   4  -5    5.30    6.50
   8   4  -5   30.90   10.40
   8   4  -5   28.10    8.80
   9   4  -5   66.09    8.10
   9   4  -5   55.89   14.40
   9   4  -5   41.50   12.10
   9   4  -5   71.39    8.00
  10   4  -5   16.10    9.90
  10   4  -5    1.30   11.40
  10   4  -5   20.00    5.30
  10   4  -5   15.60    4.30
  11   4  -5   11.20   13.80
  11   4  -5    0.90   10.70
  11   4  -5   -1.20    4.70
  11   4  -5   -4.80   16.00
  11   4  -5    0.60    6.00
  12   4  -5   19.10   12.40
  12   4  -5    1.30    5.60
  12   4  -5    7.60   18.20
  12   4  -5    2.90   10.30
  10  -4   6    9.10   12.10
 -10   4  -6   -2.70   14.90
 -10   4  -6   -2.30    7.00
   9  -4   6   20.50   11.50
  -9   4  -6    1.50    5.40
   8  -4   6   -3.20   10.80
  -8   4  -6   12.50    4.90
  -8   4  -6    1.20   10.40
   7  -4   6    8.30    9.30
  -7   4  -6   -4.20    4.20
  -7   4  -6    1.10    8.20
   6  -4   6  205.18   19.80
   6  -4   6  136.69   22.70
  -6   4  -6  215.08   20.30
   5  -4   6    0.00    9.90
   5  -4   6    7.30    3.50
  -5   4  -6    5.90    4.20
  -5   4  -6   10.20    8.40
   4  -4   6   89.69   10.80
  -4   4  -6   90.89   17.30
  -4   4  -6   94.19   11.50
   3  -4   6  102.29   12.60
  -3   4  -6  122.89   16.30
  -3   4  -6  126.99   13.30
   2  -4   6   48.00    6.70
  -2   4  -6   45.30    7.30
   1  -4   6   81.79   10.40
   1  -4   6  114.69   14.80
  -1   4  -6   93.59   10.60
  -1   4  -6   99.69   14.80
   0  -4   6   75.19    8.20
   0   4  -6   54.89   10.50
   0   4  -6   77.89    8.40
   1   4  -6   87.99   13.00
   1   4  -6   88.49   12.70
  -2  -4   6  629.74   65.79
  -2  -4   6  714.73   67.29
   2   4  -6  726.03   67.09
   2   4  -6  715.03   65.89
   2   4  -6  746.23   67.39
  -3  -4   6  305.57   30.20
   3   4  -6  296.17   30.00
   3   4  -6  285.57   30.10
  -4  -4   6   19.50    7.90
   4   4  -6    9.70    6.60
   4   4  -6   14.00    7.00
  -5  -4   6  111.99   15.00
   5   4  -6   84.19   14.40
   5   4  -6   95.49   13.60
  -6  -4   6   18.10    9.00
   6   4  -6   15.90    6.40
   6   4  -6   12.60    8.60
   7   4  -6   67.49   12.80
   7   4  -6   63.39   11.10
   8   4  -6   85.29   15.50
   9   4  -6   -6.70    9.30
  10   4  -6    7.20   12.90
  10   4  -6    8.00    9.90
  11   4  -6   14.40   11.50
  12   4  -6    9.80   16.80
  12   4  -6    1.30    7.50
  12   4  -6   15.80   12.20
  10  -4   7   10.00   15.20
 -10   4  -7   -1.50    6.70
   9  -4   7   14.10   13.40
  -9   4  -7    8.20   15.50
  -9   4  -7   16.50    6.70
   8  -4   7   83.39   16.50
  -8   4  -7   77.79   12.60
   7  -4   7   54.19   13.80
  -7   4  -7   57.49    8.80
  -7   4  -7   40.70   12.30
   6  -4   7   37.00    6.80
   6  -4   7   55.29   12.60
  -6   4  -7   32.60    7.20
  -6   4  -7   49.99   12.50
   5  -4   7   82.39   10.70
   5  -4   7   87.29   17.10
  -5   4  -7   60.89   11.30
  -5   4  -7   80.49   14.60
   4  -4   7   86.59   11.00
   4  -4   7   98.89   15.90
  -4   4  -7   68.69   11.70
  -4   4  -7  115.09   16.00
   3  -4   7   86.49   15.00
  -3   4  -7   54.09    9.40
  -3   4  -7   64.29   12.60
   2  -4   7    2.10    3.10
   2  -4   7    4.60    9.30
  -2   4  -7   -4.20    8.10
  -2   4  -7    5.00    3.40
   1  -4   7   45.70    7.00
   1  -4   7   42.40   11.30
  -1   4  -7   52.79    7.40
  -1   4  -7   49.20   10.70
   0  -4   7   74.69   15.90
   0  -4   7  110.89   11.30
   0   4  -7   84.89   14.60
   0   4  -7  124.79   11.50
  -1  -4   7  330.57   29.50
  -1  -4   7  329.37   31.80
   1   4  -7  287.17   31.20
   1   4  -7  285.87   31.00
  -2  -4   7   11.70    7.60
  -2  -4   7    4.50    2.30
   2   4  -7    3.30    2.40
   2   4  -7   -3.80    6.70
   2   4  -7    8.20    6.30
  -3  -4   7  141.49   17.60
   3   4  -7  139.09   17.70
  -4  -4   7   32.50    9.40
   4   4  -7   18.10    8.90
   4   4  -7   28.10    8.30
  -5  -4   7   13.90    9.00
   5   4  -7   18.80    8.70
  -6  -4   7  118.69   16.10
   6   4  -7   74.49   13.80
   6   4  -7  106.79   16.20
  -7  -4   7    6.30   10.70
   7   4  -7   -8.10    7.60
   7   4  -7   18.90   10.30
   9   4  -7   -9.70    8.00
  10   4  -7   52.69   15.00
  11   4  -7   -3.80   11.50
   9  -4   8   71.69   20.30
  -9   4  -8   56.29   10.40
   8  -4   8   22.50   15.40
  -8   4  -8   15.10   14.20
  -8   4  -8   23.50    7.60
   7  -4   8   17.00    6.00
   7  -4   8   18.90   13.70
  -7   4  -8    6.90    5.60
   6  -4   8   25.90   13.60
   6  -4   8   39.40    7.20
  -6   4  -8   29.90   13.40
  -6   4  -8   33.90    7.10
   5  -4   8   24.40    5.50
   5  -4   8   16.70   13.00
  -5   4  -8   22.10    6.20
  -5   4  -8    1.20   11.40
   4  -4   8   63.09   13.90
   4  -4   8   67.69   10.20
  -4   4  -8   72.79   14.90
  -4   4  -8   64.69    9.40
   3  -4   8   38.10   11.70
   3  -4   8   13.40    4.60
  -3   4  -8   17.60    5.30
  -3   4  -8   34.20   11.20
   2  -4   8   -0.70    3.20
   2  -4   8   -7.10   10.70
  -2   4  -8   -2.80    3.70
  -2   4  -8   -0.90    8.90
   1  -4   8   10.60   10.50
   1  -4   8    4.40    3.30
  -1   4  -8    2.70    8.30
  -1   4  -8   -0.10    3.60
   0  -4   8   24.70    4.60
   0  -4   8   26.50   10.70
   0   4  -8   29.00    8.60
   0   4  -8   16.80    4.70
  -1  -4   8   -6.00    2.90
  -1  -4   8    4.40    8.80
   1   4  -8    0.80    6.90
   1   4  -8   -6.40    3.00
  -2  -4   8  164.38   17.00
  -2  -4   8  202.88   21.00
   2   4  -8  159.28   17.00
   2   4  -8  161.28   19.90
  -3  -4   8   40.70    9.60
   3   4  -8   28.00    4.40
   3   4  -8   34.70    8.50
   4   4  -8  106.29   14.60
   4   4  -8   91.49   15.40
  -5  -4   8   44.80   10.90
   5   4  -8   29.90    9.40
  -6  -4   8   29.10   11.40
   6   4  -8   32.30    9.30
   6   4  -8   36.30   10.80
  -7  -4   8   11.40   11.20
   7   4  -8   -1.10    8.10
   8   4  -8   -4.90    8.60
   9   4  -8   -4.30    9.30
  10   4  -8    9.30   10.60
   8  -4   9   -2.70   17.60
  -8   4  -9   -9.60    7.10
   7  -4   9   12.90    6.70
   7  -4   9   13.50   15.20
  -7   4  -9    8.90    7.20
  -7   4  -9   -0.10   16.60
   6  -4   9   16.50   14.50
  -6   4  -9   28.50    6.90
   5  -4   9   94.59   12.80
  -5   4  -9   66.39   17.90
   4  -4   9   -6.20   12.20
   4  -4   9    6.80    4.80
  -4   4  -9    7.30   13.60
  -4   4  -9    6.10    5.60
   3  -4   9   36.20   13.10
   3  -4   9   49.10    7.70
  -3   4  -9   47.40    7.80
  -3   4  -9   40.00   14.40
   2  -4   9   27.00    5.60
   2  -4   9   21.00   12.50
  -2   4  -9   25.60    6.10
  -2   4  -9   32.20   11.40
   1  -4   9   16.20    4.70
   1  -4   9    5.90   11.20
  -1   4  -9   14.50    4.90
  -1   4  -9    7.30   10.00
   0  -4   9  120.89   20.70
   0  -4   9  183.38   16.40
   0   4  -9  178.38   16.40
   0   4  -9  146.59   19.20
   0   4  -9  118.49   17.70
  -1  -4   9    4.90    3.60
  -1  -4   9  -10.50    9.10
   1   4  -9   -8.60    7.00
   1   4  -9   -2.80    7.60
   1   4  -9    4.80    3.90
  -2  -4   9   51.29   12.80
  -2  -4   9   50.09    7.60
   2   4  -9   46.30    7.60
   2   4  -9   46.60   10.30
  -3  -4   9    1.90    3.60
   3   4  -9   -0.90    7.40
   3   4  -9   -0.90    7.70
   3   4  -9   -2.30    3.00
  -4  -4   9   29.80   10.10
   4   4  -9    4.60    9.20
   4   4  -9    8.50    8.40
   5   4  -9   25.70   10.80
   5   4  -9   31.40   10.50
  -6  -4   9   52.99   16.80
   6   4  -9   39.20   11.10
  -7  -4   9   11.10   12.60
   7   4  -9   -0.40    8.30
  -8  -4   9    2.50   13.50
   8   4  -9   11.10    9.70
   9   4  -9   19.50   10.10
  10   4  -9   54.49   13.90
   7  -4  10   13.80   17.30
  -7   4 -10    9.90    7.50
   6  -4  10   24.70    8.00
   6  -4  10   22.40   17.10
  -6   4 -10   23.50   19.40
   5  -4  10   20.00   15.80
  -5   4 -10   10.80    7.40
   4  -4  10   -3.60   12.30
   4  -4  10    3.30    5.90
  -4   4 -10    5.70    6.60
   3  -4  10   19.10    6.10
   3  -4  10   14.70   17.70
  -3   4 -10   -9.70   13.70
  -3   4 -10   24.50    7.10
   2  -4  10  152.68   23.60
   2  -4  10  174.58   19.20
  -2   4 -10  182.28   19.20
  -2   4 -10  155.08   24.60
   1  -4  10   75.29   15.00
   1  -4  10   52.99    8.40
  -1   4 -10   60.59   13.30
  -1   4 -10   45.60    8.30
   0  -4  10   12.60    5.00
   0  -4  10   13.50   13.50
   0   4 -10   19.90   10.50
   0   4 -10   -3.30    6.90
   0   4 -10   10.80    5.30
  -1  -4  10   -1.60    4.60
  -1  -4  10    0.40   10.90
   1   4 -10   -5.10    4.30
   1   4 -10    8.00    9.50
  -2  -4  10   -3.20    4.20
   2   4 -10   -3.20    4.20
   2   4 -10   -7.50    8.00
  -3  -4  10  172.28   15.70
  -3  -4  10  113.89   20.00
   3   4 -10  149.29   14.90
   3   4 -10  104.09   19.10
  -4  -4  10   17.50   11.50
   4   4 -10   -2.60    8.90
  -5  -4  10   47.40   14.50
  -6  -4  10  -16.50   13.10
  -7  -4  10   13.40   14.30
   7   4 -10   21.60   10.30
  -8  -4  10   85.59   17.40
   8   4 -10   69.19   15.80
   9   4 -10   -1.40   10.80
  10   4 -10   -5.70   11.40
   6  -4  11  -11.20   16.90
  -6   4 -11   -3.10    6.80
   5  -4  11    6.20   16.00
   5  -4  11   -7.90    7.30
  -5   4 -11   -1.70    7.00
   4  -4  11    1.40   15.70
  -4   4 -11   22.60    7.70
  -4   4 -11   30.40   20.00
   3  -4  11   77.69   17.10
   3  -4  11   67.79   11.00
  -3   4 -11   65.79   11.20
   2  -4  11  193.18   28.80
   2  -4  11  243.08   24.60
  -2   4 -11  221.98   24.10
   1  -4  11   52.59   15.50
   1  -4  11   41.60    8.00
  -1   4 -11   32.90    8.00
   0  -4  11   96.69   14.60
   0  -4  11  120.19   22.10
   0   4 -11   87.89   13.60
   0   4 -11  104.49   21.40
  -1  -4  11   51.59   14.20
  -1  -4  11   44.10    7.50
   1   4 -11   36.40   12.00
   1   4 -11   37.50    7.20
   1   4 -11   29.20    9.40
  -2  -4  11   14.90    5.50
  -2  -4  11   12.40   12.50
   2   4 -11   10.10   12.30
   2   4 -11    5.30    8.50
   2   4 -11    9.60    5.20
  -3  -4  11   86.29   18.00
   3   4 -11   92.19   16.70
   3   4 -11  121.09   12.90
  -4  -4  11   11.00   12.00
   4   4 -11  -12.40    8.60
  -5  -4  11   32.00   13.50
  -6  -4  11   46.70   15.80
  -7  -4  11   26.90   16.00
   7   4 -11   13.30   11.10
  -8  -4  11   44.40   17.60
  -9  -4  11   -6.40   17.70
   9   4 -11  -11.90   11.80
   5  -4  12   26.60   20.40
  -5   4 -12   31.00    9.10
   4  -4  12   70.39   13.30
   4  -4  12   50.09   20.60
  -4   4 -12   66.69   11.60
   3  -4  12   40.00   17.60
   2  -4  12   22.20   17.20
   2  -4  12    9.00    7.50
  -2   4 -12   21.70   17.90
  -2   4 -12    7.30    7.40
   1  -4  12   18.90   15.60
   1  -4  12   -4.40    7.10
  -1   4 -12   20.90   14.40
  -1   4 -12   -5.50    6.70
   0  -4  12   46.70   16.60
   0  -4  12   46.20    8.30
   0   4 -12   18.70   14.20
   0   4 -12   41.50    8.40
   0   4 -12   27.80    9.00
  -1  -4  12   17.40   13.70
  -1  -4  12   16.00    8.10
   1   4 -12   20.90    6.70
   1   4 -12    7.00    8.30
   1   4 -12    1.30   11.90
  -2  -4  12    6.30   13.10
  -2  -4  12   -1.20    5.90
   2   4 -12   -4.10    5.60
   2   4 -12   -1.30   11.60
  -3  -4  12   -2.20    6.90
  -3  -4  12  -23.50   13.10
   3   4 -12  -12.80    8.20
   3   4 -12    0.40    4.80
   3   4 -12   -9.70   12.70
   4   4 -12    4.40   13.30
   4   4 -12   22.40   11.10
  -5  -4  12   38.80   14.80
   5   4 -12    5.60   10.60
  -6  -4  12   21.00   16.10
   6   4 -12    7.50   11.80
  -7  -4  12   13.50   17.60
   7   4 -12    0.00   12.00
  -8  -4  12   46.80   19.00
   8   4 -12  -15.70   12.90
   3  -4  13   14.90   12.00
   3  -4  13   28.00   19.10
  -3   4 -13    6.00    9.00
   2  -4  13   14.40   17.60
  -2   4 -13   -2.10    8.30
   1  -4  13   20.60   17.70
   1  -4  13   16.70    9.50
  -1   4 -13   13.50    8.10
   0  -4  13   23.90    8.30
   0  -4  13   19.20   14.00
   0   4 -13   13.20    7.50
   0   4 -13    4.10    7.90
  -1  -4  13  -10.10   14.00
  -1  -4  13    2.60    8.60
   1   4 -13    1.10    8.20
   1   4 -13   -5.20    7.10
  -2  -4  13   -2.50   13.50
  -2  -4  13    1.40    7.60
   2   4 -13   -1.60    6.40
   2   4 -13    4.90    9.70
  -3  -4  13  -17.20   13.90
  -3  -4  13   -0.30    7.50
   3   4 -13    4.10    6.30
   3   4 -13    6.50    9.90
  -4  -4  13   55.09   16.20
   4   4 -13   36.50   12.10
  -5  -4  13   51.29   16.90
   5   4 -13   12.00   12.80
  -6  -4  13   14.70   18.90
   6   4 -13   10.50   12.30
   0  -4  14   46.50   17.40
  -1  -4  14    5.00   15.80
   1   4 -14    1.10   14.50
  -2  -4  14   11.60   15.40
   2   4 -14    2.00    7.70
   2   4 -14    3.70   10.30
  -3  -4  14  -15.90   17.00
   2  -5 -14    6.00   25.20
  -2   5  14   -4.10   14.40
   1  -5 -14    9.80   22.60
  -1   5  14    5.00   14.10
   6  -5 -13    7.90    9.30
   6  -5 -13    5.10   16.60
  -6   5  13   40.00   21.40
  -6   5  13    1.00   12.00
   5  -5 -13   -6.50    9.20
  -5   5  13   12.90   14.80
  -5   5  13   24.70   18.10
   4  -5 -13   15.20   10.00
  -4   5  13   -3.50   12.60
  -4   5  13   17.80   15.00
   3  -5 -13    2.70    8.20
   3  -5 -13   14.30   22.50
  -3   5  13   13.10   12.80
  -3   5  13    8.20   13.80
   2  -5 -13   -3.00    8.50
  -2   5  13   -2.90   10.80
  -2   5  13    7.10   13.30
   1  -5 -13    1.80   11.40
   1  -5 -13  -17.50   24.10
  -1   5  13   -2.90    9.80
  -1   5  13  -17.10   13.00
   0  -5 -13   -1.70   16.20
   0  -5 -13   23.60   10.10
   0   5  13   26.50   13.40
  -1  -5 -13    1.40   15.10
  -1  -5 -13    1.70   10.20
   1   5  13    1.70   11.60
   1   5  13   25.50   13.70
  -2  -5 -13    8.40    9.80
   2   5  13    3.70   14.50
   2   5  13   -0.90   12.40
  -3  -5 -13   16.90   10.70
   3   5  13  -14.40   13.90
   8  -5 -12   12.90   15.20
  -8   5  12  -24.80   21.90
   7  -5 -12   19.20   16.00
   7  -5 -12   13.60    8.60
  -7   5  12   28.00   20.40
   6  -5 -12   26.20    9.10
  -6   5  12   64.29   18.80
   5  -5 -12   -3.00   17.40
   5  -5 -12   17.10    8.20
  -5   5  12   32.60   15.40
  -5   5  12   19.40   12.10
   4  -5 -12   34.30    9.20
   4  -5 -12   14.20   16.30
  -4   5  12   10.10   10.50
   3  -5 -12   25.40   13.00
   3  -5 -12   41.10    9.90
  -3   5  12   52.69   14.70
  -3   5  12   27.40   11.30
   2  -5 -12    1.20    8.30
   2  -5 -12   10.40   16.30
  -2   5  12   -2.70    9.40
  -2   5  12    0.30   12.00
   1  -5 -12    1.80   12.80
   1  -5 -12    1.60    8.30
   1  -5 -12   10.20   16.00
  -1   5  12    8.80   13.60
  -1   5  12    1.60    9.10
   0  -5 -12    9.30   14.10
   0  -5 -12   20.30    8.20
   0  -5 -12   -8.50   12.50
   0   5  12    3.50    9.80
   0   5  12   18.00   13.30
  -1  -5 -12   25.70    8.80
  -1  -5 -12    3.00   12.90
  -1  -5 -12   23.70   15.60
   1   5  12   11.00   10.20
   1   5  12   39.60   14.60
  -2  -5 -12   11.00    8.40
   2   5  12    4.70   13.00
  -3  -5 -12   47.40    9.80
   3   5  12   41.10   11.90
   3   5  12   30.90   13.80
  -4  -5 -12   32.20   10.20
   4   5  12   23.90   14.50
  -5  -5 -12   14.10    9.30
   5   5  12  -10.00   15.00
   9  -5 -11   21.00   15.60
   9  -5 -11   30.10    8.80
   9  -5 -11   18.20    9.70
  -9   5  11   17.10   21.40
   8  -5 -11   20.50    7.90
  -8   5  11   -7.40   18.20
   7  -5 -11    5.50    7.00
   7  -5 -11   -1.50   17.30
   7  -5 -11   13.40   12.00
  -7   5  11    7.10   17.20
   6  -5 -11    5.70    6.70
   6  -5 -11   23.70   15.30
  -6   5  11   45.30   16.20
  -6   5  11   15.30    9.70
   5  -5 -11   38.60    8.70
   5  -5 -11   34.20   12.90
  -5   5  11   35.90   11.10
  -5   5  11   55.69   15.40
   4  -5 -11   27.20    8.60
   4  -5 -11   28.20   12.90
  -4   5  11   36.50   10.90
  -4   5  11   48.30   13.10
   3  -5 -11   34.30    8.60
   3  -5 -11   35.90   11.40
  -3   5  11   21.70    9.40
  -3   5  11   39.50   14.10
   2  -5 -11   14.00   10.30
   2  -5 -11   35.90    8.70
  -2   5  11   29.80    9.20
  -2   5  11   20.60   12.50
   1  -5 -11   40.70    9.50
   1  -5 -11   26.70   12.40
   1  -5 -11   38.80   13.80
  -1   5  11   60.69   14.10
  -1   5  11   34.10    9.60
   0  -5 -11   92.39   20.60
   0  -5 -11   88.09   19.40
   0  -5 -11   93.19   15.40
   0   5  11  100.39   14.10
   0   5  11  115.39   18.70
  -1  -5 -11  100.29   20.60
  -1  -5 -11  102.79   15.50
  -1  -5 -11  144.49   20.00
   1   5  11  118.29   19.70
   1   5  11   74.89   14.30
  -2  -5 -11  -12.60   10.70
  -2  -5 -11   -6.60   13.90
  -2  -5 -11   -1.90   11.20
   2   5  11    2.10    8.00
  -3  -5 -11    0.30    6.50
   3   5  11   11.80   11.60
  -4  -5 -11   39.60   10.00
   4   5  11   34.90   10.00
   4   5  11   53.09   13.80
  -5  -5 -11   26.80    9.20
   5   5  11   48.10   15.40
  -6  -5 -11   50.49   11.00
   6   5  11   26.70   16.60
  10  -5 -10   18.60   16.60
  10  -5 -10   15.10    8.20
   9  -5 -10   12.00   14.50
   9  -5 -10   13.50    8.60
   9  -5 -10   12.60    7.20
  -9   5  10   -4.50   18.20
   8  -5 -10   10.40    6.40
   8  -5 -10   16.20   19.20
   8  -5 -10   24.40   12.90
  -8   5  10    6.40   16.00
   7  -5 -10    0.70    5.90
   7  -5 -10   30.40   16.00
  -7   5  10    2.40   14.80
   6  -5 -10   15.80   13.60
   6  -5 -10   13.20    6.90
  -6   5  10   13.40   14.10
  -6   5  10   16.10    8.10
   5  -5 -10    5.60    6.10
   5  -5 -10    7.00   11.10
  -5   5  10    5.20    7.80
  -5   5  10   22.40   15.10
   4  -5 -10  119.49   19.10
  -4   5  10  107.99   19.50
   3  -5 -10  131.19   17.70
   3  -5 -10  137.89   20.30
  -3   5  10  156.88   22.50
   2  -5 -10   70.89   10.30
   2  -5 -10   46.40   11.60
  -2   5  10   65.09   10.50
  -2   5  10   53.79   13.60
   1  -5 -10  125.79   21.10
   1  -5 -10  102.09   18.60
   1  -5 -10  127.49   16.40
  -1   5  10  129.99   20.80
  -1   5  10  126.89   17.40
   0  -5 -10  113.89   15.30
   0  -5 -10   99.49   17.90
   0  -5 -10  115.19   19.70
   0   5  10   92.89   18.40
   0   5  10   90.89   13.40
  -1  -5 -10    6.60    9.30
  -1  -5 -10    5.60    9.90
  -1  -5 -10   -7.60    5.70
   1   5  10   11.00    7.10
   1   5  10   13.80   11.80
  -2  -5 -10   -5.00   10.60
  -2  -5 -10   28.60    6.80
   2   5  10   10.70    6.70
  -3  -5 -10   15.20    8.50
   3   5  10   18.20   11.50
   3   5  10   24.60    7.70
  -4  -5 -10   66.39   10.60
   4   5  10   63.79   13.90
  -5  -5 -10   50.69    9.30
   5   5  10   28.70    7.70
   5   5  10   49.00   14.10
  -6  -5 -10   -6.60    7.00
   6   5  10    0.00   13.50
  -7  -5 -10   19.20    7.40
   7   5  10   19.80   15.10
  10  -5  -9   21.90    9.20
  10  -5  -9    9.30    7.10
  10  -5  -9    7.40   15.10
   9  -5  -9   10.50    6.60
   9  -5  -9   16.10   20.30
   9  -5  -9   10.50    7.50
   9  -5  -9   32.90   12.70
   8  -5  -9  103.89   20.20
   8  -5  -9   91.49   13.70
  -8   5   9   77.69   16.80
   7  -5  -9   -7.80   13.80
   7  -5  -9   14.60    5.90
   6  -5  -9    5.50    5.20
   6  -5  -9    5.10   11.70
  -6   5   9    6.30   11.90
  -6   5   9   -4.10    6.10
   5  -5  -9   44.40    7.90
   5  -5  -9   66.29   12.40
  -5   5   9   54.59    9.10
   4  -5  -9   15.40    8.80
   4  -5  -9    5.20    5.20
  -4   5   9    5.60    9.20
  -4   5   9   11.40    5.60
   3  -5  -9   -4.20    7.20
   3  -5  -9   -0.50    4.70
  -3   5   9   -8.10   10.20
  -3   5   9    4.70    5.50
   2  -5  -9   16.10    7.90
   2  -5  -9   17.80    6.00
  -2   5   9   25.40    6.70
  -2   5   9    7.00   10.20
   1  -5  -9   14.10   10.50
   1  -5  -9    2.50    5.40
   1  -5  -9    5.60    7.80
  -1   5   9   -0.20   10.80
  -1   5   9    2.20   10.90
   0  -5  -9   73.49   14.40
   0  -5  -9   69.89   10.10
   0   5   9   74.59   15.70
   0   5   9   47.00    8.90
  -1  -5  -9    5.70    7.70
  -1  -5  -9    1.90    8.70
  -1  -5  -9    8.80    6.10
   1   5   9  -15.50    9.80
   1   5   9    6.80    5.90
  -2  -5  -9    8.80    8.60
  -2  -5  -9    7.60    9.60
  -2  -5  -9    9.00    5.30
   2   5   9   14.30   10.80
   2   5   9   18.20    5.80
  -3  -5  -9   25.00   10.10
  -3  -5  -9    5.40    5.40
   3   5   9   31.00   11.00
   3   5   9   16.50    5.90
  -4  -5  -9   -1.30    5.50
   4   5   9   -7.30    4.30
  -5  -5  -9    9.80    5.50
   5   5   9   14.50   11.50
  -6  -5  -9    6.00    5.70
   6   5   9   -9.90    4.90
   6   5   9   11.40   11.90
  -7  -5  -9    2.10    6.60
   7   5   9  -14.20   12.80
  -8  -5  -9   -2.50    6.20
   8   5   9   24.60   15.60
  11  -5  -8   27.90   15.40
  11  -5  -8   17.60    8.10
  11  -5  -8    9.20   10.10
  10  -5  -8    6.10    6.50
  10  -5  -8    7.10   13.50
  10  -5  -8   11.30   20.90
  10  -5  -8    5.50    7.90
   9  -5  -8   17.50    6.40
   9  -5  -8    9.60   16.70
   9  -5  -8   12.40   11.70
   9  -5  -8   12.30    7.30
   8  -5  -8   51.29   12.60
   8  -5  -8   53.29   17.90
   7  -5  -8   89.19   19.20
  -7   5   8   81.89   17.90
   6  -5  -8   47.30    7.80
   6  -5  -8   61.69   13.00
  -6   5   8   58.89   12.80
   5  -5  -8   60.89   11.60
   5  -5  -8   98.69   16.70
  -5   5   8  100.89   16.50
  -5   5   8   87.79   12.30
  -4   5   8   65.99   13.90
   3  -5  -8  247.88   25.40
   3  -5  -8  275.17   26.90
  -3   5   8  228.48   25.50
  -3   5   8  241.98   27.60
   2  -5  -8  176.38   19.10
   2  -5  -8  149.29   17.30
  -2   5   8  120.69   17.30
  -2   5   8  187.68   20.60
   0  -5  -8  109.39   15.00
   0  -5  -8  101.79   12.10
   0  -5  -8   62.59   12.70
   0   5   8   73.69   15.50
   0   5   8   92.29   12.00
  -1  -5  -8    4.20    7.20
  -1  -5  -8   13.10    4.80
  -1  -5  -8   -9.30    7.60
   1   5   8   17.20    5.00
   1   5   8   -9.70    9.40
  -2  -5  -8  172.98   22.40
  -2  -5  -8  162.48   23.40
  -2  -5  -8  219.68   20.80
   2   5   8  193.38   23.30
   2   5   8  210.38   20.80
  -3  -5  -8  358.06   34.90
  -3  -5  -8  378.86   37.10
   3   5   8  307.97   34.70
   3   5   8  364.86   36.90
  -4  -5  -8   28.90    9.80
  -4  -5  -8   22.10    5.70
   4   5   8   46.70   10.50
   4   5   8   20.70    5.80
  -5  -5  -8   64.49    9.30
   5   5   8   62.29   13.30
   5   5   8   52.29    8.40
  -6  -5  -8   76.09   12.00
   6   5   8   57.39   13.80
  -7  -5  -8   75.79   12.50
   7   5   8  108.99   19.00
  -8  -5  -8   43.20    9.10
   8   5   8   44.30   15.30
  -9  -5  -8   15.30    7.20
   9   5   8   14.80   13.80
  11  -5  -7   -1.40    8.60
  11  -5  -7    3.70   14.60
  11  -5  -7   -2.00    7.00
  11  -5  -7   29.20   24.20
  10  -5  -7    3.30   18.60
  10  -5  -7    7.20    8.10
  10  -5  -7   -5.70   12.60
  10  -5  -7   10.70    6.30
   9  -5  -7   44.30    8.00
   9  -5  -7   53.79   14.00
   9  -5  -7   67.39   14.00
   9  -5  -7   54.39   18.10
   8  -5  -7   97.09   12.80
   8  -5  -7   93.39   18.40
   8  -5  -7   97.49   21.00
   7  -5  -7   24.50    6.10
   7  -5  -7   48.90   12.30
  -7   5   7   35.80   10.80
   6  -5  -7   39.00   11.40
  -6   5   7   38.10   10.10
   5  -5  -7   29.70    6.20
   5  -5  -7   45.40   10.50
  -5   5   7   43.30    9.70
  -5   5   7   56.19    8.70
   4  -5  -7   41.60    6.90
  -4   5   7   55.49   10.10
  -4   5   7   62.79    9.20
   3  -5  -7  325.17   29.10
   3  -5  -7  263.67   30.30
  -3   5   7  255.77   30.90
  -3   5   7  344.07   29.50
   2  -5  -7  231.58   27.10
  -2   5   7  239.88   27.90
  -2   5   7  316.47   26.20
  -1   5   7   71.39   13.80
   0  -5  -7   24.20    7.30
   0  -5  -7    4.60    7.10
   0  -5  -7   17.80    4.40
   0   5   7   22.50    4.80
   0   5   7    3.90    9.30
  -1  -5  -7   38.50    7.90
   1   5   7   40.40   10.80
  -2  -5  -7  110.09   13.10
  -2  -5  -7   86.79   14.60
   2   5   7  114.19   16.10
   2   5   7  105.19   13.60
  -3  -5  -7   32.30    6.40
   3   5   7   45.10    7.20
   4   5   7   29.70   10.10
  -5  -5  -7    4.10    3.90
  -5  -5  -7    7.80    9.20
   5   5   7   21.80    9.20
   5   5   7   -2.00    3.60
  -6  -5  -7   42.00    7.60
   6   5   7   28.30   10.90
  -7  -5  -7   18.50    5.40
   7   5   7   10.70   11.10
  -8  -5  -7   26.50    6.40
   8   5   7   19.60   11.10
   8   5   7   12.00    4.80
  -9  -5  -7   14.30    6.50
   9   5   7   22.40   13.30
 -10  -5  -7   19.40    7.60
  10   5   7   22.30   15.60
  12  -5  -6    9.20   15.70
  12  -5  -6    4.00   17.40
  12  -5  -6   -2.40    8.80
  12  -5  -6   10.20   10.50
  11  -5  -6   46.10   20.70
  11  -5  -6   29.90    9.70
  11  -5  -6   27.50    8.20
  11  -5  -6   23.00   14.60
  10  -5  -6  188.68   25.10
  10  -5  -6  189.18   20.20
  10  -5  -6  149.69   25.50
  10  -5  -6  165.08   21.00
   9  -5  -6  105.39   13.20
   9  -5  -6   76.49   13.30
   9  -5  -6  105.29   18.60
   8  -5  -6  193.78   23.60
   8  -5  -6  139.19   22.40
   7  -5  -6  166.38   20.50
  -7   5   6  129.69   20.10
   6  -5  -6  214.48   24.50
   6  -5  -6  242.48   22.00
  -6   5   6  195.78   24.10
   5  -5  -6  250.77   26.70
   5  -5  -6  288.67   28.80
  -5   5   6  312.57   27.00
  -5   5   6  237.78   28.40
   4  -5  -6  236.08   25.60
   4  -5  -6  269.77   24.00
  -4   5   6  217.38   25.30
   3  -5  -6  146.19   16.80
  -3   5   6  113.49   16.50
   2  -5  -6 1601.84  137.79
   2  -5  -6 1396.46  138.29
  -2   5   6 1605.64  137.79
  -2   5   6 1302.17  138.39
   1  -5  -6 1152.78   99.79
   1  -5  -6 1039.30  100.39
  -1   5   6 1141.79   99.69
  -1   5   6  922.81  100.29
   0  -5  -6  478.55   43.80
   0  -5  -6  437.16   44.70
   0  -5  -6  448.56   44.30
   0   5   6  463.85   43.70
   0   5   6  457.55   45.00
  -1  -5  -6   95.69   12.50
  -1  -5  -6   90.79   13.60
   1   5   6   99.09   14.60
  -2  -5  -6   47.40    9.80
  -2  -5  -6   36.20    6.80
  -2  -5  -6   45.20    7.80
   2   5   6   38.50    6.50
   2   5   6   49.50    9.50
  -3  -5  -6   93.99   13.20
  -3  -5  -6  129.19   20.80
  -3  -5  -6  110.19   14.80
   3   5   6  133.69   16.10
  -4  -5  -6  185.88   19.30
  -4  -5  -6  199.68   21.00
   4   5   6  157.48   19.10
   4   5   6  186.58   21.00
  -5  -5  -6   59.59   12.80
  -5  -5  -6   79.49   10.40
   5   5   6   56.49    9.50
   5   5   6   62.69   12.60
  -6  -5  -6   30.90    5.90
   6   5   6   16.90    5.20
  -7  -5  -6   24.50    6.00
   7   5   6   25.30    5.60
   7   5   6   21.90   10.60
  -8  -5  -6    4.70    5.00
   8   5   6    0.20    4.20
   8   5   6    1.50   11.00
  -9  -5  -6   37.00    7.90
   9   5   6   30.80   13.00
   9   5   6   38.80    7.30
 -10  -5  -6   15.00    7.50
  10   5   6   -3.00   12.60
  12  -5  -5  116.89   22.10
  12  -5  -5   67.09   12.80
  12  -5  -5   63.29   18.00
  12  -5  -5   69.59   11.60
  11  -5  -5   17.40   13.80
  11  -5  -5   26.50   15.80
  11  -5  -5   26.00   22.60
  11  -5  -5   26.90    8.30
  11  -5  -5   28.50    7.30
  10  -5  -5   81.49   12.80
  10  -5  -5   82.99   20.70
  10  -5  -5   98.09   14.90
   9  -5  -5   26.70   13.70
   9  -5  -5    9.20    4.90
   9  -5  -5    6.30    5.40
   9  -5  -5    7.30   10.90
   8  -5  -5  695.63   61.79
   8  -5  -5  594.14   63.49
   8  -5  -5  650.43   61.59
   7  -5  -5  200.38   18.50
   7  -5  -5  145.19   20.80
   6  -5  -5   71.79   14.10
   6  -5  -5   87.59   10.10
  -6   5   5   67.29   13.80
   5  -5  -5  128.59   14.60
   5  -5  -5   92.59   11.50
  -5   5   5   96.69   14.30
   4  -5  -5   83.69   14.60
   4  -5  -5   99.19   11.40
  -4   5   5  120.89   11.60
   3  -5  -5  260.67   26.60
   2  -5  -5  933.11   77.89
   2  -5  -5  760.22   78.19
  -2   5   5  719.33   78.29
  -2   5   5  909.71   77.79
   1  -5  -5  957.00   97.49
   1  -5  -5 1154.68   97.19
  -1   5   5 1104.59   97.09
  -1   5   5  939.71   97.59
   0  -5  -5   15.30    5.20
   0  -5  -5    4.80    3.60
   0  -5  -5    9.20    6.50
   0   5   5    2.90    3.20
   0   5   5   11.30    7.40
  -2  -5  -5    6.50    3.20
  -2  -5  -5   15.60    6.30
  -2  -5  -5    2.50    5.40
   2   5   5    6.50    3.50
   2   5   5   -2.60    6.30
  -3  -5  -5   95.69   13.30
  -3  -5  -5  124.09   12.10
   3   5   5   90.89   13.50
   3   5   5   98.89   12.60
  -4  -5  -5  149.49   17.80
  -4  -5  -5  190.78   17.70
   4   5   5  166.78   18.90
  -5  -5  -5   86.79   12.70
  -5  -5  -5   72.69   10.20
   5   5   5   53.99   10.00
   5   5   5   87.19   13.70
  -6  -5  -5   24.70    8.40
  -6  -5  -5   40.10    6.60
   6   5   5   32.80    5.50
   6   5   5   37.00   10.00
  -7  -5  -5    9.70    5.30
  -7  -5  -5    0.20    7.60
   7   5   5    7.20    8.60
   7   5   5    6.30    3.40
  -8  -5  -5   -6.00    5.60
   8   5   5    0.10    3.90
   8   5   5  -12.30   13.90
  -9  -5  -5    3.40    5.30
   9   5   5   13.10   10.90
   9   5   5    2.70    4.90
 -10  -5  -5   51.29    9.80
  10   5   5   43.70   14.80
  10   5   5   53.09   10.80
 -11  -5  -5   10.80    8.90
  11   5   5  -24.90   13.30
  12  -5  -4   52.59   16.80
  12  -5  -4   30.10   14.60
  12  -5  -4   44.30   26.20
  12  -5  -4   31.00   14.80
  12  -5  -4   46.80   11.30
  11  -5  -4    7.80    6.40
  11  -5  -4    2.30   18.30
  11  -5  -4   10.30    7.30
  11  -5  -4   19.00   12.00
  11  -5  -4    1.50   14.90
  10  -5  -4   -0.50    6.30
  10  -5  -4  -16.80   14.30
  10  -5  -4   -1.10   12.80
  10  -5  -4    6.40   10.50
  10  -5  -4   -3.20    4.90
   9  -5  -4  143.69   16.90
   9  -5  -4  153.98   17.80
   9  -5  -4  136.49   23.40
   9  -5  -4  163.68   21.30
   8  -5  -4  248.08   29.80
   8  -5  -4  256.77   26.30
   8  -5  -4  265.77   29.30
   8  -5  -4  272.17   26.70
   7  -5  -4  219.58   27.00
   7  -5  -4  217.88   21.90
   7  -5  -4  210.28   21.90
   6  -5  -4   70.49   13.20
   6  -5  -4   97.39   10.40
   5  -5  -4    0.90    2.80
   5  -5  -4   -7.60    7.10
  -5   5   4   -4.90    6.00
   4  -5  -4   74.69   11.50
   4  -5  -4   83.29    8.80
  -4   5   4   59.79   10.90
   3  -5  -4   89.69    9.90
   3  -5  -4   95.09   11.90
  -3   5   4   74.69   11.50
  -3   5   4  103.79   10.20
   2  -5  -4  404.06   39.70
  -2   5   4  428.76   40.30
  -2   5   4  422.66   39.70
  -1   5   4   71.29   10.80
   0  -5  -4  148.59   15.80
   0  -5  -4  131.69   14.40
   0   5   4  146.29   16.40
   0   5   4  137.29   14.40
  -1  -5  -4   38.90    6.10
  -1  -5  -4   40.30    6.20
  -1  -5  -4   42.40    7.30
   1   5   4   33.00    5.00
   1   5   4   30.40    7.30
   1   5   4   29.60    6.60
  -2  -5  -4   27.00    5.70
  -2  -5  -4   23.10    6.90
  -2  -5  -4   23.20    4.20
   2   5   4   14.10    5.50
   2   5   4   22.30    4.10
  -3  -5  -4   44.40    8.10
  -4  -5  -4  153.18   18.70
  -4  -5  -4  147.69   17.60
   4   5   4  199.78   18.10
   4   5   4  153.08   17.60
   4   5   4  194.58   19.30
  -5  -5  -4   -8.00    5.00
  -5  -5  -4    1.60    2.80
   5   5   4   -5.40    6.00
   5   5   4    7.20    6.60
  -6  -5  -4    9.80    7.30
  -6  -5  -4   10.60    4.10
   6   5   4   12.50    8.10
   6   5   4    8.60    3.30
  -7  -5  -4   18.50    7.50
  -7  -5  -4   27.20    5.80
   7   5   4   11.10    9.20
   7   5   4   28.10    5.10
  -8  -5  -4   31.90    6.70
   8   5   4   13.30   11.40
   8   5   4   23.70    6.00
  -9  -5  -4  168.28   18.90
   9   5   4  168.68   18.80
   9   5   4  114.79   22.30
 -10  -5  -4   -0.70    6.30
  10   5   4    3.50    7.50
  10   5   4    3.60   13.40
 -11  -5  -4   11.10    7.80
  11   5   4    8.00   14.20
  12  -5  -3    6.20    7.60
  12  -5  -3   13.40   22.70
  12  -5  -3   25.40   15.50
  12  -5  -3    0.30    9.10
  12  -5  -3   17.80   13.70
  11  -5  -3   -1.10    6.80
  11  -5  -3    9.50   17.20
  11  -5  -3    2.30    6.00
  11  -5  -3   17.50   13.60
  11  -5  -3    7.00   11.40
  10  -5  -3   17.30   11.20
  10  -5  -3    4.00   14.40
  10  -5  -3   16.60    6.30
  10  -5  -3    6.80    5.10
  10  -5  -3   -1.10   13.00
   9  -5  -3   18.30    6.10
   9  -5  -3   24.00   11.60
   9  -5  -3   11.80   10.10
   9  -5  -3   14.20   12.40
   9  -5  -3   17.20    5.20
   8  -5  -3  103.29   14.70
   8  -5  -3  153.88   18.40
   8  -5  -3  116.09   16.40
   8  -5  -3  136.89   19.10
   7  -5  -3   27.50    5.70
   7  -5  -3   35.90    6.20
   7  -5  -3   52.69   10.90
   6  -5  -3   12.60    7.50
   6  -5  -3    7.70    3.40
   5  -5  -3  104.99   12.50
   5  -5  -3   69.59   10.30
   4  -5  -3   39.50    6.40
   4  -5  -3   39.40    8.40
  -4   5   3   45.40    7.30
   3  -5  -3   27.90    4.20
   3  -5  -3   24.00    6.00
  -3   5   3   33.60    5.30
  -3   5   3   33.00    6.10
   2  -5  -3   18.90    5.50
   2  -5  -3   19.50    3.30
  -2   5   3   28.40    3.70
  -2   5   3   14.60    5.20
  -1   5   3   35.70    5.40
   0  -5  -3   55.99    8.00
   0  -5  -3   49.70    7.00
   0  -5  -3   58.99    9.20
   0   5   3   54.09    9.40
   0   5   3   56.69    7.00
  -1  -5  -3   41.70    6.20
  -1  -5  -3   53.99    7.00
  -1  -5  -3   31.50    6.90
   1   5   3   34.60    6.20
   1   5   3   37.40    5.90
   1   5   3   47.30    6.90
  -2  -5  -3  117.69   11.50
  -2  -5  -3   86.99   10.80
   2   5   3   92.69   11.70
   2   5   3  105.99   11.40
   2   5   3   86.89   10.80
  -3  -5  -3  394.26   35.10
  -3  -5  -3  356.96   35.40
  -3  -5  -3  357.96   35.30
   3   5   3  322.07   35.10
   3   5   3  386.66   35.20
   3   5   3  376.26   35.60
  -4  -5  -3    1.40    2.80
  -4  -5  -3    0.60    4.00
  -4  -5  -3    3.60    4.80
   4   5   3    5.10    2.70
   4   5   3    1.10    5.00
   4   5   3  -10.00    6.10
  -5  -5  -3   58.49    8.30
  -5  -5  -3   46.10    9.60
  -5  -5  -3   49.80    7.70
   5   5   3   45.90    8.10
   5   5   3   56.39    7.30
   5   5   3   50.19    9.40
  -6  -5  -3   93.69   12.20
  -6  -5  -3   76.09   11.70
   6   5   3   63.59   12.60
  -7  -5  -3   38.80    8.70
  -7  -5  -3   23.50    5.10
   7   5   3   20.50    4.50
  -8  -5  -3   42.00   10.20
   8   5   3   38.40    7.30
   8   5   3   67.99   13.10
  -9  -5  -3    1.40    4.90
   9   5   3   -0.80    4.70
 -10  -5  -3   54.19   10.00
  10   5   3   46.90    9.40
  10   5   3   68.79   13.80
 -11  -5  -3  125.39   18.20
  11   5   3  149.69   23.00
  11   5   3  119.19   18.00
 -12  -5  -3   -6.10    7.60
  12   5   3   23.30   15.80
  12  -5  -2   36.60   15.90
  12  -5  -2    9.80   12.90
  12  -5  -2   -4.90    8.80
  12  -5  -2    5.60    7.10
  11  -5  -2   47.90   12.30
  11  -5  -2   69.49   19.50
  11  -5  -2   34.50    9.20
  10  -5  -2   56.89   16.10
  10  -5  -2   30.30    7.80
  10  -5  -2   52.69   13.40
   9  -5  -2   53.09    8.60
   9  -5  -2   69.89   12.90
   9  -5  -2   53.39   15.00
   9  -5  -2   50.39   13.40
   8  -5  -2  127.99   19.50
   8  -5  -2  150.68   15.90
   8  -5  -2  133.39   18.20
   8  -5  -2  121.39   20.40
   7  -5  -2  129.39   16.90
   7  -5  -2  122.39   19.30
   6  -5  -2  264.17   30.00
   6  -5  -2  351.86   31.60
   6  -5  -2  313.67   30.20
   5  -5  -2   95.09   12.70
   5  -5  -2  141.69   14.50
   3  -5  -2  523.85   43.20
   3  -5  -2  446.46   43.20
  -3   5   2  403.46   43.20
   2  -5  -2   37.00    5.50
  -2   5   2   31.00    6.20
   1  -5  -2   30.50    4.50
   1  -5  -2   17.40    4.80
   0  -5  -2 1266.77  119.99
   0  -5  -2 1376.06  120.09
   0  -5  -2 1060.09  119.99
   0   5   2 1334.57  120.09
   0   5   2 1411.46  120.19
  -1  -5  -2 1636.94  147.59
  -1  -5  -2 1578.64  147.49
  -1  -5  -2 1605.84  147.49
   1   5   2 1517.15  147.49
   1   5   2 1588.04  147.59
   1   5   2 1587.64  147.49
  -2  -5  -2    6.30    3.60
  -2  -5  -2   10.10    4.00
  -2  -5  -2    3.00    2.50
   2   5   2    2.80    4.30
   2   5   2    2.70    3.60
   2   5   2    4.50    2.40
  -3  -5  -2   36.80    6.90
  -3  -5  -2   27.70    4.40
  -3  -5  -2   26.50    4.80
   3   5   2   24.90    4.20
   3   5   2   40.30    6.40
   3   5   2   29.20    6.40
  -4  -5  -2   -3.30    3.90
  -4  -5  -2    0.10    2.70
  -4  -5  -2    3.30    4.60
   4   5   2    1.90    5.20
   4   5   2    0.60    2.20
  -5  -5  -2  354.26   35.40
  -5  -5  -2  324.27   34.80
   5   5   2  429.36   34.80
   5   5   2  341.17   35.00
   5   5   2  354.16   35.60
  -6  -5  -2  144.59   15.80
  -6  -5  -2  138.09   14.50
   6   5   2  131.59   16.10
   6   5   2  113.19   16.50
   6   5   2  128.19   14.10
  -7  -5  -2    1.40    6.10
  -7  -5  -2    2.90    3.50
  -7  -5  -2   11.50    7.20
   7   5   2   15.20    8.90
   7   5   2    1.90    6.80
   7   5   2   -4.70    3.20
  -8  -5  -2   20.40    9.00
   8   5   2   30.80   12.00
   8   5   2   14.80    7.30
  -9  -5  -2   12.90    5.50
   9   5   2   30.80    9.70
   9   5   2   13.70    6.30
   9   5   2   50.99   13.70
 -10  -5  -2   98.59   20.70
 -10  -5  -2   91.79   14.20
  10   5   2   87.99   17.60
  10   5   2   91.49   13.00
  10   5   2  107.09   21.60
 -11  -5  -2   24.60    8.20
  11   5   2   19.70    9.00
 -12  -5  -2    9.70    7.60
  12   5   2   20.40   12.30
  12   5   2    7.40   12.10
  12   5   2   21.90   25.80
  12  -5  -1   64.19   19.80
  12  -5  -1   64.39   17.60
  12  -5  -1   47.80   27.00
  12  -5  -1   51.09   12.50
  11  -5  -1   76.99   12.10
  11  -5  -1   88.49   22.40
  10  -5  -1    9.30    6.30
  10  -5  -1   28.30    9.40
  10  -5  -1   20.00   12.20
  10  -5  -1   22.30   16.30
   9  -5  -1   35.60   12.50
   9  -5  -1   14.90    5.80
   9  -5  -1   29.90    8.80
   9  -5  -1   34.80   11.00
   8  -5  -1  156.08   18.30
   8  -5  -1  103.29   19.40
   8  -5  -1  145.39   15.60
   7  -5  -1  138.99   18.10
   7  -5  -1  125.79   17.20
   7  -5  -1  156.68   15.50
   6  -5  -1  129.49   12.70
   6  -5  -1   86.89   16.30
   6  -5  -1  111.79   15.40
   5  -5  -1   90.99   10.20
   5  -5  -1   83.19   11.80
   4  -5  -1   15.50    3.20
   4  -5  -1   21.20    5.60
   3  -5  -1 1184.78  102.29
   3  -5  -1 1007.60  102.09
   2  -5  -1  537.35   52.39
  -2   5   1  577.04   52.39
   1  -5  -1    1.10    2.10
   1  -5  -1    4.00    3.60
  -1   5   1    1.70    2.00
   0  -5  -1  263.47   25.80
   0  -5  -1  266.27   25.70
   0   5   1  281.17   25.90
   0   5   1  268.07   25.60
  -1  -5  -1   60.89    7.60
   1   5   1   65.89    7.70
  -2  -5  -1  152.28   15.80
  -2  -5  -1  153.18   15.30
   2   5   1  149.39   15.90
   2   5   1  154.38   15.50
  -3  -5  -1  217.18   22.00
  -3  -5  -1  210.78   22.80
   3   5   1  255.47   23.20
  -4  -5  -1  252.77   24.30
  -4  -5  -1  237.28   24.10
  -4  -5  -1  242.98   25.50
   4   5   1  248.08   25.50
   4   5   1  242.08   23.90
   4   5   1  253.77   24.50
  -5  -5  -1   98.89   12.20
  -5  -5  -1  133.09   13.10
  -5  -5  -1  123.49   14.70
   5   5   1  100.09   12.00
   5   5   1  117.39   13.50
   5   5   1   81.79   15.40
  -6  -5  -1   38.80    7.50
  -6  -5  -1   26.90    5.00
   6   5   1   30.90    5.20
  -7  -5  -1   13.30    4.10
  -7  -5  -1   22.10    7.70
   7   5   1   16.90    7.40
   7   5   1    9.80    3.90
  -8  -5  -1   10.80    4.10
  -8  -5  -1   16.50    8.90
   8   5   1   10.50    4.30
   8   5   1   36.80   10.70
   8   5   1    9.10    8.10
  -9  -5  -1    0.60    4.10
  -9  -5  -1    2.50   10.40
   9   5   1   -4.80    8.40
   9   5   1    2.50    4.80
 -10  -5  -1   79.39   17.70
 -10  -5  -1   75.09   12.20
  10   5   1   65.59   11.00
  10   5   1  109.89   17.90
  11   5   1   19.40   12.30
  11   5   1   95.89   22.90
 -12  -5  -1   -1.10    6.50
  12   5   1   39.00   26.80
  12   5   1   -0.90    9.70
  12   5   1  -16.40   11.10
  12  -5   0   73.19   25.60
  12  -5   0   96.99   22.10
  10  -5   0   12.40   12.30
  10  -5   0   -4.90    5.70
   9  -5   0   97.09   13.70
   9  -5   0  124.39   18.20
   8  -5   0  158.58   17.50
   7  -5   0   82.19   15.00
   6  -5   0  108.49   11.60
   6  -5   0   91.29   14.70
   5  -5   0  149.59   15.50
   4  -5   0  322.17   31.70
   4  -5   0  335.47   32.00
   2  -5   0 1281.47  119.89
   2  -5   0 1290.97  119.69
   1  -5   0 1264.37  120.29
   1  -5   0 1268.87  120.09
  -1   5   0 1430.56  120.19
  -1   5   0 1201.58  120.19
   0  -5   0    5.00    1.90
   0  -5   0    8.60    3.00
   0   5   0    5.50    1.90
   0   5   0    4.70    2.90
  -1  -5   0  903.31   86.29
  -1  -5   0  959.20   86.39
   1   5   0  935.21   86.39
   1   5   0  910.71   86.29
  -2  -5   0  934.41   89.29
  -2  -5   0  938.41   89.39
   2   5   0  864.61   89.19
   2   5   0 1081.59   89.99
   2   5   0  974.30   89.39
  -3  -5   0  730.43   68.49
  -3  -5   0  713.73   68.69
   3   5   0  737.23   69.49
   3   5   0  667.03   68.39
   3   5   0  813.22   68.79
  -4  -5   0  249.78   23.40
  -4  -5   0  217.58   22.90
   4   5   0  230.18   25.30
   4   5   0  255.07   23.60
   4   5   0  231.58   22.90
  -5  -5   0   72.59    9.20
   5   5   0   84.79    9.20
   5   5   0   80.59   12.70
  -6  -5   0   67.49    8.70
  -6  -5   0   76.19   11.40
   6   5   0   67.29    8.70
   6   5   0   73.29   11.50
  -7  -5   0  155.28   14.70
  -7  -5   0  121.49   17.30
   7   5   0  149.39   14.70
   7   5   0  101.39   18.30
   7   5   0  135.19   16.80
  -8  -5   0  143.09   14.80
  -8  -5   0  100.59   22.50
   8   5   0  116.09   18.40
   8   5   0  154.88   15.30
  -9  -5   0   79.29   17.90
  -9  -5   0   96.79   11.90
   9   5   0  121.69   18.10
   9   5   0  104.89   13.00
   9   5   0   65.79   15.00
  10   5   0  122.39   19.40
 -11  -5   0   44.60    8.00
  11   5   0   37.00   12.50
  11   5   0   39.00    9.00
 -12  -5   0   17.70    7.00
  12   5   0   29.20   12.60
  12   5   0   24.90   10.40
  12  -5   1   -8.30   16.50
  11  -5   1   11.30    7.70
  11  -5   1   23.70   15.90
  10  -5   1  106.29   20.90
  10  -5   1   89.49   13.20
   9  -5   1   16.90   11.70
   8  -5   1   14.00    4.60
   8  -5   1   10.40   10.20
   7  -5   1    9.00    3.60
   7  -5   1    3.50    9.10
   6  -5   1   34.70    5.60
   5  -5   1  103.99   14.10
   5  -5   1  128.99   12.80
   4  -5   1  355.96   33.10
   4  -5   1  344.57   33.10
  -4   5  -1  332.17   33.30
   3  -5   1  177.38   16.20
   3  -5   1  143.99   15.80
   1  -5   1   73.09    7.80
   0  -5   1  237.78   23.30
   0  -5   1  245.28   23.40
   0   5  -1  258.27   23.40
   0   5  -1  237.18   23.30
  -1  -5   1    1.20    3.30
   1   5  -1    2.30    3.40
  -2  -5   1  465.35   45.40
  -2  -5   1  498.45   45.90
   2   5  -1  466.45   45.80
   2   5  -1  511.05   45.40
  -3  -5   1  819.22   77.59
  -3  -5   1  899.11   78.09
   3   5  -1  782.92   77.59
   3   5  -1  828.62   77.99
  -4  -5   1   53.39    7.80
  -4  -5   1   32.90    5.50
   4   5  -1   39.30    5.50
   4   5  -1   53.69    8.30
  -5  -5   1   80.19   11.20
  -5  -5   1   75.09    8.60
   5   5  -1   84.99   11.40
   5   5  -1   75.69    8.80
   5   5  -1   74.09   13.40
  -6  -5   1   92.79   10.20
  -6  -5   1   94.09   13.40
   6   5  -1  103.69   13.40
   6   5  -1   72.59   14.90
   6   5  -1   91.89   10.40
  -7  -5   1  125.29   13.10
  -7  -5   1  100.09   15.80
   7   5  -1  134.19   16.30
   7   5  -1  124.79   17.80
   7   5  -1  130.09   13.50
  -8  -5   1  120.49   13.30
  -8  -5   1  116.39   16.90
   8   5  -1  121.39   14.00
   8   5  -1  129.89   17.60
   8   5  -1  110.69   17.80
  -9  -5   1   14.80    4.20
  -9  -5   1   18.10   10.30
   9   5  -1    0.40    8.90
   9   5  -1   27.90   11.00
 -10  -5   1   14.40    4.90
  10   5  -1   41.30   13.30
  10   5  -1   27.40    6.50
  10   5  -1   11.30    9.60
 -11  -5   1   73.89   12.70
  11   5  -1   95.59   16.80
  11   5  -1  104.49   20.60
  11   5  -1   90.99   13.00
 -12  -5   1   27.90    7.60
  12   5  -1   38.50   10.70
  12   5  -1   39.70   12.40
  12  -5   2   -2.00   18.00
  11  -5   2   22.50    8.90
  11  -5   2   28.80   14.80
  10  -5   2   84.59   14.80
  10  -5   2  107.09   17.20
   9  -5   2   23.70   10.60
   9  -5   2   12.10    5.20
   8  -5   2    5.20    3.40
   8  -5   2   15.60    9.20
   6  -5   2  176.18   17.40
   6  -5   2  129.69   17.70
  -6   5  -2  132.39   17.10
   5  -5   2  363.16   34.90
  -5   5  -2  353.36   34.70
   4  -5   2    7.50    4.50
   4  -5   2    0.90    2.60
  -4   5  -2    3.90    3.60
  -3   5  -2   62.49    7.70
   1  -5   2 2607.34  235.18
  -1   5  -2 2456.25  235.18
   0  -5   2 1266.57  111.69
   0  -5   2 1170.88  111.69
   0   5  -2 1292.77  111.79
   0   5  -2 1070.59  111.59
  -1  -5   2   21.50    3.50
  -1  -5   2   18.60    5.10
   1   5  -2   19.60    4.30
  -2  -5   2   11.60    5.30
   2   5  -2    1.40    4.40
  -3  -5   2  299.87   29.00
  -3  -5   2  372.66   30.20
   3   5  -2  273.87   29.00
   3   5  -2  294.57   30.10
  -4  -5   2   23.30    3.20
  -4  -5   2   33.10    6.20
   4   5  -2   10.10    6.30
   4   5  -2   21.50    3.30
   4   5  -2   28.80    5.70
  -5  -5   2   51.09   11.20
  -5  -5   2   78.79    8.00
   5   5  -2   79.59    8.20
   5   5  -2   66.89   11.90
   5   5  -2   82.89   11.50
  -6  -5   2  198.28   19.30
   6   5  -2  190.68   22.20
   6   5  -2  207.38   19.50
   6   5  -2  191.88   21.70
  -7  -5   2    6.30    2.80
  -7  -5   2    6.30    8.90
   7   5  -2    6.10    7.50
   7   5  -2    6.50    3.10
   7   5  -2   17.90    9.60
  -8  -5   2   79.39   15.40
  -8  -5   2   94.29   11.00
   8   5  -2   87.79   16.40
   8   5  -2  111.89   16.50
   8   5  -2  111.09   16.90
   8   5  -2  102.39   11.90
  -9  -5   2   55.39    8.10
   9   5  -2   47.90   12.60
   9   5  -2   38.50   12.50
   9   5  -2   55.39    7.80
   9   5  -2   53.09   12.70
 -10  -5   2   26.00    5.30
  10   5  -2   41.90   12.60
  10   5  -2   14.60   10.30
  10   5  -2   30.90    6.40
  11   5  -2   90.39   19.90
  11   5  -2  137.39   22.20
  12   5  -2   11.10   17.60
  12   5  -2   16.60   11.10
  12   5  -2   -8.50    8.50
  12  -5   3  -10.00   16.20
  11  -5   3   84.89   18.40
  10  -5   3   56.79   17.10
  10  -5   3   53.99    9.70
   9  -5   3    6.40    4.50
   9  -5   3   29.50   10.70
   8  -5   3   17.50   10.00
   8  -5   3   34.30    6.00
  -8   5  -3   22.00    8.70
  -8   5  -3   30.80    6.20
   7  -5   3   29.40    5.10
   7  -5   3   24.20    9.20
  -7   5  -3   14.80    4.80
   6  -5   3   95.39   14.70
   6  -5   3  144.19   13.30
  -6   5  -3  100.69   14.20
  -6   5  -3  135.39   13.60
   5  -5   3   63.79    9.50
   5  -5   3   61.89    8.40
  -5   5  -3   60.59    8.40
   4  -5   3    4.60    2.60
  -4   5  -3    5.80    3.80
   3  -5   3  309.47   32.10
  -3   5  -3  312.17   32.10
  -3   5  -3  375.96   32.20
   2  -5   3   75.69    8.60
  -2   5  -3   79.99    8.90
   1  -5   3   38.90    7.20
   1  -5   3   36.40    5.10
  -1   5  -3   43.30    6.80
   0  -5   3   49.00    6.20
   0  -5   3   47.60    5.30
   0  -5   3   45.60    7.80
   0   5  -3   39.00    6.80
   0   5  -3   35.30    7.80
  -1  -5   3    5.50    3.40
  -1  -5   3   11.70    2.40
  -1  -5   3    8.00    1.80
   1   5  -3    5.90    4.00
  -2  -5   3    7.60    6.10
  -2  -5   3   12.70    4.20
   2   5  -3   17.50    4.60
  -3  -5   3   19.70    4.90
  -3  -5   3   10.90    6.60
   3   5  -3   11.90    4.80
   3   5  -3   12.80    5.80
  -4  -5   3   25.90    6.60
   4   5  -3   32.80    7.00
   4   5  -3   18.20    5.90
  -5  -5   3   28.80    7.20
  -5  -5   3   33.20    4.10
   5   5  -3   28.10    4.70
  -6  -5   3   -2.10    2.00
  -6  -5   3   -7.70    5.20
   6   5  -3    0.70    2.30
   6   5  -3   18.40    7.20
   6   5  -3   -1.10    6.30
  -7  -5   3   21.30    7.70
  -7  -5   3   15.80    3.50
   7   5  -3   10.50    8.70
   7   5  -3   18.00    3.90
  -8  -5   3   62.69    9.30
   8   5  -3   97.39   15.30
   8   5  -3   69.69   10.20
   8   5  -3   98.29   14.90
   8   5  -3   84.89   13.80
   9   5  -3   24.60   10.00
   9   5  -3   18.20    9.30
   9   5  -3   12.90    4.90
   9   5  -3   26.00   11.00
  10   5  -3    0.80    5.00
  10   5  -3   -0.60    9.80
  10   5  -3    3.30   12.10
  12   5  -3   -0.60   10.70
  12   5  -3   16.00   18.40
  12   5  -3    2.60    8.80
  11  -5   4   18.90   15.40
  10  -5   4   44.80   13.80
  10  -5   4   25.40    6.20
   9  -5   4  115.79   21.40
   9  -5   4  158.48   16.50
  -9   5  -4  104.39   20.70
  -9   5  -4  160.58   16.90
   8  -5   4   22.50    9.70
   8  -5   4   19.90    5.00
  -8   5  -4   25.50    6.10
  -8   5  -4   22.50    9.00
   7  -5   4   30.20    9.40
   7  -5   4   27.90    6.10
  -7   5  -4   17.80    8.00
  -7   5  -4   19.10    5.10
   6  -5   4    4.90    3.50
   6  -5   4   -4.40    7.80
  -6   5  -4   -4.00    6.00
  -6   5  -4    8.20    3.70
   5  -5   4   -5.30    6.40
   5  -5   4    2.90    3.50
  -5   5  -4    7.70    3.00
  -5   5  -4   -1.90    5.00
   4  -5   4  119.19   15.20
   4  -5   4  136.19   13.80
  -4   5  -4  131.39   14.70
  -4   5  -4  131.59   14.00
  -3   5  -4   13.40    5.10
   2  -5   4   12.50    7.20
   2  -5   4   24.90    3.80
  -2   5  -4   25.80    6.30
  -2   5  -4   27.70    4.00
   1  -5   4   36.10    4.80
  -1   5  -4   22.50    7.20
  -1   5  -4   40.80    5.40
   0  -5   4  103.59   12.70
   0  -5   4  125.59   14.40
   0  -5   4  106.19   11.70
   0   5  -4  140.39   12.80
   0   5  -4  121.19   12.00
   1   5  -4   10.50    5.10
  -2  -5   4  240.88   23.50
  -2  -5   4  246.98   23.90
   2   5  -4  234.98   23.50
   2   5  -4  215.28   23.40
  -3  -5   4   50.99    9.00
  -3  -5   4   68.89   10.10
   3   5  -4   67.59    9.10
   3   5  -4   54.69    9.40
  -4  -5   4   56.89    9.10
  -4  -5   4   68.79   10.40
   4   5  -4   69.89   10.10
  -5  -5   4   -5.70    5.00
   5   5  -4   -1.40    6.20
   5   5  -4    7.10    4.90
  -6  -5   4   30.30   11.50
   6   5  -4   64.99   14.80
   6   5  -4   43.00    8.10
   7   5  -4  111.49   11.30
   7   5  -4   95.09   17.00
   7   5  -4  105.89   14.90
   8   5  -4  135.19   13.00
   8   5  -4  109.79   17.00
   8   5  -4   88.59   18.20
   9   5  -4   99.89   15.90
   9   5  -4   93.69   12.00
  10   5  -4    1.40   10.30
  10   5  -4    4.80    5.00
  11   5  -4    4.10    6.50
  11   5  -4   -4.80   13.70
  11   5  -4   10.20   10.10
  12   5  -4   38.00   13.30
  12   5  -4   41.10    9.30
  12   5  -4   38.90   20.40
  11  -5   5   -9.70   15.20
  10  -5   5   44.00   16.00
 -10   5  -5   62.49    9.80
   9  -5   5    1.50   15.40
   9  -5   5    9.90    6.60
  -9   5  -5    9.90   11.50
  -9   5  -5    4.60    5.00
   8  -5   5    8.50   10.20
  -8   5  -5   13.60    5.00
  -8   5  -5    2.00    7.80
   7  -5   5   11.60    8.80
   7  -5   5    2.60    4.10
  -7   5  -5    2.80    7.10
  -7   5  -5    8.10    4.40
   6  -5   5   25.10    9.50
   6  -5   5   28.60    5.20
  -6   5  -5   20.20    7.50
  -6   5  -5   41.00    6.20
   5  -5   5   39.70    6.00
   5  -5   5   27.20    9.50
  -5   5  -5   27.10    8.20
  -5   5  -5   33.60    6.00
   4  -5   5  156.98   15.20
   4  -5   5  141.39   17.60
  -4   5  -5  123.99   16.80
  -4   5  -5  153.78   15.50
   3  -5   5  108.79   13.60
  -3   5  -5  140.29   14.00
  -3   5  -5  146.29   16.10
   2  -5   5    7.80    2.80
  -2   5  -5   13.90    6.30
  -2   5  -5    8.00    2.90
   1  -5   5    1.30    2.20
   1  -5   5    6.00    7.60
  -1   5  -5   -4.90    6.30
  -1   5  -5    5.30    2.60
   0  -5   5    3.40    7.20
   0  -5   5   10.50    2.50
   0   5  -5    4.30    6.60
   0   5  -5    6.50    2.60
   0   5  -5   12.50    4.10
  -1  -5   5  611.24   63.99
  -1  -5   5  673.33   65.19
   1   5  -5  650.03   64.99
   1   5  -5  724.03   64.69
   1   5  -5  772.32   64.19
  -2  -5   5  457.55   47.20
   2   5  -5  493.35   47.20
   2   5  -5  519.45   46.90
  -3  -5   5  221.48   22.60
   3   5  -5  197.68   21.60
   3   5  -5  209.18   21.90
  -4  -5   5   50.99   10.50
   4   5  -5   54.39    8.50
   4   5  -5   55.49    9.90
  -5  -5   5   70.79   11.20
   5   5  -5   57.49   10.30
   5   5  -5   52.19    9.80
   6   5  -5   54.69   10.30
   6   5  -5   60.69   11.70
   7   5  -5   83.29   14.20
   7   5  -5   60.69   12.50
   8   5  -5  259.87   30.50
   8   5  -5  316.17   31.80
   9   5  -5    7.50    3.90
   9   5  -5    6.30    3.10
   9   5  -5    2.40    8.60
  10   5  -5   54.99    7.70
  10   5  -5   50.19   13.90
  10   5  -5   51.89    8.00
  11   5  -5    5.70   14.30
  11   5  -5   14.50    4.90
  11   5  -5    3.40   10.00
  11   5  -5   12.10    6.50
  12   5  -5   50.99   14.20
  12   5  -5   56.79    8.70
  12   5  -5   57.69   10.50
  12   5  -5   48.60   18.80
  10  -5   6    7.50   13.00
 -10   5  -6   -0.90    6.70
 -10   5  -6   -8.40   14.90
   9  -5   6   47.30   14.20
  -9   5  -6   46.00    9.00
   8  -5   6   -0.10   10.50
  -8   5  -6    5.40   10.30
  -8   5  -6   -2.00    4.50
   7  -5   6   34.00   11.30
  -7   5  -6   22.60    5.40
  -7   5  -6   14.20    9.40
   6  -5   6    8.20    3.60
   6  -5   6   26.10    9.90
  -6   5  -6    5.40    8.30
  -6   5  -6    7.80    4.90
   5  -5   6   84.69   13.90
   5  -5   6   78.29   10.10
  -5   5  -6   72.69   12.70
  -5   5  -6   80.49   10.60
   4  -5   6  155.68   17.10
   4  -5   6  172.18   20.60
  -4   5  -6  160.68   20.20
  -4   5  -6  161.78   17.30
   3  -5   6   49.60    8.00
  -3   5  -6   68.59    8.80
   2  -5   6   30.70    5.00
  -2   5  -6   35.10    5.30
   1  -5   6   32.10    5.40
  -1   5  -6   34.50    9.00
  -1   5  -6   28.60    4.90
   0  -5   6  331.97   35.10
   0  -5   6  352.16   33.10
   0   5  -6  373.06   33.30
   0   5  -6  331.87   34.80
  -1  -5   6  665.73   68.39
  -1  -5   6  762.22   67.19
   1   5  -6  697.13   67.69
   1   5  -6  764.32   67.19
   1   5  -6  698.23   68.39
  -2  -5   6  849.91   81.39
  -2  -5   6  822.92   82.59
   2   5  -6  950.90   82.89
   2   5  -6  872.11   82.29
  -3  -5   6   29.60    8.70
   3   5  -6   23.00    8.10
   3   5  -6   30.40    6.30
  -4  -5   6  191.98   21.60
   4   5  -6  183.38   20.40
   4   5  -6  192.58   20.80
  -5  -5   6  202.28   21.50
   5   5  -6  146.29   19.70
   5   5  -6  193.78   20.60
  -6  -5   6  209.78   22.00
   6   5  -6  198.88   20.80
   6   5  -6  147.69   20.30
   7   5  -6   44.70    9.50
   7   5  -6   55.79   11.40
   8   5  -6    2.60    7.70
   9   5  -6   43.60   12.10
  10   5  -6  114.99   18.90
  11   5  -6   17.20   13.20
  12   5  -6   15.80   16.80
  12   5  -6   12.50   12.50
  10  -5   7    0.50   15.70
 -10   5  -7   16.00    7.20
   9  -5   7   25.50   13.90
  -9   5  -7   -3.30   15.00
  -9   5  -7    4.80    6.00
  -8   5  -7   22.20    6.50
   7  -5   7   60.99   15.00
  -7   5  -7   51.09   12.90
   6  -5   7   38.50    6.40
   6  -5   7   31.30   12.60
  -6   5  -7   24.50    6.20
  -6   5  -7   29.40   12.20
   5  -5   7    1.30   11.30
   5  -5   7    3.90    3.80
  -5   5  -7    1.20    4.30
  -5   5  -7   -7.60    8.60
   4  -5   7    1.20    3.50
   4  -5   7    3.70   10.80
  -4   5  -7    3.00    9.60
  -4   5  -7    4.20    3.90
   3  -5   7   30.40    6.90
  -3   5  -7   33.10    6.20
  -3   5  -7   54.29   12.50
   2  -5   7   83.89   16.70
   2  -5   7  113.29   12.40
  -2   5  -7  125.59   12.80
  -2   5  -7  102.29   17.10
   1  -5   7   17.00    9.90
   1  -5   7   23.10    4.10
  -1   5  -7   25.40    4.50
  -1   5  -7   16.80    9.30
   0  -5   7    5.10    2.70
   0  -5   7   -7.10    8.80
   0   5  -7    5.30    3.10
   0   5  -7   -2.20    7.10
  -1  -5   7    0.00    2.30
  -1  -5   7   -9.30    7.70
   1   5  -7   -6.50    5.00
   1   5  -7   -4.90    7.20
   1   5  -7   -1.20    2.50
  -2  -5   7  197.18   19.40
  -2  -5   7  216.48   22.40
   2   5  -7  221.98   19.50
   2   5  -7  181.08   21.30
   2   5  -7  181.68   21.90
  -3  -5   7  160.48   18.20
   3   5  -7  131.29   16.90
   4   5  -7   25.40    8.50
   4   5  -7   23.70    7.50
  -5  -5   7   51.39   11.50
   5   5  -7   61.39   11.80
  -6  -5   7   30.40    9.90
   6   5  -7   16.70    9.10
   6   5  -7    2.60    6.90
  -7  -5   7   32.10   11.80
   7   5  -7   14.50    7.60
   9   5  -7   15.50    9.80
  10   5  -7  -14.60    9.90
  10   5  -7   17.20   16.20
  11   5  -7   10.40   12.00
   9  -5   8    7.50   17.50
  -9   5  -8   -1.90    6.60
   8  -5   8   49.90   18.20
  -8   5  -8   62.79   10.20
  -8   5  -8   19.90   18.20
   7  -5   8   47.40   15.50
   7  -5   8   73.99   10.90
  -7   5  -8   77.29   11.90
   6  -5   8   17.30   14.20
   6  -5   8   41.60    7.90
  -6   5  -8   29.70   13.70
  -6   5  -8   40.30    7.50
   5  -5   8   41.60   14.30
   5  -5   8   45.00    7.70
  -5   5  -8   63.19    8.60
  -5   5  -8   58.59   14.80
   4  -5   8    9.30   12.10
   4  -5   8   22.10    5.80
  -4   5  -8   17.90   11.40
  -4   5  -8   15.20    5.20
   3  -5   8  287.47   29.00
   3  -5   8  280.87   32.10
  -3   5  -8  297.87   33.50
  -3   5  -8  292.47   29.20
   2  -5   8  151.98   16.70
   2  -5   8  150.68   21.10
  -2   5  -8  141.49   16.30
  -2   5  -8  149.19   20.90
   1  -5   8   11.50   10.70
   1  -5   8   -2.20    3.10
  -1   5  -8   -6.30    8.20
   0  -5   8   67.59   13.10
   0  -5   8   44.50    7.50
   0   5  -8   53.09    7.10
   0   5  -8   44.90   10.40
  -1  -5   8   -5.10    8.20
  -1  -5   8    4.90    3.00
   1   5  -8    3.40    3.50
   1   5  -8    6.70    5.50
   1   5  -8  -10.10    7.40
  -2  -5   8   70.69    8.40
  -2  -5   8   68.29   13.50
   2   5  -8   74.69   11.80
   2   5  -8   66.49   10.50
   2   5  -8   74.39    8.70
  -3  -5   8  139.19   16.30
   3   5  -8  110.09   15.40
   3   5  -8   91.99   14.90
  -4  -5   8   12.20    8.80
   4   5  -8   -7.30    7.40
   4   5  -8   -4.60    6.50
  -5  -5   8   69.89   13.80
   5   5  -8   37.90   10.00
   5   5  -8   41.50    9.50
  -6  -5   8   15.60   11.30
   6   5  -8   24.00    8.80
   6   5  -8   26.90   10.00
  -7  -5   8   39.20   14.80
   8   5  -8   -2.30    8.60
   9   5  -8    7.30    9.40
  10   5  -8  -11.20   10.50
  11   5  -8   -5.10   10.60
   8  -5   9   10.50   18.20
  -8   5  -9    0.90    6.90
   7  -5   9   21.30    8.80
   7  -5   9  -12.40   16.50
  -7   5  -9    4.30   17.10
  -7   5  -9   -5.90    5.90
   6  -5   9  -11.10   15.30
   6  -5   9   -8.40   10.10
  -6   5  -9    2.00    5.50
   5  -5   9   -0.60    4.60
   5  -5   9   -0.90   17.50
  -5   5  -9   -1.90    7.70
  -5   5  -9   -8.90   13.80
   4  -5   9   -7.50   11.20
   4  -5   9   -5.20    4.70
  -4   5  -9    3.00   13.70
  -4   5  -9    1.10    4.70
   3  -5   9   -2.20   12.50
   3  -5   9   12.30    4.70
  -3   5  -9  -13.00   12.10
  -3   5  -9    9.70    5.30
   2  -5   9    4.20   12.70
   2  -5   9   12.80    4.70
  -2   5  -9    2.20    9.90
  -2   5  -9    9.40    4.50
   1  -5   9   11.50    4.20
   1  -5   9  -16.70   11.60
  -1   5  -9    3.30    4.30
   0  -5   9   49.60    7.30
   0  -5   9   45.80   13.90
   0   5  -9   53.99    7.50
  -1  -5   9   -2.90    3.20
   1   5  -9    3.20    5.80
   1   5  -9    1.80    3.80
   1   5  -9   -4.60    8.40
  -2  -5   9   15.40    4.00
  -2  -5   9    6.40    9.90
   2   5  -9   10.80    6.80
   2   5  -9   -5.40    8.10
   2   5  -9   18.90    3.90
   3   5  -9    3.50    8.00
   3   5  -9   -2.40    6.10
  -4  -5   9   -4.80    9.40
   4   5  -9   -1.00    6.70
   4   5  -9   -7.90    8.60
  -5  -5   9   33.60   12.30
   5   5  -9    0.40    9.10
   5   5  -9   19.30    8.90
   6   5  -9    0.40    8.40
  -7  -5   9   22.80   13.20
   7   5  -9   11.50    8.90
  -8  -5   9   36.90   15.50
   8   5  -9   38.30   10.90
   9   5  -9   -6.90    9.20
  10   5  -9   -2.60   10.80
   7  -5  10   -5.80   17.60
  -7   5 -10   -3.90    6.40
   6  -5  10   -3.70   15.90
   6  -5  10    8.50    7.50
  -6   5 -10    2.00    5.90
  -6   5 -10    6.50   19.40
   5  -5  10   26.10   16.40
  -5   5 -10   26.30    7.30
   4  -5  10   37.90    8.10
   4  -5  10   16.10   15.30
  -4   5 -10   54.09   11.40
   3  -5  10    7.90    5.70
   3  -5  10    0.90   17.50
  -3   5 -10   -2.20   14.40
  -3   5 -10    7.10    5.60
   2  -5  10   16.60   14.20
   2  -5  10   15.40    5.80
  -2   5 -10   28.90   12.80
  -2   5 -10   19.80    6.40
   1  -5  10    1.60    4.90
   1  -5  10   26.90   14.10
  -1   5 -10   10.30   10.80
  -1   5 -10   -1.90    4.70
   0  -5  10   61.59   10.30
   0  -5  10   97.59   16.60
   0   5 -10   51.59    9.50
   0   5 -10   62.89   10.50
   0   5 -10   76.39   14.10
  -1  -5  10   90.49   11.60
  -1  -5  10   99.29   16.60
   1   5 -10   83.09   16.30
   1   5 -10   89.19   11.70
   1   5 -10   72.69   12.00
  -2  -5  10   51.99   13.00
  -2  -5  10   57.39    7.20
   2   5 -10   53.29    7.20
   2   5 -10   39.60    9.50
  -3  -5  10   57.69   13.10
   3   5 -10   41.00   10.30
   3   5 -10   53.69    7.90
   3   5 -10   31.80   11.20
   4   5 -10   19.40   10.60
   4   5 -10   30.00    9.40
  -5  -5  10  -18.20   12.30
   5   5 -10   -8.50    7.70
  -6  -5  10   23.30   13.60
   6   5 -10   11.60    9.50
  -7  -5  10  -17.40   13.10
   7   5 -10  -11.50    8.90
  -8  -5  10   17.80   14.00
   8   5 -10   -2.40    9.40
   9   5 -10    2.50   10.70
  10   5 -10   -0.10   11.80
   6  -5  11   10.90   17.60
  -6   5 -11   23.40    9.10
   5  -5  11   37.70    9.40
   5  -5  11   15.90   18.20
  -5   5 -11   56.09   26.90
  -5   5 -11   30.30    8.80
   4  -5  11   23.80   15.40
  -4   5 -11   26.00    7.50
  -4   5 -11   18.60   19.60
   3  -5  11   -0.40    6.10
   3  -5  11   -7.00   14.10
  -3   5 -11    7.70    6.50
   2  -5  11   -1.20    5.10
   2  -5  11   -1.30   13.80
  -2   5 -11   -3.80    6.10
   1  -5  11   99.19   18.40
   1  -5  11   76.79   13.20
  -1   5 -11   74.69   11.00
   0  -5  11   79.99   10.20
   0   5 -11   53.19   10.20
   0   5 -11   60.39   18.40
   0   5 -11   91.29   10.60
  -1  -5  11   59.89   15.40
  -1  -5  11   48.50    7.50
   1   5 -11   32.10   13.20
   1   5 -11   45.20    7.60
  -2  -5  11   44.10   14.00
  -2  -5  11   28.40    6.20
   2   5 -11    1.10   17.00
   2   5 -11   28.40    6.30
   2   5 -11   25.00    8.90
  -3  -5  11    9.80   12.40
   3   5 -11   12.50    4.80
   3   5 -11   17.80    9.00
  -4  -5  11   45.90   14.40
  -5  -5  11   40.00   13.70
   5   5 -11    9.80    9.70
  -6  -5  11   20.30   15.10
   6   5 -11  -12.40    9.70
  -7  -5  11  -22.90   15.20
   7   5 -11   -2.00   11.10
  -8  -5  11   59.69   17.00
   8   5 -11   15.80   11.60
  -9  -5  11    9.70   17.00
   9   5 -11   19.20   12.70
   5  -5  12  -26.60   18.50
  -5   5 -12    3.40    7.50
   4  -5  12   -3.40   18.10
   4  -5  12    6.80    8.50
  -4   5 -12   19.10    8.60
   3  -5  12   72.09   19.10
  -3   5 -12   43.60    9.70
   2  -5  12   11.30   16.30
   2  -5  12   19.60    7.60
  -2   5 -12   14.10    6.90
  -2   5 -12   -7.40   16.50
   1  -5  12   15.90    7.80
   1  -5  12   25.00   16.00
  -1   5 -12   24.50   15.20
  -1   5 -12   16.90    7.40
   0  -5  12   29.90   13.90
   0  -5  12    4.70    6.40
   0   5 -12  -10.10   12.50
   0   5 -12    3.50    6.20
  -1  -5  12   11.70   10.30
  -1  -5  12  -15.60   12.90
   1   5 -12  -10.60    7.10
   1   5 -12   11.70    6.00
  -2  -5  12   -6.40    5.80
  -2  -5  12   -9.90   12.90
   2   5 -12   -1.60    7.60
   2   5 -12  -21.20   12.50
   2   5 -12   -1.90    5.50
  -3  -5  12   36.50   14.70
  -3  -5  12   33.10    7.20
   3   5 -12    9.40   13.60
   3   5 -12   28.00    6.40
   3   5 -12   20.10    9.60
   4   5 -12    1.10   13.10
   4   5 -12    8.60    9.50
  -5  -5  12   47.70   15.10
   5   5 -12   -1.00    9.90
  -6  -5  12   46.70   17.40
   6   5 -12   -1.40   11.00
  -7  -5  12   19.90   18.40
   7   5 -12    0.50   12.10
  -8  -5  12   43.70   19.30
   3  -5  13   -5.10   10.20
   3  -5  13   -2.40   21.40
  -3   5 -13    6.60    8.80
   2  -5  13  -11.40   18.70
  -2   5 -13    2.80    7.90
   1  -5  13   22.70   17.60
   1  -5  13   -1.50    8.40
  -1   5 -13    4.40    7.40
   0  -5  13   15.20    8.00
   0  -5  13   22.10   14.50
   0   5 -13   13.10    7.80
   0   5 -13   -6.00   10.80
  -1  -5  13    2.90    8.40
  -1  -5  13   -2.10   14.60
   1   5 -13    6.20    6.80
   1   5 -13   -3.80    8.10
  -2  -5  13   -8.70    6.80
  -2  -5  13  -13.80   13.20
   2   5 -13   -4.70    8.70
   2   5 -13    0.30    6.10
  -3  -5  13    1.20   15.60
   3   5 -13   10.90    9.20
   3   5 -13    6.00    6.90
  -4  -5  13   53.79   18.00
  -5  -5  13   51.09   16.90
   5   5 -13    0.30   11.20
  -6  -5  13   38.80   19.20
   6   5 -13   -3.60   11.50
  -1  -5  14  -18.00   17.40
  -2  -5  14   -0.70   16.20
  -6   6  13   87.39   24.40
   5  -6 -13    6.30   10.10
  -5   6  13    9.20   18.10
  -5   6  13   19.60   15.70
   4  -6 -13   36.40   10.60
  -4   6  13   32.50   15.70
  -4   6  13   10.60   13.40
   3  -6 -13   10.40   10.10
   3  -6 -13   22.40   22.50
  -3   6  13    7.60   13.10
  -3   6  13   22.00   15.10
   2  -6 -13   -1.90    8.70
   2  -6 -13    4.70   20.90
  -2   6  13    1.30   11.90
  -2   6  13   12.60   13.70
   1  -6 -13    3.30    9.40
  -1   6  13  -12.30   13.50
  -1   6  13    6.60   11.20
   0  -6 -13   22.20   16.70
   0  -6 -13   19.80    9.60
   0   6  13    8.30   13.80
  -1  -6 -13   33.30   11.10
  -1  -6 -13   -0.10   16.20
   1   6  13    5.10   12.60
   1   6  13   10.30   13.50
  -2  -6 -13   23.10   10.00
   2   6  13   -2.50   14.80
   3   6  13   -2.10   14.30
   7  -6 -12    0.90    8.30
  -7   6  12    8.80   20.90
   6  -6 -12   -0.20    8.80
  -6   6  12   35.00   19.30
  -6   6  12   -4.20   11.50
   5  -6 -12   10.80    8.70
   5  -6 -12   22.50   23.60
  -5   6  12   22.50   13.00
  -5   6  12   26.80   15.50
   4  -6 -12   27.30   16.10
   4  -6 -12   57.79   10.70
  -4   6  12   38.20   12.40
  -4   6  12   58.89   15.00
   3  -6 -12   29.40    9.80
   3  -6 -12    6.40   13.80
  -3   6  12   18.30   14.40
  -3   6  12   16.70   11.10
   2  -6 -12   -3.50    8.20
   2  -6 -12   28.10   17.20
  -2   6  12   11.30    9.90
  -2   6  12   15.20   12.80
   1  -6 -12   26.80    9.80
   1  -6 -12   19.30   16.70
   1  -6 -12   39.20   14.70
  -1   6  12   28.20   14.40
  -1   6  12   27.90   10.20
   0  -6 -12  150.68   26.30
   0  -6 -12  165.78   24.70
   0   6  12  137.39   23.60
   0   6  12  163.08   23.80
  -1  -6 -12   49.60   15.30
  -1  -6 -12   80.89   12.00
  -1  -6 -12   53.69   24.50
   1   6  12   72.39   16.50
  -2  -6 -12    1.30   13.50
  -2  -6 -12   13.80    9.00
   2   6  12    8.70   11.20
   2   6  12   20.10   12.90
  -3  -6 -12   16.00    8.60
   3   6  12   -3.90   13.50
   3   6  12   -3.30   11.50
  -4  -6 -12   33.30   10.00
   4   6  12   11.30   14.60
   5   6  12   82.59   18.20
   9  -6 -11   20.90   14.60
  -9   6  11    3.00   21.30
   8  -6 -11    4.40   14.70
   8  -6 -11    9.70    8.20
  -8   6  11   -1.40   18.50
   7  -6 -11   40.60   19.20
   7  -6 -11   23.00    8.30
  -7   6  11  -13.60   16.50
   6  -6 -11   18.30   17.00
   6  -6 -11   21.30    8.00
  -6   6  11   23.60   15.70
  -6   6  11   18.40   11.00
   5  -6 -11   29.10    8.40
   5  -6 -11   33.40   12.90
  -5   6  11   51.79   15.00
  -5   6  11   26.50   10.80
   4  -6 -11   18.50   12.40
   4  -6 -11   11.30    7.70
  -4   6  11    0.40    8.40
   3  -6 -11  107.89   20.30
   3  -6 -11   91.29   13.50
  -3   6  11  100.59   14.50
  -3   6  11   98.89   21.10
   2  -6 -11  100.59   18.30
   2  -6 -11   42.50   13.80
  -2   6  11   60.19   14.50
  -2   6  11   73.79   11.80
   1  -6 -11  122.39   18.20
   1  -6 -11  122.59   20.30
  -1   6  11  112.49   19.10
  -1   6  11  136.49   18.80
   0  -6 -11   -2.60    7.70
   0  -6 -11    6.10   11.20
   0  -6 -11  -11.50   10.90
   0   6  11    4.00   11.60
   0   6  11   -4.20    7.70
  -1  -6 -11   36.30    9.60
  -1  -6 -11   31.40   12.10
  -1  -6 -11   41.70   14.10
   1   6  11   30.50   10.00
   1   6  11   29.90   12.80
  -2  -6 -11   39.70   13.90
  -2  -6 -11   62.99   10.90
   2   6  11   65.19   12.60
   2   6  11   79.59   14.70
  -3  -6 -11  125.19   23.60
  -3  -6 -11  101.69   17.60
  -4  -6 -11  101.39   16.40
   4   6  11   93.29   15.00
   4   6  11  130.79   20.50
  -5  -6 -11   27.50    9.50
   5   6  11   48.60   14.40
  -6  -6 -11   -1.10    8.10
   6   6  11   49.60   16.10
  10  -6 -10   23.60   15.50
   9  -6 -10   52.29   16.90
   9  -6 -10   29.50    8.70
  -9   6  10   28.10   18.70
   8  -6 -10   68.39   10.10
   8  -6 -10   48.30   22.20
   8  -6 -10   63.99   14.80
  -8   6  10   43.10   17.70
   7  -6 -10   86.19   11.60
   7  -6 -10   86.59   19.00
  -7   6  10   60.69   17.80
   6  -6 -10    4.10   13.10
   6  -6 -10   -4.30    5.80
  -6   6  10    9.90    8.30
  -6   6  10   19.10   13.80
   5  -6 -10    8.90   12.60
   5  -6 -10   11.80    6.40
  -5   6  10   29.10   15.30
  -5   6  10    6.40    8.10
   4  -6 -10   33.70   11.50
   4  -6 -10   59.89    9.00
  -4   6  10   46.00   12.60
  -4   6  10   22.80   16.90
   3  -6 -10  103.49   14.60
   3  -6 -10   83.29   15.70
  -3   6  10   94.99   19.80
  -3   6  10   83.69   12.70
   2  -6 -10   50.49    9.40
   2  -6 -10   55.39   14.80
  -2   6  10   45.70    9.60
  -2   6  10   37.90   12.80
   1  -6 -10  -10.60    9.10
   1  -6 -10   21.40    7.00
   1  -6 -10    5.40   10.90
  -1   6  10    4.00   12.00
  -1   6  10    9.70    6.90
   0  -6 -10    1.70    9.60
   0  -6 -10   -1.60    6.40
   0  -6 -10  -14.80   10.10
   0   6  10  -15.70   12.10
   0   6  10   -8.30    6.50
  -1  -6 -10  110.79   18.30
  -1  -6 -10   90.59   18.40
  -1  -6 -10   90.89   15.20
   1   6  10   87.09   13.30
   1   6  10   95.69   18.60
  -2  -6 -10   35.80   12.10
  -2  -6 -10   26.90    7.70
  -2  -6 -10   10.80   10.40
   2   6  10   56.69   19.90
   2   6  10   24.10    8.60
  -3  -6 -10   -2.80    9.70
  -3  -6 -10   29.80   10.40
   3   6  10   23.90   12.10
   3   6  10    1.00    6.50
   4   6  10   34.30   13.00
  -5  -6 -10   35.70    8.40
   5   6  10   45.30   14.70
   5   6  10   35.40    9.20
  -6  -6 -10   40.70    9.20
   6   6  10   26.40   14.60
  -7  -6 -10   37.20    9.50
   7   6  10   29.70   16.10
  10  -6  -9   26.20    8.50
  10  -6  -9   38.60   14.90
  10  -6  -9   18.30   10.20
   9  -6  -9   18.40   21.00
   9  -6  -9   16.60    8.00
   9  -6  -9    5.00    6.80
   9  -6  -9   29.50   14.50
   8  -6  -9   31.60   19.40
   8  -6  -9    8.70    6.40
  -8   6   9   23.40   14.30
   7  -6  -9    0.90    6.00
   7  -6  -9   -5.50   14.30
  -7   6   9   -5.60   17.30
   6  -6  -9   -3.60   11.50
   6  -6  -9    0.80    5.50
  -6   6   9    1.90    6.90
  -6   6   9    4.20   11.80
   5  -6  -9   40.00   12.20
   5  -6  -9   33.20    7.40
  -5   6   9   54.29   12.40
  -5   6   9   44.30    8.70
   4  -6  -9   19.20    5.80
   4  -6  -9    0.30    9.30
  -4   6   9   -1.40   10.10
  -4   6   9    8.10    5.90
   3  -6  -9   52.59   11.50
   3  -6  -9   75.89   11.20
  -3   6   9   38.20    8.50
  -3   6   9   55.89   12.90
   2  -6  -9   51.49    8.10
   2  -6  -9   50.29   10.80
  -2   6   9   53.69   12.40
  -2   6   9   33.70    8.80
   1  -6  -9   -0.90    8.70
   1  -6  -9    1.60    5.40
   1  -6  -9   -3.30    8.30
  -1   6   9    1.00    5.30
  -1   6   9   -3.70   10.80
   0  -6  -9   40.20    9.80
   0  -6  -9   44.50    8.00
   0   6   9   41.10    8.00
   0   6   9   46.20   11.60
  -1  -6  -9   36.90    7.40
  -1  -6  -9   21.60    9.70
   1   6   9   33.70    7.50
   1   6   9   21.10   11.30
  -2  -6  -9   -4.30    8.50
  -2  -6  -9  -11.90    9.00
  -2  -6  -9    6.50    5.40
   2   6   9    0.50   10.10
   2   6   9   -4.10    5.30
  -3  -6  -9   29.30    7.20
  -3  -6  -9   39.80   11.50
   3   6   9   49.99   12.00
   3   6   9   42.50    8.60
  -4  -6  -9   -4.20    8.40
   4   6   9   -7.30    4.30
   4   6   9   10.70   15.30
  -5  -6  -9   54.99    9.60
   5   6   9   58.19   13.60
  -6  -6  -9   16.60    6.60
   6   6   9   27.30   12.20
   6   6   9   -1.70    5.70
  -7  -6  -9   -1.10    5.40
   7   6   9    4.60   13.70
  -8  -6  -9    9.80    7.00
   8   6   9   22.70   15.60
  11  -6  -8   12.60    8.70
  11  -6  -8   20.40   10.90
  11  -6  -8   32.00   15.80
  10  -6  -8   14.30    7.30
  10  -6  -8   17.00   19.10
  10  -6  -8   39.90   14.70
  10  -6  -8    7.80    8.70
   9  -6  -8   -4.80   17.20
   9  -6  -8    4.50    7.00
   9  -6  -8   -0.10    6.20
   9  -6  -8   -0.40   12.40
   8  -6  -8    9.90   16.10
   8  -6  -8    5.50    5.80
  -8   6   8    8.20   12.50
   7  -6  -8   41.90   15.30
   7  -6  -8   43.10    7.30
  -7   6   8   22.90   11.50
   6  -6  -8    3.70    5.10
   6  -6  -8  -15.40   10.40
  -6   6   8    3.80    5.80
  -6   6   8   -6.70    9.90
   5  -6  -8   51.29   11.20
   5  -6  -8   27.70    6.40
  -5   6   8   50.29   10.60
  -5   6   8   31.10    7.20
   4  -6  -8   90.19   13.20
  -4   6   8  103.49   16.40
  -4   6   8  119.39   13.80
   3  -6  -8  147.99   15.70
   3  -6  -8  160.38   18.00
  -3   6   8  116.79   15.90
  -3   6   8  112.19   18.80
   2  -6  -8   15.80    5.80
  -2   6   8   18.80    5.60
  -2   6   8   24.00    9.90
   1  -6  -8    2.70    4.10
   1  -6  -8    0.60    7.30
  -1   6   8   -1.30    8.90
  -1   6   8    1.70    4.90
   0  -6  -8   34.90   10.20
   0  -6  -8   41.10    9.20
   0   6   8   33.30   11.20
  -1  -6  -8  117.39   16.20
  -1  -6  -8  106.39   15.60
   1   6   8   78.29   15.80
  -2  -6  -8   10.10    9.20
  -2  -6  -8    5.50    8.30
  -2  -6  -8   14.90    5.50
   2   6   8   15.40    5.20
   2   6   8   25.30   10.70
  -3  -6  -8   57.79    9.10
  -3  -6  -8   43.60   10.80
   3   6   8   47.90    8.30
  -4  -6  -8   16.30    9.10
  -4  -6  -8   12.20    5.20
   4   6   8   31.20   10.60
   4   6   8   17.50    5.60
  -5  -6  -8   19.50    7.00
   5   6   8   16.30   12.60
   5   6   8   10.10    6.40
  -6  -6  -8   19.90    5.90
   6   6   8   31.40   11.00
   7   6   8   26.20   11.30
  -8  -6  -8   -0.80    5.70
   8   6   8   17.50   13.00
  -9  -6  -8    1.10    6.10
   9   6   8    7.20   14.30
  11  -6  -7   11.50   23.70
  11  -6  -7   11.70   15.20
  11  -6  -7   -1.00    7.30
  11  -6  -7    0.20    9.40
  10  -6  -7   37.10   14.40
  10  -6  -7   19.70   20.60
  10  -6  -7   35.00    8.90
  10  -6  -7   28.10    7.80
   9  -6  -7   42.70   12.60
   9  -6  -7   31.90    7.10
   9  -6  -7   29.30    7.80
   9  -6  -7   42.20   16.50
   8  -6  -7   54.79   14.50
   8  -6  -7   66.19   10.70
   7  -6  -7   -4.50    4.60
   7  -6  -7    7.80   12.30
  -7   6   7   19.00    9.60
   6  -6  -7  -12.40   10.00
   6  -6  -7   -3.80    4.40
  -6   6   7    1.80    8.50
   5  -6  -7    6.30    8.90
   5  -6  -7   11.80    4.50
  -5   6   7    7.70    4.90
  -5   6   7    9.40    8.50
   4  -6  -7   21.90    5.30
  -4   6   7   19.60    8.50
  -4   6   7   32.80    6.20
  -3   6   7   76.79   14.80
   2  -6  -7  302.67   33.70
   2  -6  -7  365.16   32.70
  -2   6   7  342.77   32.70
  -2   6   7  324.37   34.30
   1  -6  -7   53.19   10.80
   0  -6  -7   -1.60    7.40
   0  -6  -7    7.70    6.60
   0  -6  -7   11.20    4.20
   0   6   7   14.30    4.40
   0   6   7   -8.90    8.90
  -1  -6  -7   11.60   11.00
  -1  -6  -7   -0.80    6.20
  -1  -6  -7    4.10    3.90
   1   6   7   -4.20    9.00
   1   6   7    7.60    3.80
  -2  -6  -7   60.09    8.80
  -2  -6  -7   78.09   13.30
  -2  -6  -7   43.00    9.80
   2   6   7   79.59   14.10
   2   6   7   46.80    7.90
  -3  -6  -7  393.66   33.90
  -3  -6  -7  367.66   35.00
  -3  -6  -7  283.57   34.40
   3   6   7  327.17   35.10
   3   6   7  334.97   33.50
  -4  -6  -7  137.39   16.60
  -4  -6  -7  156.68   18.40
   4   6   7  127.99   16.60
   4   6   7  173.68   19.60
  -5  -6  -7  137.09   14.80
  -5  -6  -7  120.99   17.20
   5   6   7  114.79   16.90
   5   6   7  106.09   14.50
  -6  -6  -7   83.89   12.40
   6   6   7   67.89   14.90
  -7  -6  -7   46.10    8.00
   7   6   7   62.69   13.90
  -8  -6  -7   80.59   12.70
   8   6   7   76.99   14.80
   8   6   7   48.30    8.40
  -9  -6  -7   50.59    8.60
   9   6   7   43.30   15.40
 -10  -6  -7   -3.10    7.60
  10   6   7   27.00   16.00
  12  -6  -6   39.00   17.60
  12  -6  -6   44.30   10.40
  12  -6  -6   27.50   11.20
  11  -6  -6   12.80   19.60
  11  -6  -6    5.40    8.50
  11  -6  -6    4.20    7.30
  11  -6  -6   -5.30   12.70
  10  -6  -6   33.10    9.00
  10  -6  -6   41.80    8.60
  10  -6  -6   59.89   13.90
   9  -6  -6    6.40    5.70
   9  -6  -6    6.60    6.60
   9  -6  -6   37.40   15.20
   8  -6  -6   43.20    7.80
   8  -6  -6   56.29   15.10
   8  -6  -6   55.39    8.20
   7  -6  -6  219.78   25.10
   7  -6  -6  201.48   21.50
  -7   6   6  196.58   24.20
   6  -6  -6   38.60   10.20
  -6   6   6   65.19   12.10
  -5   6   6   74.39   11.00
  -5   6   6   93.09   14.10
   4  -6  -6  229.38   24.90
   4  -6  -6  286.47   26.80
  -4   6   6  210.68   26.30
  -4   6   6  280.17   25.20
   3  -6  -6  342.97   39.30
   3  -6  -6  411.26   38.20
  -3   6   6  441.46   38.40
   2  -6  -6  926.61   88.09
   2  -6  -6  991.40   88.89
  -2   6   6  924.61   88.09
  -2   6   6  911.71   88.99
   1  -6  -6  311.37   28.80
   1  -6  -6  271.77   28.30
  -1   6   6  238.88   28.90
   0  -6  -6  210.98   22.80
   0  -6  -6  194.08   21.70
   0   6   6  210.98   23.10
  -1  -6  -6  331.87   30.10
  -1  -6  -6  286.17   30.30
  -1  -6  -6  312.57   31.10
   1   6   6  274.67   30.80
   1   6   6  314.07   29.80
  -2  -6  -6  262.77   26.00
  -2  -6  -6  268.57   24.80
  -2  -6  -6  224.38   25.20
   2   6   6  226.18   25.90
   2   6   6  243.48   24.60
  -3  -6  -6  195.98   21.00
  -3  -6  -6  174.98   19.70
  -3  -6  -6  165.58   20.60
   3   6   6  217.78   21.50
   3   6   6  176.08   19.60
  -4  -6  -6   16.80    4.80
   4   6   6   41.30    8.80
   4   6   6   27.00    6.10
  -5  -6  -6   30.20    8.40
  -5  -6  -6   27.30    5.70
   5   6   6   30.90    6.70
   5   6   6   41.50    9.60
  -6  -6  -6   28.20    9.00
  -6  -6  -6   28.50    5.50
   6   6   6   35.40   10.40
   6   6   6   23.00    5.20
  -7  -6  -6   92.89   13.60
   7   6   6   68.99   10.60
  -8  -6  -6    2.10    5.00
   8   6   6   -2.70    3.90
   8   6   6  -10.70   10.70
  -9  -6  -6    2.10    5.50
   9   6   6   13.30   11.50
   9   6   6   -6.10    5.30
 -10  -6  -6   -0.80    6.70
  10   6   6   -4.10   12.40
  12  -6  -5    6.60    9.40
  12  -6  -5    2.70   15.10
  12  -6  -5    8.80   14.50
  12  -6  -5   18.30   34.00
  12  -6  -5    6.70   19.00
  11  -6  -5   14.50    8.50
  11  -6  -5    7.70   13.40
  11  -6  -5   -0.10   16.00
  11  -6  -5    5.30    6.70
  11  -6  -5    9.60   21.80
  10  -6  -5   44.80   19.00
  10  -6  -5   33.10    7.20
  10  -6  -5   37.80    8.60
  10  -6  -5   44.30   16.20
   9  -6  -5   88.59   17.40
   9  -6  -5   48.50    8.40
   9  -6  -5   59.09   15.30
   9  -6  -5   48.20    8.70
   8  -6  -5  199.68   25.60
   8  -6  -5  282.47   28.30
   8  -6  -5  237.48   24.80
   7  -6  -5    2.90    9.80
   7  -6  -5   -1.00    3.90
  -6   6   5   11.50    7.60
   5  -6  -5  309.97   27.10
   5  -6  -5  264.97   28.60
  -5   6   5  253.77   28.50
   4  -6  -5  136.79   12.30
   4  -6  -5   99.99   14.90
  -4   6   5   90.19   13.90
   3  -6  -5  221.78   24.90
   3  -6  -5  231.78   23.50
  -3   6   5  262.07   23.60
  -2   6   5  135.79   16.60
   1  -6  -5  124.49   15.10
  -1   6   5  173.18   17.20
  -1   6   5  137.29   15.20
   0  -6  -5   34.70    6.60
   0  -6  -5   41.60    8.60
   0   6   5   32.00    5.50
   0   6   5   42.80    8.90
  -1  -6  -5   27.70    5.70
  -1  -6  -5   44.70    9.50
  -1  -6  -5   32.20    6.60
   1   6   5   31.60    5.70
   1   6   5   40.50    8.40
  -2  -6  -5   -3.00    3.40
  -2  -6  -5    1.50    5.60
  -2  -6  -5   -4.00    5.00
   2   6   5   -5.10    6.60
   2   6   5   -2.90    3.10
  -3  -6  -5   85.19   10.90
  -3  -6  -5   69.89   10.80
  -3  -6  -5   76.19   10.10
   3   6   5   64.69    9.90
   3   6   5   65.89   10.60
   3   6   5   75.49   11.80
  -4  -6  -5    9.50    4.10
  -4  -6  -5   17.30    6.00
  -4  -6  -5   26.80    9.40
   4   6   5    6.90    4.00
  -5  -6  -5   -3.10    3.50
  -5  -6  -5    1.30    6.10
   5   6   5   -4.60    3.00
  -6  -6  -5    2.50    3.60
  -6  -6  -5    8.30    6.80
   6   6   5    2.90    3.00
   6   6   5    4.30    8.60
  -7  -6  -5    4.30    8.70
  -7  -6  -5   -4.70    4.00
   7   6   5    2.60    3.10
   7   6   5    4.30    8.60
   8   6   5   22.40    5.30
   8   6   5   15.50   11.00
  -9  -6  -5    5.30    5.30
   9   6   5    7.10    5.70
   9   6   5    1.50   11.00
 -10  -6  -5    7.80    7.50
  10   6   5   19.70   12.20
  10   6   5   10.00    8.60
 -11  -6  -5   17.30    8.30
  11   6   5   -1.30   13.40
  12  -6  -4  -12.00   15.00
  12  -6  -4  -12.40   22.70
  12  -6  -4   -1.20   13.80
  12  -6  -4    2.60    9.50
  12  -6  -4    9.90    8.00
  11  -6  -4   24.90   14.00
  11  -6  -4   34.40   17.30
  11  -6  -4   19.60    8.60
  11  -6  -4   20.70   19.80
  11  -6  -4   35.20    7.80
  10  -6  -4    8.60    6.90
  10  -6  -4  -14.20   13.70
  10  -6  -4   12.10    5.90
  10  -6  -4    2.20   15.30
  10  -6  -4   28.50   11.90
   9  -6  -4   19.60    9.70
   9  -6  -4  -19.40   13.90
   9  -6  -4   10.60    4.80
   9  -6  -4    9.30    5.50
   8  -6  -4   -9.20   11.50
   8  -6  -4   16.10    9.30
   8  -6  -4    0.80    4.20
   7  -6  -4   -2.80    9.60
   7  -6  -4   -3.10    3.40
   6  -6  -4   52.69   10.80
   6  -6  -4   56.59    8.40
   5  -6  -4   81.89   10.00
   5  -6  -4   84.09   12.20
   4  -6  -4   -3.70    2.40
  -4   6   4    2.10    3.10
   3  -6  -4   99.09   12.40
  -3   6   4   92.29   12.10
   2  -6  -4   19.30    6.00
   2  -6  -4   12.60    3.50
  -2   6   4   19.80    3.60
  -2   6   4   12.60    5.50
   1  -6  -4   65.09    8.80
   1  -6  -4   42.80    7.40
   1  -6  -4   59.89    8.40
  -1   6   4   54.59    9.00
  -1   6   4   45.30    6.90
   0  -6  -4   23.00    6.60
   0  -6  -4   23.70    5.10
   0  -6  -4   12.20    3.60
   0   6   4   18.30    3.80
   0   6   4   26.70    7.40
  -1  -6  -4   26.80    4.60
  -1  -6  -4   17.50    5.60
  -1  -6  -4   31.70    6.60
   1   6   4   23.60    4.40
   1   6   4   25.30    6.60
   1   6   4   15.90    5.60
  -2  -6  -4    1.10    5.30
  -2  -6  -4   -1.50    5.20
  -2  -6  -4    8.40    3.00
   2   6   4   -3.80    4.60
   2   6   4    8.90    3.60
   2   6   4   -5.00    5.40
  -3  -6  -4  155.48   16.80
  -3  -6  -4  149.59   16.70
  -3  -6  -4  179.78   16.70
   3   6   4  140.79   16.60
   3   6   4  187.98   16.80
   3   6   4  144.69   17.10
  -4  -6  -4   45.20    9.10
  -4  -6  -4   35.90    8.00
  -4  -6  -4   35.50    6.10
   4   6   4   56.19    8.90
   4   6   4   39.20    6.00
   4   6   4   54.29    9.80
  -5  -6  -4   -8.20    5.00
  -5  -6  -4   -4.00    2.80
  -5  -6  -4   -7.50    5.10
   5   6   4   -4.80    2.40
  -6  -6  -4    2.30    3.20
  -6  -6  -4   11.90    6.70
   6   6   4    2.80    3.10
   6   6   4  -11.10    7.60
   6   6   4   -3.30    8.00
  -7  -6  -4   34.70    6.20
  -7  -6  -4   26.20    8.20
   7   6   4   24.40    5.20
   7   6   4   10.10    9.60
  -8  -6  -4    5.30    4.40
   8   6   4  -14.40   10.00
   8   6   4    3.80    4.00
  -9  -6  -4   94.79   14.40
   9   6   4  108.49   20.10
 -10  -6  -4  125.39   16.60
  10   6   4  105.19   17.60
  10   6   4  107.69   21.70
 -11  -6  -4   24.70    9.10
  11   6   4   25.50   14.80
  12  -6  -3    0.90    8.20
  12  -6  -3   23.00   13.40
  12  -6  -3   23.40    9.50
  12  -6  -3   28.00   16.80
  12  -6  -3   26.50   23.30
  11  -6  -3   35.10   18.20
  11  -6  -3   46.30   12.90
  11  -6  -3   24.50    7.80
  11  -6  -3   48.00   26.40
  11  -6  -3   19.20    8.20
  10  -6  -3   56.09   14.50
  10  -6  -3   50.79   12.90
  10  -6  -3   40.60    8.40
  10  -6  -3   38.00    8.80
  10  -6  -3   46.50   17.10
   9  -6  -3   16.70   11.80
   9  -6  -3    9.30    5.40
   9  -6  -3   -0.40    4.40
   9  -6  -3    4.20   12.40
   9  -6  -3   12.60   10.00
   8  -6  -3    2.70    4.40
   8  -6  -3   17.10   10.80
   8  -6  -3    4.20    4.10
   8  -6  -3   13.70    8.30
   7  -6  -3   66.99    9.20
   7  -6  -3   82.99   13.10
   7  -6  -3   66.49    9.10
   6  -6  -3   45.10    7.50
   6  -6  -3   52.39   10.40
   5  -6  -3  660.23   61.09
   5  -6  -3  624.04   60.69
   4  -6  -3   41.80    7.80
   4  -6  -3   46.80    6.90
  -4   6   3   43.70    7.40
   3  -6  -3   34.00    6.40
   3  -6  -3   30.50    4.90
  -3   6   3   37.80    5.70
  -3   6   3   34.40    6.10
   2  -6  -3  996.90   99.69
   2  -6  -3 1140.99   99.69
  -2   6   3 1232.78   99.79
  -2   6   3  906.31   99.69
   1  -6  -3  299.57   29.40
   1  -6  -3  330.97   28.90
  -1   6   3  258.37   29.20
  -1   6   3  314.37   28.70
   0  -6  -3  171.48   21.20
   0  -6  -3  210.28   21.50
   0  -6  -3  224.88   21.00
   0   6   3  233.78   21.80
   0   6   3  233.48   20.90
  -1  -6  -3    6.60    4.70
  -1  -6  -3    4.70    4.20
  -1  -6  -3    3.00    2.60
   1   6   3    0.70    4.60
   1   6   3    2.70    2.60
   1   6   3    3.50    5.00
  -2  -6  -3  190.28   19.40
  -2  -6  -3  203.88   19.60
  -2  -6  -3  200.38   19.40
   2   6   3  187.88   19.80
   2   6   3  177.18   19.50
   2   6   3  206.98   19.50
  -3  -6  -3  345.97   31.10
  -3  -6  -3  327.97   30.90
  -3  -6  -3  343.47   31.30
   3   6   3  325.67   30.90
   3   6   3  280.97   30.80
   3   6   3  295.37   31.20
  -4  -6  -3   73.79   10.60
  -4  -6  -3   99.29   11.10
   4   6   3   95.89   10.10
   4   6   3   77.59   11.10
   4   6   3   79.29   12.50
  -5  -6  -3   20.40    5.70
  -5  -6  -3   13.60    3.90
  -5  -6  -3   13.20    5.70
   5   6   3    2.20    7.20
   5   6   3   19.10    3.90
   5   6   3    8.30    6.50
  -6  -6  -3   25.60    5.10
  -6  -6  -3   34.10    7.40
  -6  -6  -3   24.90    7.00
   6   6   3   23.60    5.10
   6   6   3   11.90    8.40
  -7  -6  -3   97.09   12.30
  -7  -6  -3   98.19   13.30
  -7  -6  -3  102.29   14.60
   7   6   3   74.19   11.20
   7   6   3   72.29   13.90
  -8  -6  -3    0.10    9.40
  -8  -6  -3    0.50    4.10
  -8  -6  -3    6.50    9.00
   8   6   3    2.80    3.80
   8   6   3    7.30    9.00
   8   6   3  -10.10   10.60
  -9  -6  -3  112.49   14.70
   9   6   3  103.69   14.60
   9   6   3  116.19   18.50
 -10  -6  -3    2.40    5.70
  10   6   3   24.90   10.60
  10   6   3    0.60    6.70
 -11  -6  -3   14.60    7.90
  11   6   3   20.90    9.00
  12   6   3   32.30   16.70
  12  -6  -2   51.19   11.60
  12  -6  -2   94.89   20.10
  12  -6  -2   77.49   23.80
  12  -6  -2   58.99   11.20
  12  -6  -2   48.20   16.00
  11  -6  -2   19.60    7.70
  11  -6  -2   42.00   18.20
  11  -6  -2   21.40   11.30
  11  -6  -2   18.50   11.60
  10  -6  -2   84.09   17.10
  10  -6  -2   75.59   17.70
  10  -6  -2   55.29   10.00
  10  -6  -2  100.69   19.10
  10  -6  -2   56.89    9.50
   9  -6  -2   14.30    5.80
   9  -6  -2   38.00   11.00
   9  -6  -2   34.20   12.50
   9  -6  -2   22.00    5.50
   8  -6  -2   68.39   19.40
   8  -6  -2   75.99   11.30
   8  -6  -2   78.29   11.50
   8  -6  -2  109.59   17.80
   7  -6  -2  527.55   49.70
   7  -6  -2  530.95   51.99
   7  -6  -2  510.15   50.79
   7  -6  -2  510.35   49.80
   6  -6  -2  413.06   38.50
   6  -6  -2  382.66   37.60
   6  -6  -2  371.46   37.60
   5  -6  -2   34.30    5.40
   4  -6  -2  579.54   54.59
   4  -6  -2  574.94   54.59
   3  -6  -2    6.30    4.80
   3  -6  -2   15.10    3.20
  -3   6   2   14.40    3.10
  -3   6   2   13.60    4.50
   2  -6  -2   73.59   10.50
  -2   6   2   86.99    9.20
   1  -6  -2  464.25   42.40
  -1   6   2  468.65   42.40
  -1   6   2  418.56   42.40
   0  -6  -2   -1.20    4.10
   0  -6  -2   -0.50    2.40
   0  -6  -2    7.70    3.90
   0   6   2    1.70    2.40
   0   6   2    5.80    4.60
   0   6   2    0.40    3.70
  -1  -6  -2  862.71   78.59
  -1  -6  -2  797.32   78.69
  -1  -6  -2  877.21   78.79
   1   6   2  828.42   78.69
   1   6   2  872.01   78.69
   1   6   2  809.82   78.69
  -2  -6  -2  464.25   43.00
  -2  -6  -2  455.15   43.10
  -2  -6  -2  499.95   43.20
   2   6   2  416.16   42.90
   2   6   2  427.06   43.00
   2   6   2  464.05   43.20
  -3  -6  -2  105.19   12.60
  -3  -6  -2  109.89   12.60
  -3  -6  -2  132.89   13.30
   3   6   2  121.79   13.00
   3   6   2  100.49   12.40
   3   6   2  130.39   13.60
  -4  -6  -2   70.99    9.40
  -4  -6  -2   69.19    8.40
  -4  -6  -2   52.89    8.70
   4   6   2   67.49    8.10
   4   6   2   64.09   10.00
   4   6   2   57.29    9.50
  -5  -6  -2   71.39    8.90
  -5  -6  -2   61.29   11.00
   5   6   2   84.79   11.30
   5   6   2   68.59    8.70
  -6  -6  -2  126.39   16.20
  -6  -6  -2  167.78   15.30
  -6  -6  -2  142.09   17.70
   6   6   2  131.79   17.20
   6   6   2  131.39   17.10
   6   6   2  136.49   15.00
  -7  -6  -2  136.89   18.20
  -7  -6  -2  172.58   16.70
  -7  -6  -2  142.29   19.20
   7   6   2  169.88   16.40
   7   6   2  128.29   19.60
  -8  -6  -2   25.80    6.30
  -8  -6  -2   40.20   11.20
   8   6   2   26.20    6.20
   8   6   2   40.70    9.90
   8   6   2   46.50   12.30
  -9  -6  -2    1.00    4.40
  -9  -6  -2    2.10   12.20
   9   6   2    6.60    5.50
   9   6   2   24.90   13.60
   9   6   2   -1.10   12.70
 -10  -6  -2   14.90    6.00
 -10  -6  -2   23.40   14.20
  10   6   2   10.60    6.00
  10   6   2   39.80   15.50
 -11  -6  -2   14.10    7.50
  11   6   2   33.40   21.80
  11   6   2    8.70    8.10
  11   6   2   28.10   11.80
 -12  -6  -2   35.50    9.50
  12   6   2   38.50   13.40
  12   6   2   22.70   13.00
  12   6   2   26.30   26.00
  12  -6  -1   35.00   24.90
  12  -6  -1   58.59   19.20
  12  -6  -1   16.70   10.30
  11  -6  -1    8.40    7.30
  11  -6  -1   32.20   20.50
  10  -6  -1   28.70   13.00
  10  -6  -1    6.40    6.20
  10  -6  -1   25.90   17.00
  10  -6  -1   24.90    9.40
   9  -6  -1   14.60    6.10
   9  -6  -1   28.10    9.80
   9  -6  -1   19.60   13.00
   9  -6  -1   21.00   11.30
   8  -6  -1   11.50    9.30
   8  -6  -1    4.40    4.20
   8  -6  -1   16.00    8.00
   7  -6  -1   64.29   11.40
   7  -6  -1   98.89   15.00
   7  -6  -1   78.59   13.60
   6  -6  -1  131.49   13.10
   6  -6  -1   96.09   15.50
   5  -6  -1   -9.20    6.50
   5  -6  -1   -5.30    6.30
   5  -6  -1    0.00    2.30
   5  -6  -1    0.40    2.60
   4  -6  -1   29.20    4.50
   4  -6  -1   19.20    6.30
   3  -6  -1  207.98   20.60
   2  -6  -1    4.40    2.50
   2  -6  -1    5.80    3.60
  -2   6   1    5.50    2.70
   1  -6  -1  212.38   23.90
   1  -6  -1  277.07   23.90
  -1   6   1  233.98   24.10
  -1   6   1  273.77   23.90
   0  -6  -1    9.40    2.50
   0  -6  -1    1.40    3.60
   0   6   1    8.10    2.30
  -1  -6  -1  337.07   29.50
  -1  -6  -1  329.27   29.50
  -1  -6  -1  263.37   29.30
   1   6   1  322.47   29.30
   1   6   1  287.87   29.30
   1   6   1  308.47   29.40
  -2  -6  -1   78.69   10.30
  -2  -6  -1   95.49   11.10
   2   6   1  104.99   11.20
   2   6   1  101.69   10.80
  -3  -6  -1   29.00    5.00
  -3  -6  -1   33.90    4.90
  -3  -6  -1   31.00    6.20
   3   6   1   37.10    4.70
   3   6   1   27.10    5.90
   3   6   1   26.30    6.50
  -4  -6  -1  169.68   19.10
  -4  -6  -1  166.88   17.80
  -4  -6  -1  184.18   18.20
   4   6   1  182.48   18.50
   4   6   1  191.48   19.80
   4   6   1  165.08   17.70
  -5  -6  -1   55.89   10.40
  -5  -6  -1   39.60    6.80
   5   6   1   45.90    6.80
  -6  -6  -1  150.08   14.50
  -6  -6  -1  121.69   15.60
   6   6   1  134.59   16.50
   6   6   1  116.39   16.80
   6   6   1  140.49   14.30
  -7  -6  -1   53.49    8.80
  -7  -6  -1   72.69   11.20
   7   6   1   47.90   11.30
   7   6   1   73.49   13.30
   7   6   1   55.79    8.80
  -8  -6  -1   51.89   12.50
  -8  -6  -1   38.50    7.10
   8   6   1   38.50    7.30
   8   6   1   59.09   12.70
  -9  -6  -1    5.10    4.60
  -9  -6  -1    8.80   10.70
   9   6   1    9.90    6.00
   9   6   1   13.30    8.80
 -10  -6  -1   59.69   17.10
 -10  -6  -1   55.79    9.20
  10   6   1   56.99   10.30
 -11  -6  -1   38.80   11.60
  11   6   1   35.60    9.20
  11   6   1   68.89   21.60
  11   6   1   39.40   13.60
 -12  -6  -1    6.90    7.20
  12   6   1    9.00   10.40
  12   6   1   -1.20   11.30
  12  -6   0   66.89   20.80
  12  -6   0   37.60   12.90
  12  -6   0   28.50   23.90
  11  -6   0  108.49   25.10
  11  -6   0  123.59   18.20
  10  -6   0   40.10   15.40
  10  -6   0   44.80    8.80
   9  -6   0    5.20   11.30
   9  -6   0    0.80    4.60
   8  -6   0   -9.00    9.30
   8  -6   0    9.40    4.40
   7  -6   0   13.20   10.50
   6  -6   0   96.79   15.40
   6  -6   0  133.99   13.00
   5  -6   0  539.05   50.99
   5  -6   0  535.75   51.29
   4  -6   0   60.59    8.60
   4  -6   0   39.00    7.00
   3  -6   0  112.49   11.80
   3  -6   0  105.49   11.60
   2  -6   0  199.68   19.40
   2  -6   0  191.58   19.00
   1  -6   0  250.17   23.40
   1  -6   0  222.08   23.50
  -1   6   0  273.97   23.70
  -1   6   0  227.48   23.50
   0  -6   0  580.64   55.59
   0  -6   0  623.04   55.59
   0   6   0  563.94   55.59
   0   6   0  607.74   55.59
  -1  -6   0  193.58   18.70
  -1  -6   0  205.88   19.10
   1   6   0  179.68   18.60
   1   6   0  197.78   19.10
   1   6   0  192.48   19.40
  -2  -6   0  152.38   15.20
  -2  -6   0  155.18   15.70
   2   6   0  154.08   15.90
   2   6   0  169.18   16.90
   2   6   0  144.69   15.10
  -3  -6   0   81.49    9.40
  -3  -6   0  102.49   10.50
   3   6   0   82.69    9.30
   3   6   0   64.69   12.60
   3   6   0   97.79   11.00
  -4  -6   0   30.60    4.80
  -4  -6   0   36.60    7.10
   4   6   0   30.70    4.70
   4   6   0   51.89    8.30
   4   6   0   35.10    8.10
  -5  -6   0  387.86   39.60
  -5  -6   0  419.66   39.20
   5   6   0  411.56   41.30
   5   6   0  418.66   39.80
   5   6   0  423.66   39.20
  -6  -6   0  109.19   12.00
  -6  -6   0  117.39   13.70
   6   6   0   79.49   15.00
   6   6   0  129.39   14.10
   6   6   0   95.59   11.80
  -7  -6   0   35.90    5.70
   7   6   0   55.29    7.70
   7   6   0   24.10   10.50
  -9  -6   0    3.60    4.20
  -9  -6   0   10.40    9.80
   9   6   0    2.70    8.30
   9   6   0   33.20   12.40
   9   6   0    6.60    5.10
 -10  -6   0   37.80   16.10
 -10  -6   0   45.40    8.00
  10   6   0   36.90   11.20
  10   6   0   59.69    9.20
  10   6   0   71.89   16.10
 -11  -6   0   96.39   15.00
  11   6   0  140.89   23.30
  11   6   0  120.99   17.00
  11   6   0   90.69   19.10
 -12  -6   0   40.20    8.70
  12   6   0   25.60   12.30
  12   6   0   75.09   25.10
  12   6   0   36.10   10.70
  12  -6   1   -1.30   16.80
  11  -6   1   50.29   10.20
  11  -6   1   50.69   18.70
  10  -6   1   66.59   15.30
  10  -6   1   47.90    8.60
   8  -6   1  113.79   16.80
   8  -6   1   76.69   11.70
   7  -6   1   79.49    9.30
   7  -6   1   55.49   12.00
   6  -6   1   93.69   13.20
   5  -6   1   22.00    4.30
   4  -6   1  239.28   20.60
   4  -6   1  177.48   20.30
   3  -6   1   36.60    5.30
   1  -6   1  316.47   35.50
   1  -6   1  383.26   35.20
  -1   6  -1  418.86   35.40
   0  -6   1    8.50    3.20
   0  -6   1    6.90    2.20
   0   6  -1    4.00    2.10
   0   6  -1   15.50    3.70
  -1  -6   1  163.78   16.00
  -1  -6   1  155.88   15.60
   1   6  -1  166.78   16.30
   1   6  -1  173.18   16.00
   1   6  -1  146.19   15.50
  -2  -6   1    5.30    4.00
   2   6  -1    9.50    4.40
   2   6  -1    6.60    2.00
  -3  -6   1  228.78   21.30
  -3  -6   1  179.18   20.40
   3   6  -1  230.98   21.30
   3   6  -1  214.18   20.40
  -4  -6   1   36.00    7.10
  -4  -6   1   33.40    4.60
   4   6  -1   37.20    4.70
   4   6  -1   31.30    8.10
  -5  -6   1   39.30    8.40
   5   6  -1   38.80    6.10
   5   6  -1   41.70    9.00
  -6  -6   1   82.19    9.60
   6   6  -1   59.89   13.90
   6   6  -1  101.49   12.90
   6   6  -1   90.49    9.80
  -7  -6   1   74.89    9.20
  -8  -6   1   21.10    8.10
   8   6  -1   11.00    4.50
  -9  -6   1   25.70   10.50
  -9  -6   1   19.80    4.60
   9   6  -1   23.60    9.40
   9   6  -1    5.00    8.90
 -10  -6   1    6.00    4.60
 -10  -6   1   18.20   10.30
  10   6  -1   12.90    8.60
  10   6  -1    7.00    6.10
  10   6  -1   28.50   12.80
  11   6  -1   44.50   17.70
 -12  -6   1   25.50    7.50
  12   6  -1   25.40   11.10
  12   6  -1   34.80   10.40
  12   6  -1   46.10   22.50
  12  -6   2   16.20   18.10
  11  -6   2   18.30   15.40
  11  -6   2   11.80    7.90
  10  -6   2   17.70   12.80
  10  -6   2    6.70    5.70
   9  -6   2   16.10    4.80
   9  -6   2    9.40   10.00
   8  -6   2   29.70    5.70
   8  -6   2   26.10    9.90
   7  -6   2  152.08   20.40
   7  -6   2  207.38   18.90
   6  -6   2  126.79   15.50
  -6   6  -2  132.09   15.60
   5  -6   2   90.39   10.60
  -5   6  -2   83.79   11.20
   4  -6   2   77.09    8.80
   4  -6   2   61.59    8.90
  -4   6  -2   58.39    8.60
   3  -6   2  131.39   14.70
  -3   6  -2  149.99   14.50
   2  -6   2  570.14   53.79
   0  -6   2    5.70    3.80
   0  -6   2    2.50    3.20
   0  -6   2    3.40    2.10
   0   6  -2   11.20    3.60
   0   6  -2    0.40    3.60
  -1  -6   2  316.07   29.80
  -1  -6   2  326.87   29.20
  -1  -6   2  312.67   29.80
   1   6  -2  277.87   29.70
   1   6  -2  281.17   29.10
   1   6  -2  339.87   29.50
   2   6  -2   16.10    5.10
   2   6  -2   25.10    4.90
   2   6  -2   12.90    2.30
  -3  -6   2   13.60    4.50
  -3  -6   2   11.70    2.40
   3   6  -2   11.80    2.30
   3   6  -2    9.40    5.20
   3   6  -2   17.10    4.90
  -4  -6   2  412.96   37.10
  -4  -6   2  402.46   38.10
   4   6  -2  388.36   37.10
   4   6  -2  350.16   38.20
   4   6  -2  417.06   38.30
  -5  -6   2   64.99    6.30
  -5  -6   2   54.99    8.70
   5   6  -2   49.00    9.00
   5   6  -2   38.10    6.70
   5   6  -2   47.00   10.30
  -6  -6   2  233.58   26.70
  -6  -6   2  273.07   24.90
   6   6  -2  270.07   27.20
   6   6  -2  228.48   26.90
   6   6  -2  282.97   25.00
  -7  -6   2  287.17   34.60
  -7  -6   2  378.96   32.30
   7   6  -2  286.87   34.20
   7   6  -2  394.86   32.50
   7   6  -2  338.17   36.40
   7   6  -2  319.87   34.50
  -8  -6   2   79.39    9.30
  -8  -6   2   78.19   12.60
   8   6  -2   73.49   13.90
   8   6  -2   71.09   14.50
   8   6  -2   74.69   14.80
   8   6  -2   74.29   10.30
  -9  -6   2   11.00    9.50
  -9  -6   2    6.60    3.50
   9   6  -2   11.00   10.70
   9   6  -2    9.00    4.50
   9   6  -2   -4.20    8.60
 -10  -6   2   58.09    9.40
  10   6  -2   49.80   12.40
  10   6  -2   55.59   14.70
  10   6  -2   77.19   11.30
 -11  -6   2   26.80    5.80
  11   6  -2   23.90    7.30
  11   6  -2   40.20   11.00
  11   6  -2   16.80   15.80
  12   6  -2   57.99   11.80
  12   6  -2   61.39   22.40
  12   6  -2   47.50   13.30
  12  -6   3   10.50   16.20
  11  -6   3   27.00   14.50
  10  -6   3    0.90   11.60
  10  -6   3    8.20    5.40
   9  -6   3  105.89   13.10
   9  -6   3   95.69   16.50
   8  -6   3    3.10    8.40
   8  -6   3   -2.80    3.10
  -8   6  -3   -2.20    7.20
   7  -6   3   64.29   13.20
   7  -6   3   87.09    9.90
  -7   6  -3   66.39   14.00
  -6   6  -3  120.19   14.80
   5  -6   3   25.50    5.20
  -5   6  -3   45.00    7.50
   4  -6   3   86.79   11.20
   4  -6   3   99.19   10.10
  -4   6  -3   68.79   10.10
   3  -6   3  318.07   31.10
   3  -6   3  367.96   31.60
  -3   6  -3  283.67   30.90
   2  -6   3  331.97   28.80
   2  -6   3  248.48   27.90
  -2   6  -3  291.47   28.20
   1  -6   3    9.20    2.50
   1  -6   3   10.80    5.60
  -1   6  -3   18.30    5.50
   0  -6   3  212.68   22.50
   0  -6   3  216.38   22.70
   0  -6   3  272.97   23.20
   0   6  -3  254.57   23.40
   0   6  -3  224.18   22.80
  -1  -6   3  193.78   20.10
  -1  -6   3  205.68   20.00
  -1  -6   3  208.88   19.20
   1   6  -3  200.68   19.90
   1   6  -3  184.58   20.20
  -2  -6   3  668.23   63.29
  -2  -6   3  683.33   62.99
  -2  -6   3  645.74   62.19
   2   6  -3  625.74   62.89
   2   6  -3  720.63   63.19
  -3  -6   3   22.70    6.90
  -3  -6   3   13.80    5.00
   3   6  -3    8.10    5.30
   3   6  -3   21.90    6.00
  -4  -6   3   36.30    7.10
   4   6  -3   36.90    7.50
   4   6  -3   39.70    8.60
  -5  -6   3  386.26   39.50
  -5  -6   3  400.06   37.80
   5   6  -3  397.56   39.50
   5   6  -3  405.76   37.90
   5   6  -3  426.06   39.30
  -6  -6   3   32.30    4.30
   6   6  -3   40.00    5.90
  -7  -6   3   41.30    7.00
  -7  -6   3   44.50    9.30
   7   6  -3   76.09    7.80
   7   6  -3   72.49   13.00
  -8  -6   3    2.80    2.90
  -8  -6   3    0.60    7.00
   8   6  -3   13.30    8.70
   8   6  -3   -2.00    7.30
   8   6  -3   -1.20    3.60
   8   6  -3    6.00    9.00
  -9  -6   3   -0.20    3.10
   9   6  -3    1.00    8.30
   9   6  -3    6.80    9.70
   9   6  -3   -1.00    4.00
  10   6  -3   36.10    7.30
  10   6  -3   48.10   15.70
  10   6  -3   48.20   12.20
  11   6  -3   22.10    9.60
  11   6  -3   30.50   15.10
  11   6  -3   29.80    8.00
  12   6  -3  -16.20   18.30
  12   6  -3   -1.70    9.60
  12   6  -3   11.80    9.10
  11  -6   4   39.60   15.60
  10  -6   4  113.79   18.70
  10  -6   4  102.19   15.50
   9  -6   4   75.29    9.60
  -9   6  -4   48.20   12.80
   8  -6   4   27.90    9.90
   8  -6   4    8.30    4.20
  -8   6  -4    1.30    8.60
   7  -6   4   32.90    6.10
   7  -6   4   37.50    9.70
  -7   6  -4   22.80    8.00
  -7   6  -4   26.00    5.90
   6  -6   4    7.40    3.40
   6  -6   4   -1.80    7.00
  -6   6  -4   -3.80    5.60
  -6   6  -4    6.50    3.70
   5  -6   4    0.90    2.40
   5  -6   4    6.00    6.40
  -5   6  -4    0.20    4.70
  -5   6  -4    3.70    3.20
   4  -6   4   39.00    6.40
   4  -6   4   51.39   10.10
  -4   6  -4   41.60    6.10
  -4   6  -4   35.70    7.00
   3  -6   4  205.28   19.40
   3  -6   4  164.38   17.40
  -3   6  -4  149.69   18.30
  -3   6  -4  176.88   17.60
   2  -6   4   12.30    7.20
   2  -6   4    4.30    2.40
  -2   6  -4    4.50    5.30
  -2   6  -4    3.70    2.70
   1  -6   4   22.50    7.50
   1  -6   4   26.70    4.50
  -1   6  -4   25.60    7.10
   0  -6   4   44.00    7.80
   0  -6   4   63.29    9.20
  -1  -6   4   36.60    6.70
  -1  -6   4   34.50    4.40
   1   6  -4   32.90    6.40
  -2  -6   4   13.70    4.60
  -2  -6   4   20.60    6.40
   2   6  -4   12.70    5.60
   2   6  -4   16.30    5.00
  -3  -6   4  110.49   13.00
   3   6  -4  108.89   13.10
  -4  -6   4   -3.00    4.20
   4   6  -4   -8.40    4.60
  -5  -6   4   45.70    8.80
   5   6  -4   60.39    9.50
   5   6  -4   55.09    9.70
  -6  -6   4   29.40    7.10
   6   6  -4   44.40    8.00
   6   6  -4   23.80    9.10
  -7  -6   4    1.40    5.30
   7   6  -4    0.20    3.00
   7   6  -4    7.80    8.60
   7   6  -4    3.90    7.10
   8   6  -4   17.10    9.20
   8   6  -4   16.80   10.60
   9   6  -4   12.10    9.60
   9   6  -4    2.70    4.10
  10   6  -4   20.50    9.90
  10   6  -4    2.60   11.90
  10   6  -4    7.40    5.30
  11   6  -4   23.40    7.30
  11   6  -4   31.10   16.80
  11   6  -4   33.40   12.40
  11   6  -4    6.40   15.50
  12   6  -4   -0.90    8.50
  12   6  -4   -6.60    9.70
  12   6  -4   -9.30   16.70
  11  -6   5    5.10   15.70
  10  -6   5    5.20   13.40
   9  -6   5   11.80   11.60
  -9   6  -5    7.50   11.80
   8  -6   5   29.30   11.70
  -8   6  -5   21.50    6.00
  -8   6  -5   20.10    8.60
   7  -6   5   -1.70    4.20
   7  -6   5    8.60    8.40
  -7   6  -5   -4.10    6.60
  -7   6  -5   -2.40    3.80
   6  -6   5    5.50    3.60
   6  -6   5    5.90    8.10
  -6   6  -5    5.30    4.10
  -6   6  -5   -0.10    6.40
   5  -6   5   -1.70    8.20
   5  -6   5   -1.00    2.70
  -5   6  -5    2.70    3.20
  -5   6  -5  -10.40    6.30
   4  -6   5   14.50    3.60
  -4   6  -5   13.60    6.10
  -4   6  -5   18.00    4.10
   3  -6   5   57.39    7.90
   3  -6   5   86.29   13.30
  -3   6  -5   55.69    8.60
  -3   6  -5   68.49   11.50
   2  -6   5    0.20    2.20
   2  -6   5   -5.80    7.50
  -2   6  -5   -8.60    5.90
  -2   6  -5    0.40    2.60
   1  -6   5   31.80    5.10
  -1   6  -5   36.10    8.20
  -1   6  -5   30.60    4.70
   0  -6   5   82.29   11.50
   0   6  -5   57.09   11.20
   0   6  -5   56.79    9.10
  -1  -6   5   42.70    8.90
  -1  -6   5   52.59    5.90
  -2  -6   5   13.10    7.20
  -2  -6   5   13.40    4.70
   2   6  -5   15.60    5.00
   2   6  -5   11.10    6.60
  -3  -6   5  117.39   12.90
  -3  -6   5   87.99   14.90
   3   6  -5   83.49   14.10
   3   6  -5  122.19   13.20
  -4  -6   5   54.59    9.00
   4   6  -5   54.69    9.70
  -5  -6   5  187.68   20.80
   5   6  -5  156.58   18.50
  -6  -6   5    6.30    5.10
   6   6  -5    6.20    8.10
   7   6  -5    2.70    7.00
   7   6  -5   18.10    8.60
   8   6  -5  117.29   18.10
   8   6  -5  149.19   19.30
  10   6  -5   29.50    6.10
  10   6  -5   20.20   12.20
  11   6  -5    5.20    4.60
  11   6  -5    3.20    6.50
  11   6  -5   -3.20   13.80
  11   6  -5    1.40   10.60
  12   6  -5    5.30    5.70
  12   6  -5   -3.70    8.40
  12   6  -5    4.90   16.70
  12   6  -5   14.40   11.40
  10  -6   6   -4.90   13.20
 -10   6  -6    4.90   14.80
   9  -6   6  -17.60    8.60
   9  -6   6    8.70   13.00
  -9   6  -6   -0.70    5.50
   8  -6   6    0.50   10.60
  -8   6  -6   -3.90   10.20
  -8   6  -6    4.70    5.00
   7  -6   6   82.29   17.10
  -7   6  -6   67.09   12.70
   6  -6   6   25.60    5.30
   6  -6   6   33.80   10.80
  -6   6  -6   23.80    5.40
  -6   6  -6   25.60    9.10
   5  -6   6   34.30    5.90
   5  -6   6   29.00   11.00
  -5   6  -6   33.90    9.70
  -5   6  -6   42.00    6.70
   4  -6   6   31.20   10.70
   4  -6   6   29.50    5.30
  -4   6  -6   23.10    8.70
  -4   6  -6   27.00    5.50
   3  -6   6  157.88   16.60
  -3   6  -6  186.88   20.20
  -3   6  -6  139.59   16.70
  -2   6  -6  307.57   28.60
  -2   6  -6  232.38   26.10
   1  -6   6  228.68   28.10
   1  -6   6  288.27   26.10
  -1   6  -6  254.17   28.10
  -1   6  -6  297.97   26.30
   0  -6   6  104.59   15.90
   0  -6   6  106.39   11.20
   0   6  -6  102.49   11.60
   0   6  -6  117.19   14.80
  -1  -6   6   19.20    3.50
   1   6  -6   32.20    8.40
   1   6  -6   26.30    6.00
  -2  -6   6  437.66   43.40
  -2  -6   6  419.06   41.60
   2   6  -6  491.05   43.50
   2   6  -6  430.86   42.90
  -3  -6   6  198.38   22.70
   3   6  -6  205.48   22.50
   3   6  -6  216.48   21.80
  -4  -6   6  158.28   18.40
   4   6  -6  157.98   17.70
   4   6  -6  113.19   16.30
  -5  -6   6   60.39   13.70
   5   6  -6   88.69   12.40
  -6  -6   6   68.29   14.20
   7   6  -6   95.79   14.60
   8   6  -6   23.90    9.70
   9   6  -6   11.60    9.00
  10   6  -6   23.50   12.00
  11   6  -6    3.50   13.50
  12   6  -6   -2.80   16.50
  12   6  -6   31.30   13.10
  10  -6   7   22.40   15.20
   9  -6   7   64.89   16.00
  -9   6  -7   42.70   17.70
  -9   6  -7   69.69   10.60
   8  -6   7   51.49   16.30
   8  -6   7   75.99   12.60
  -8   6  -7   29.10   15.50
  -8   6  -7   62.79    9.30
   7  -6   7   48.60   14.50
  -7   6  -7   60.09    8.80
  -7   6  -7   37.60   12.40
   6  -6   7   69.39    9.30
   6  -6   7   57.89   14.30
  -6   6  -7   66.49   10.70
  -6   6  -7   48.00   13.70
   5  -6   7  117.59   14.00
   5  -6   7  116.79   18.00
  -5   6  -7  116.09   17.10
  -5   6  -7  121.79   14.40
   4  -6   7   91.59   17.50
   4  -6   7  101.69   12.10
  -4   6  -7   98.29   18.20
  -4   6  -7   95.89   12.40
   3  -6   7  284.17   30.60
   3  -6   7  263.27   27.60
  -3   6  -7  296.17   28.00
  -3   6  -7  269.37   33.20
   2  -6   7   44.40    8.00
   2  -6   7   62.09   13.00
  -2   6  -7   53.69    8.70
  -2   6  -7   79.79   12.30
   1  -6   7   10.20    3.20
   1  -6   7   20.50    9.50
  -1   6  -7    8.50    3.50
  -1   6  -7    3.40    8.00
   0  -6   7    2.70    2.40
   0  -6   7   -7.50    8.60
   0   6  -7    5.10    2.80
   0   6  -7   -1.70    7.00
  -1  -6   7    3.90    8.20
  -1  -6   7    4.50    2.40
   1   6  -7    1.70    6.60
   1   6  -7    2.60    5.00
   1   6  -7    1.10    2.90
  -2  -6   7  175.38   20.20
  -2  -6   7  173.88   17.20
   2   6  -7  156.98   19.20
   2   6  -7  205.28   20.20
  -3  -6   7   -0.10    8.00
   3   6  -7   -4.70    8.70
  -4  -6   7   32.60    9.70
   4   6  -7   27.40    8.40
  -5  -6   7   13.60    9.40
   5   6  -7   -1.40    6.00
   5   6  -7    6.80    7.60
  -6  -6   7   22.70   10.00
   7   6  -7   -8.40    6.90
   7   6  -7   24.10    9.80
   8   6  -7  -11.00    8.50
   9   6  -7    3.60    8.90
  10   6  -7   18.70   11.00
  11   6  -7   -1.40   13.20
   9  -6   8   13.50   16.30
  -9   6  -8   16.60    7.00
   8  -6   8   23.40   14.90
  -8   6  -8    7.70    6.50
   7  -6   8   -3.30   14.20
   7  -6   8   10.90    5.10
  -7   6  -8    6.30    5.50
   6  -6   8    1.50   13.50
   6  -6   8   15.60    8.00
  -6   6  -8   12.70    5.00
  -6   6  -8    3.00   12.30
   5  -6   8   21.40    5.90
   5  -6   8   -1.10   12.90
  -5   6  -8   -4.80   11.30
  -5   6  -8    5.30    5.00
   4  -6   8   28.10   11.90
   4  -6   8   10.10    4.80
  -4   6  -8   20.40   11.80
  -4   6  -8    8.00    4.80
   3  -6   8   37.60    6.50
   3  -6   8   30.70   12.90
  -3   6  -8   38.40   12.70
  -3   6  -8   45.50    7.20
   2  -6   8   14.20   11.50
  -2   6  -8   19.10   10.10
  -2   6  -8    9.40    4.60
   1  -6   8  106.99   12.50
   1  -6   8  105.19   18.10
  -1   6  -8  126.49   12.80
  -1   6  -8   84.79   17.00
   0  -6   8   26.90    4.60
   0  -6   8    5.90   11.10
   0   6  -8   25.90    4.90
  -1  -6   8  -10.50    8.70
  -1  -6   8   -2.10    2.70
   1   6  -8    2.60    5.00
   1   6  -8   -1.80    3.20
   1   6  -8  -10.80    7.70
  -2  -6   8   12.20    3.10
  -2  -6   8   18.40    8.90
   2   6  -8    5.00    5.70
   2   6  -8    6.60    8.30
  -3  -6   8   68.19   12.90
   3   6  -8   44.00    8.90
   3   6  -8   56.39   10.90
  -4  -6   8   74.89   12.10
   4   6  -8   60.39   10.90
   4   6  -8   51.49   11.10
  -5  -6   8   31.90   11.20
   5   6  -8   26.80    8.60
   5   6  -8   15.40    7.40
  -6  -6   8   -9.50   11.00
   6   6  -8   -0.40    6.90
   8   6  -8  -10.10    7.70
   9   6  -8  -14.00    8.70
  10   6  -8    1.20    9.40
  11   6  -8   10.10   12.40
   8  -6   9    5.40   17.50
  -8   6  -9    3.40    6.90
   7  -6   9   -0.20   15.20
  -7   6  -9    6.40    6.60
  -7   6  -9   -8.50   19.00
   6  -6   9    2.30    6.10
   6  -6   9  -18.90   13.80
  -6   6  -9    2.60    5.10
   5  -6   9   31.60   16.20
   5  -6   9   47.30    8.40
  -5   6  -9   35.00    7.80
  -5   6  -9   43.20   15.90
   4  -6   9    1.30   12.20
   4  -6   9   12.40    4.60
  -4   6  -9  -15.00   13.20
  -4   6  -9    4.10    4.90
   3  -6   9    8.40   12.60
   3  -6   9   31.80    6.20
  -3   6  -9   19.20   13.20
  -3   6  -9   23.50    6.10
   2  -6   9   -1.40    4.10
   2  -6   9   19.40   12.40
  -2   6  -9    0.80    4.60
  -2   6  -9   -9.20   10.20
   1  -6   9   30.90    5.70
   1  -6   9   29.60   13.60
  -1   6  -9   43.00    6.50
  -1   6  -9   15.80   11.60
   0  -6   9   25.10   12.50
   0  -6   9   33.40    5.30
   0   6  -9   24.10    9.90
   0   6  -9   18.20    6.20
   0   6  -9   33.60    5.60
  -1  -6   9  -12.70    9.80
  -1  -6   9    4.30    3.30
   1   6  -9    0.70    3.70
   1   6  -9   -5.30    9.30
   1   6  -9    0.30    5.20
  -2  -6   9   35.90   11.20
  -2  -6   9   41.50    6.60
   2   6  -9   35.90    5.60
  -3  -6   9   29.60   11.10
   3   6  -9   23.20    9.70
   3   6  -9   18.60    7.30
  -4  -6   9    2.50   10.10
   4   6  -9   -2.80    6.50
  -5  -6   9   17.50   11.40
   5   6  -9   -5.20    9.00
   5   6  -9    0.70    8.10
   6   6  -9    1.20    9.20
  -7  -6   9    0.30   12.30
   7   6  -9   -0.40    7.90
   8   6  -9    8.10    9.40
   9   6  -9  -10.90    9.50
  10   6  -9   11.00   10.80
   7  -6  10   33.90   19.70
  -7   6 -10   33.10    8.80
   6  -6  10   21.80   17.60
   6  -6  10   30.20    9.20
  -6   6 -10   34.60    8.00
  -6   6 -10   33.70   20.60
   5  -6  10   29.60   16.40
  -5   6 -10   23.50    7.20
   4  -6  10   10.70    6.20
   4  -6  10    2.70   14.80
   3  -6  10    5.70    5.50
   3  -6  10   13.60   17.60
  -3   6 -10    8.50    5.40
  -3   6 -10  -14.10   14.80
   2  -6  10   58.39   16.10
   2  -6  10   23.70    6.80
  -2   6 -10   22.80   13.50
  -2   6 -10   29.60    7.00
   1  -6  10   75.79   12.10
   1  -6  10  122.69   20.70
  -1   6 -10   73.29   12.40
  -1   6 -10   73.69   16.40
   0  -6  10   -4.40   12.20
   0  -6  10   -1.00    4.10
   0   6 -10  -17.60    9.60
   0   6 -10   -1.00    4.30
  -1  -6  10    5.00   11.80
  -1  -6  10    6.10    4.30
   1   6 -10    1.80    6.10
   1   6 -10   14.90   10.20
   1   6 -10    5.80    4.50
  -2  -6  10   33.90    5.70
  -2  -6  10   38.10   12.30
   2   6 -10   18.10    7.60
   2   6 -10   36.30    5.80
  -3  -6  10   53.29   13.70
   3   6 -10   33.30   11.20
   3   6 -10   36.80    9.20
  -4  -6  10   36.50   20.90
   4   6 -10   16.70    8.20
   4   6 -10   11.10   11.00
  -5  -6  10   -6.70   12.30
   5   6 -10   -0.90    8.00
  -6  -6  10   20.30   13.30
   6   6 -10   -2.40    8.00
   7   6 -10   34.90   11.20
  -8  -6  10   49.70   16.10
   8   6 -10   36.60   11.10
   9   6 -10   28.50   11.60
   6  -6  11   16.30   19.90
  -6   6 -11    2.40    7.70
   5  -6  11    6.20    8.90
   5  -6  11  -12.10   16.50
  -5   6 -11   10.70    6.90
  -5   6 -11   19.00   24.80
   4  -6  11   83.39   19.90
  -4   6 -11   74.59   11.50
  -4   6 -11   55.19   21.50
   3  -6  11   50.59    9.70
   3  -6  11   78.39   20.30
  -3   6 -11   65.69   10.30
   2  -6  11   63.19    9.90
   2  -6  11   63.19   19.00
  -2   6 -11   47.20    8.90
   1  -6  11   63.29   16.10
   1  -6  11   38.90    7.70
  -1   6 -11   33.50    7.60
   0  -6  11    3.40   12.80
   0  -6  11    0.10    5.30
   0   6 -11    0.70    5.30
   0   6 -11   -9.30   15.30
   1   6 -11   53.09   10.00
   1   6 -11   84.09   11.20
   1   6 -11   54.29   15.30
  -2  -6  11   62.29    8.20
  -2  -6  11   75.89   15.40
   2   6 -11   45.60    9.40
   2   6 -11   58.69    8.40
  -3  -6  11   95.29   17.80
  -4  -6  11    9.50   13.60
   4   6 -11   -7.40    8.00
  -5  -6  11   34.60   14.60
   5   6 -11  -13.00   13.10
   5   6 -11    7.90    8.90
  -6  -6  11   53.69   15.40
   6   6 -11    4.60    9.70
   6   6 -11    1.60   14.30
  -7  -6  11   41.00   16.20
   7   6 -11   -7.40   10.80
  -8  -6  11   28.20   16.20
   8   6 -11   -5.00   10.80
   9   6 -11    3.20   11.70
   4  -6  12   43.10   19.10
   4  -6  12   13.30    9.40
  -4   6 -12   13.30    8.10
   3  -6  12    9.60   18.10
  -3   6 -12   -9.10    7.10
   2  -6  12   22.60   17.40
   2  -6  12    8.80    7.90
  -2   6 -12    0.30    6.70
  -2   6 -12   -7.50   18.00
   1  -6  12   70.29   11.20
   1  -6  12  110.99   21.30
  -1   6 -12   52.29   18.60
  -1   6 -12   61.59   10.50
   0  -6  12  119.69   22.10
   0  -6  12  133.19   17.10
   0   6 -12  125.99   16.10
   0   6 -12   92.89   19.80
  -1  -6  12   27.50    6.90
  -1  -6  12   28.30   14.60
   1   6 -12   13.80   13.40
   1   6 -12   25.90    6.90
  -2  -6  12    0.60   12.90
  -2  -6  12    3.10    6.10
   2   6 -12   -4.00    7.10
   2   6 -12    6.50   13.70
   2   6 -12   -4.90    5.70
  -3  -6  12   17.40   14.20
   3   6 -12    7.00    8.20
   3   6 -12   -6.10   13.10
   4   6 -12   22.50   14.30
   4   6 -12   13.90    8.70
  -5  -6  12   23.80   15.60
   5   6 -12    5.10    9.10
  -6  -6  12   19.60   16.90
   6   6 -12   -2.60   11.30
  -7  -6  12   20.70   18.40
   7   6 -12   -5.20   11.40
   2  -6  13   -9.70   20.60
  -2   6 -13    9.20    8.10
   1  -6  13   23.10   17.40
   1  -6  13    6.60    9.50
  -1   6 -13   20.00    8.10
   0  -6  13   14.80    8.50
   0  -6  13   21.40   14.70
   0   6 -13   32.00    8.20
  -1  -6  13    4.20   16.60
  -1  -6  13   -2.40    7.20
   1   6 -13    1.50    7.20
   1   6 -13   -2.20    8.20
  -2  -6  13    5.40   15.10
  -2  -6  13   -1.40    6.70
   2   6 -13    3.70    6.90
   2   6 -13   -7.90    8.70
  -3  -6  13    0.20   15.90
   3   6 -13    4.20    9.00
  -4  -6  13   47.30   17.80
  -5  -6  13   51.49   19.00
  -6  -6  13  163.28   29.70
   5  -7 -13   24.10   11.10
  -5   7  13    8.80   17.10
  -5   7  13   19.40   19.10
   4  -7 -13   33.40   12.10
  -4   7  13   45.80   17.00
  -4   7  13   39.50   14.30
   3  -7 -13    5.20   10.50
   3  -7 -13   27.30   21.50
  -3   7  13   46.80   15.50
  -3   7  13    2.30   13.80
   2  -7 -13   10.50   22.30
   2  -7 -13   -8.80   15.90
  -2   7  13    1.20   13.10
  -2   7  13   26.30   14.20
   1  -7 -13    7.10    9.70
   0  -7 -13   53.39   12.00
   0   7  13   49.40   14.60
   0   7  13   24.90   13.10
  -1  -7 -13   65.79   13.60
  -1  -7 -13   53.79   19.20
   1   7  13   72.99   15.90
   1   7  13   65.99   15.60
  -2  -7 -13   27.20   21.00
  -2  -7 -13   64.69   12.40
   2   7  13   10.10   15.70
   7  -7 -12   -2.70    9.00
  -7   7  12   30.30   21.60
   6  -7 -12   -1.10    8.60
  -6   7  12   33.40   18.50
  -6   7  12   -4.80   13.00
   5  -7 -12    9.60    9.30
  -5   7  12   28.20   16.20
  -5   7  12    7.90   13.30
   4  -7 -12   18.90    9.60
  -4   7  12   29.30   14.30
  -4   7  12   20.90   10.60
   3  -7 -12    3.80   14.00
   3  -7 -12   20.70    9.20
  -3   7  12    2.90   14.30
  -3   7  12    2.20   11.20
   2  -7 -12  -18.60    8.40
  -2   7  12    8.30   12.50
  -2   7  12   -4.80    9.70
   1  -7 -12    1.60   14.70
   1  -7 -12   15.00    9.20
   1  -7 -12   24.40   16.50
  -1   7  12    0.10   12.90
  -1   7  12    6.70    9.60
   0  -7 -12    8.60    9.40
   0  -7 -12   -5.70   14.80
   0  -7 -12   11.00   13.70
   0   7  12   19.30   10.90
  -1  -7 -12   26.60    9.50
  -1  -7 -12   27.80   13.90
   1   7  12    7.10   14.60
  -2  -7 -12   14.60    8.70
  -2  -7 -12   25.80   14.70
   2   7  12   14.40   11.30
   2   7  12    7.00   13.60
  -3  -7 -12   37.90   10.20
   3   7  12   -0.20   13.40
  -4  -7 -12   13.80    9.30
   4   7  12    7.60   14.30
   8  -7 -11   34.20    9.40
  -8   7  11   26.90   19.00
   7  -7 -11   16.30   20.80
   7  -7 -11    7.10    8.40
  -7   7  11  -10.60   16.20
   6  -7 -11   26.60    8.90
   6  -7 -11   22.40   16.90
  -6   7  11   33.80   16.10
  -6   7  11    8.80   10.80
   5  -7 -11    0.80   13.60
   5  -7 -11    7.30    7.70
  -5   7  11   -4.90   10.60
  -5   7  11    9.50   13.30
   4  -7 -11  164.48   27.30
   4  -7 -11  185.58   22.10
  -4   7  11  205.58   24.20
  -4   7  11  172.38   26.50
   3  -7 -11  171.48   29.10
   3  -7 -11  215.58   22.10
   3  -7 -11  146.49   24.30
  -3   7  11  163.18   25.90
  -3   7  11  178.78   23.60
   2  -7 -11   -0.20   13.20
   2  -7 -11    1.20   12.70
   2  -7 -11   -9.80    7.50
  -2   7  11    0.60   11.00
  -2   7  11   -9.40    7.90
   1  -7 -11    0.90    8.10
   1  -7 -11    0.20   13.60
   1  -7 -11    0.60   12.20
  -1   7  11    4.20   12.00
  -1   7  11    2.90    8.20
   0  -7 -11   59.59   11.30
   0  -7 -11   59.29   13.90
   0   7  11   65.19   11.60
   0   7  11   58.69   14.60
  -1  -7 -11   92.99   15.50
  -1  -7 -11   65.99   18.00
  -1  -7 -11   88.29   16.20
   1   7  11  103.79   14.30
   1   7  11   87.89   16.20
  -2  -7 -11   25.10    7.90
  -2  -7 -11   14.60   14.70
  -2  -7 -11   10.80   12.40
   2   7  11    6.70   12.40
  -3  -7 -11   25.20    8.50
  -3  -7 -11   51.49   15.10
   3   7  11   20.00    9.90
   3   7  11   25.30   13.10
  -4  -7 -11   12.50    7.80
   4   7  11    7.30    9.60
   4   7  11   26.60   12.80
  -5  -7 -11  111.69   17.30
   5   7  11   96.49   21.40
  -6  -7 -11    8.10    8.20
   6   7  11   26.00   16.50
   9  -7 -10   44.30   15.30
   9  -7 -10   36.90    9.80
  -9   7  10   31.70   19.40
   8  -7 -10   18.00   20.30
   8  -7 -10   14.20    7.30
  -8   7  10   22.40   16.40
   7  -7 -10   52.89    9.70
   7  -7 -10   47.00   19.10
  -7   7  10   64.09   17.10
   6  -7 -10   32.10    8.30
   6  -7 -10   37.30   16.10
  -6   7  10   43.40   15.40
  -6   7  10   63.19   11.20
   5  -7 -10   33.90   13.20
   5  -7 -10   32.50    8.30
  -5   7  10   30.80   10.40
  -5   7  10   67.89   18.30
   4  -7 -10   89.49   14.80
   4  -7 -10  102.89   18.80
  -4   7  10   74.19   15.60
   3  -7 -10  -14.50    9.50
   3  -7 -10    2.80    7.00
  -3   7  10   -9.60   11.60
  -3   7  10    8.00    7.90
   2  -7 -10   49.30   13.40
   2  -7 -10   31.60   11.50
   2  -7 -10   43.90    9.00
  -2   7  10   40.30    8.90
  -2   7  10   25.00   12.20
   1  -7 -10  -13.50   10.40
   1  -7 -10   -3.70    6.80
   1  -7 -10   -9.00   11.90
  -1   7  10   -2.00    6.20
  -1   7  10  -14.00   11.50
   0  -7 -10   -1.10   10.40
   0  -7 -10   11.40   10.00
   0  -7 -10   21.40    8.00
   0   7  10   35.50   13.30
   0   7  10   23.50    7.20
  -1  -7 -10   -0.10    6.90
  -1  -7 -10    3.50   10.00
  -1  -7 -10   -9.50   11.70
   1   7  10  -10.30   12.90
   1   7  10   -2.30    6.40
  -2  -7 -10   37.30   13.70
  -2  -7 -10   23.10   11.20
  -2  -7 -10   28.30    8.10
   2   7  10   40.00   14.00
   2   7  10   27.60    8.70
  -3  -7 -10   54.19    8.90
  -3  -7 -10   57.99   14.40
   3   7  10   44.40   13.60
   3   7  10   39.60   10.60
  -4  -7 -10   22.60    7.30
  -4  -7 -10   13.00   11.60
   4   7  10   17.50   12.90
  -5  -7 -10   -4.40    5.90
  -5  -7 -10    2.50   13.70
   5   7  10   11.80   13.80
   5   7  10    2.20    7.60
  -6  -7 -10   20.50    7.90
   6   7  10    5.80   14.60
  -7  -7 -10    1.80    7.20
   7   7  10   24.00   15.00
  10  -7  -9    3.50    8.30
  10  -7  -9   17.70   10.50
  10  -7  -9   20.20   14.90
   9  -7  -9  -14.60   13.30
   9  -7  -9  -12.70    6.90
   9  -7  -9    0.90   21.10
   8  -7  -9   12.30    6.80
   8  -7  -9   -7.20   19.00
  -8   7   9   -3.90   13.70
   7  -7  -9   81.59   12.70
   7  -7  -9   48.30   18.10
  -7   7   9   36.30   18.50
   6  -7  -9   28.90   14.00
   6  -7  -9   41.40    7.70
  -6   7   9   44.60    9.60
  -6   7   9   24.20   12.50
   5  -7  -9    5.60    5.60
   5  -7  -9    9.50   11.30
  -5   7   9   28.60   11.70
  -5   7   9    8.50    7.60
   4  -7  -9  127.69   14.90
   4  -7  -9  100.89   18.90
  -4   7   9  125.09   16.20
  -4   7   9  103.39   18.10
   3  -7  -9   11.70    5.90
   3  -7  -9    3.60    9.20
  -3   7   9    8.50   10.80
   2  -7  -9  279.87   25.90
   2  -7  -9  249.68   28.80
   2  -7  -9  206.28   27.40
  -2   7   9  246.88   26.00
   1  -7  -9   -6.40    5.40
   1  -7  -9   -1.60    9.20
  -1   7   9    0.60   10.30
  -1   7   9    0.50    5.30
   0  -7  -9   38.10   11.80
   0  -7  -9   37.10   10.40
   0  -7  -9   47.90    8.70
   0   7   9   51.79    8.30
   0   7   9   25.50   11.30
  -1  -7  -9    5.50    5.50
  -1  -7  -9    9.00    9.70
  -1  -7  -9   21.10    8.40
   1   7   9   -4.30   10.30
   1   7   9    4.70    5.60
  -2  -7  -9   79.49   15.20
  -2  -7  -9   67.39   11.30
  -2  -7  -9   64.89   13.20
   2   7   9   79.29   11.30
   2   7   9   70.19   14.10
  -3  -7  -9   27.40   10.50
  -3  -7  -9   24.50   13.40
   3   7   9   16.40   11.80
   3   7   9    5.60    5.70
  -4  -7  -9   31.70   11.90
  -4  -7  -9   30.50   11.40
  -4  -7  -9   35.80    7.50
   4   7   9   50.09    9.20
   4   7   9   56.99   13.80
  -5  -7  -9   24.10    6.70
  -5  -7  -9   -5.20   16.40
   5   7   9   31.90   12.20
  -6  -7  -9  103.19   14.00
   6   7   9   96.79   19.50
   6   7   9   73.39   11.90
  -7  -7  -9   20.90    7.30
   7   7   9   22.10   14.60
  -8  -7  -9   17.80    8.30
   8   7   9   37.10   16.00
  11  -7  -8   -4.50   15.80
  11  -7  -8    7.70   11.30
  11  -7  -8    6.00    8.80
  10  -7  -8    5.50    9.00
  10  -7  -8    2.50    7.40
  10  -7  -8   21.10   13.40
  10  -7  -8  -11.40   18.50
   9  -7  -8    4.80    6.60
   9  -7  -8    5.70    6.90
   9  -7  -8    8.90   11.80
   9  -7  -8   11.10   19.60
   8  -7  -8   -4.70   15.90
   8  -7  -8    3.30    6.30
  -8   7   8  -11.20   12.40
   7  -7  -8   11.70    5.60
   7  -7  -8    2.70   14.40
  -7   7   8    5.80   10.90
   6  -7  -8    0.20    5.20
   6  -7  -8   -8.40   12.40
  -6   7   8   -2.00    9.70
  -6   7   8    6.10    6.00
   5  -7  -8    0.70    5.10
   5  -7  -8    1.30   10.30
  -5   7   8    0.40    5.60
  -5   7   8    2.90    9.20
   4  -7  -8    8.30    8.50
   4  -7  -8    4.30    5.00
  -4   7   8    5.90    5.40
  -4   7   8    5.10    8.10
   3  -7  -8   88.59   15.80
   3  -7  -8  111.99   13.60
  -3   7   8  133.29   14.50
  -3   7   8  101.49   17.30
   2  -7  -8    2.40    8.00
   2  -7  -8    7.80    8.90
   2  -7  -8   -0.10    4.30
  -2   7   8    3.70    4.70
  -2   7   8   -5.20    8.90
   1  -7  -8   40.80    9.60
   1  -7  -8   22.00    5.90
   1  -7  -8   10.20    8.90
  -1   7   8   29.30    9.10
  -1   7   8   22.90   10.20
   0  -7  -8   54.09   11.50
   0  -7  -8   81.09   10.90
   0   7   8   56.49   12.60
   0   7   8   52.29    8.50
  -1  -7  -8    2.50    7.10
  -1  -7  -8   12.10    5.50
  -1  -7  -8  -14.60    8.60
   1   7   8  -10.90    9.40
   1   7   8    3.60    4.60
  -2  -7  -8   55.59   11.80
  -2  -7  -8   34.80   10.20
  -2  -7  -8   47.00    8.40
   2   7   8   45.50    8.30
   2   7   8   43.40   11.80
  -3  -7  -8  125.09   21.10
  -3  -7  -8  175.18   18.70
  -3  -7  -8  199.18   21.00
   3   7   8  150.78   18.10
   3   7   8  146.39   21.10
  -4  -7  -8   80.39   13.30
  -4  -7  -8   81.59   11.70
   4   7   8   82.49   11.70
   4   7   8   87.19   16.50
  -5  -7  -8   -2.50    9.00
  -5  -7  -8  -14.40    9.10
  -6  -7  -8    9.40    5.20
   6   7   8   20.70   10.90
   7   7   8   39.10   13.00
  -8  -7  -8   64.49   10.30
   8   7   8   43.80   15.80
  -9  -7  -8   13.80    6.80
   9   7   8   21.40   14.90
  11  -7  -7    9.00   15.10
  11  -7  -7   26.40   10.50
  11  -7  -7   43.80   24.60
  10  -7  -7   37.20   13.30
  10  -7  -7   37.70   19.30
  10  -7  -7   30.60    8.20
  10  -7  -7   25.80    9.40
   9  -7  -7   17.70   16.80
   9  -7  -7   27.10    7.10
   9  -7  -7   32.60    7.60
   8  -7  -7   25.80   13.90
   8  -7  -7   24.40    6.30
   7  -7  -7   98.69   20.30
   7  -7  -7   94.09   12.70
  -7   7   7   77.09   17.20
   6  -7  -7   -6.30    4.60
   6  -7  -7  -16.50   11.20
  -6   7   7  -11.00    8.00
   5  -7  -7  -11.70    8.90
   5  -7  -7    0.90    4.60
  -5   7   7    8.10    8.10
  -5   7   7    1.60    5.10
   4  -7  -7   69.49   10.20
  -4   7   7   89.69   11.10
  -4   7   7   56.69   11.00
   3  -7  -7  168.78   18.00
  -3   7   7  168.08   18.30
   2  -7  -7    9.20    4.50
   2  -7  -7   35.50   13.40
  -2   7   7   10.00    4.50
  -2   7   7   17.90    8.80
   1  -7  -7   78.59   14.30
   1  -7  -7   83.39   13.80
   1  -7  -7  108.39   11.80
  -1   7   7   77.09   15.00
  -1   7   7  100.59   11.80
   0  -7  -7   26.60    5.00
   0  -7  -7   25.20    7.20
   0  -7  -7    0.60    9.80
   0   7   7   11.20    4.30
   0   7   7    5.80    9.50
  -1  -7  -7   23.50    5.20
  -1  -7  -7   14.50    9.60
  -1  -7  -7    9.10    7.00
   1   7   7   25.70    8.30
   1   7   7   13.60    9.90
  -2  -7  -7  148.19   18.30
  -2  -7  -7  119.49   17.40
   2   7   7  118.09   18.40
   2   7   7  134.49   15.10
  -3  -7  -7    6.80    4.40
  -3  -7  -7   13.70    7.80
  -3  -7  -7    5.10    8.30
   3   7   7   14.10    5.00
  -4  -7  -7   32.20    6.80
  -4  -7  -7   39.60    9.50
   4   7   7   33.60    6.30
   5   7   7   82.29   15.30
  -6  -7  -7    3.00    7.80
  -7  -7  -7   10.00    5.80
   7   7   7   17.40   10.70
  -8  -7  -7    9.30    5.40
   8   7   7   -2.70    5.30
  -9  -7  -7   14.90    6.60
   9   7   7   21.40   14.50
  10   7   7   28.10   17.20
  12  -7  -6    9.40   17.40
  11  -7  -6   20.90   14.90
  11  -7  -6   15.70    9.80
  11  -7  -6   20.80    8.40
  11  -7  -6   32.70   19.50
  10  -7  -6   20.60    8.10
  10  -7  -6   39.10   18.20
  10  -7  -6   36.80    7.90
  10  -7  -6   32.40   13.40
   9  -7  -6   72.49   18.60
   9  -7  -6   71.29   10.50
   9  -7  -6   74.69   10.80
   8  -7  -6   35.70   15.00
  -7   7   6   73.89   15.50
   6  -7  -6  106.29   18.80
   6  -7  -6  131.19   13.70
  -6   7   6  104.99   16.00
   5  -7  -6  134.19   17.90
   5  -7  -6  129.79   14.50
  -5   7   6  116.09   16.50
   4  -7  -6  100.39   13.40
   4  -7  -6  143.39   16.80
  -4   7   6  112.39   15.30
  -4   7   6  124.69   14.00
   3  -7  -6   93.99   13.20
  -3   7   6   75.09   13.20
   2  -7  -6  683.13   59.39
   2  -7  -6  615.24   58.19
   2  -7  -6  589.74   58.99
  -2   7   6  575.44   59.09
  -2   7   6  607.84   58.19
   1  -7  -6  831.82   71.79
   1  -7  -6  678.83   72.29
   1  -7  -6  724.33   72.19
  -1   7   6  724.53   72.49
  -1   7   6  842.52   71.79
   0  -7  -6  259.37   29.40
   0  -7  -6  333.57   29.20
   0  -7  -6  298.37   30.40
   0   7   6  314.77   28.90
   0   7   6  264.87   30.20
  -1  -7  -6   -5.30    3.50
  -1  -7  -6    2.60    6.80
  -1  -7  -6    2.20    5.60
   1   7   6    1.80    3.40
   1   7   6   -1.90    7.70
  -2  -7  -6  180.88   20.40
  -2  -7  -6  206.38   20.90
  -2  -7  -6  191.38   19.50
   2   7   6  171.58   19.40
   2   7   6  170.28   21.30
  -3  -7  -6  203.18   21.40
  -3  -7  -6  172.28   21.40
  -3  -7  -6  202.98   20.50
   3   7   6  215.08   22.10
   3   7   6  211.48   20.60
   3   7   6  158.08   21.30
  -4  -7  -6   71.49   12.40
  -4  -7  -6   81.69   11.30
  -4  -7  -6   72.09   10.90
   4   7   6   69.29   13.30
   4   7   6   67.89   12.90
   4   7   6   81.99   11.20
  -5  -7  -6   22.80    7.80
  -5  -7  -6   19.30    5.30
   5   7   6   26.80    8.80
   5   7   6   22.80    6.70
  -6  -7  -6   11.70    7.20
  -6  -7  -6   10.80    4.80
  -6  -7  -6    9.40    8.00
   6   7   6   23.10    9.40
   6   7   6    2.00    4.10
  -7  -7  -6   25.40    7.50
   7   7   6   17.50   14.90
   7   7   6   12.60    4.60
  -8  -7  -6   16.00    6.10
   8   7   6   24.50    5.50
   8   7   6   16.50   11.70
  -9  -7  -6   17.50    6.40
   9   7   6   20.30    7.60
   9   7   6   23.70   12.20
 -10  -7  -6    2.60    6.70
  10   7   6   16.60   13.60
  12  -7  -5   28.60   27.20
  12  -7  -5   -7.70   15.40
  12  -7  -5   20.70    9.50
  12  -7  -5   14.60    8.30
  12  -7  -5    6.60   19.50
  11  -7  -5   38.80   14.60
  11  -7  -5   33.90   17.60
  11  -7  -5   32.60    8.40
  11  -7  -5   50.39   21.00
  11  -7  -5   27.70   10.20
  10  -7  -5   58.89    9.30
  10  -7  -5   50.99   14.60
  10  -7  -5   42.10    9.00
  10  -7  -5   73.79   19.30
   9  -7  -5  110.69   15.00
   9  -7  -5  121.19   18.90
   9  -7  -5   93.99   18.60
   9  -7  -5   91.59   14.40
   8  -7  -5   24.70   12.70
   8  -7  -5   26.50    6.10
   8  -7  -5   22.40    6.20
   7  -7  -5  133.39   20.00
   7  -7  -5  140.89   15.90
   6  -7  -5  503.75   52.19
   6  -7  -5  584.74   51.19
  -6   7   5  516.35   51.89
   5  -7  -5  337.67   32.60
   5  -7  -5  356.36   34.20
  -5   7   5  314.57   33.70
   4  -7  -5   16.20    8.30
   4  -7  -5   14.30    3.70
  -4   7   5   18.50    4.00
  -4   7   5    5.50    6.70
   3  -7  -5   76.59   12.70
  -3   7   5   70.39   11.50
   2  -7  -5 1254.17  113.29
   2  -7  -5 1165.48  112.99
  -2   7   5 1193.28  113.09
   1  -7  -5  562.74   55.99
   1  -7  -5  546.45   56.09
   1  -7  -5  703.83   55.59
  -1   7   5  531.25   56.09
   0  -7  -5  639.04   71.39
   0  -7  -5  721.53   71.89
   0  -7  -5  876.01   71.59
   0   7   5  869.51   71.49
   0   7   5  694.83   71.99
  -1  -7  -5  325.37   31.80
  -1  -7  -5  279.47   31.20
  -1  -7  -5  363.26   31.20
   1   7   5  328.77   30.90
   1   7   5  295.27   31.90
  -2  -7  -5   26.20    5.40
  -2  -7  -5   50.69    9.80
  -2  -7  -5   27.70    6.70
   2   7   5   28.60    5.70
   2   7   5   43.00    8.50
   2   7   5   28.00    6.90
  -3  -7  -5   59.49   10.50
  -3  -7  -5   72.59   10.20
  -3  -7  -5   59.99    9.30
   3   7   5   62.29   11.10
   3   7   5   64.09    9.50
   3   7   5   53.39   10.00
  -4  -7  -5  155.58   17.30
  -4  -7  -5  146.59   17.70
  -4  -7  -5  182.48   18.10
   4   7   5  150.58   17.30
   4   7   5  155.08   17.80
   4   7   5  154.48   18.30
  -5  -7  -5   72.69   11.70
  -5  -7  -5   57.99   12.00
  -5  -7  -5  102.79   10.80
   5   7   5   77.99   13.50
   5   7   5   65.19   13.90
   5   7   5   86.39   10.60
  -6  -7  -5    2.10    3.50
  -6  -7  -5   -0.70    7.70
  -6  -7  -5   -2.90    6.70
   6   7   5   -6.80    8.30
   6   7   5   -4.60    3.10
  -7  -7  -5   23.40    5.80
  -7  -7  -5   17.80    8.40
   7   7   5   20.50    9.90
   7   7   5   18.50    5.20
  -8  -7  -5   -1.20    5.50
   8   7   5    9.70   10.20
   8   7   5    0.50    4.30
  -9  -7  -5   23.50    6.80
   9   7   5   23.10    7.10
   9   7   5   32.90   12.20
 -10  -7  -5    9.80    6.60
  10   7   5    9.40   11.90
 -11  -7  -5   -7.10    8.10
  11   7   5   -3.80   13.50
  12  -7  -4    3.40    8.30
  12  -7  -4    9.70    9.70
  12  -7  -4    6.80   14.50
  12  -7  -4    9.30   26.20
  12  -7  -4   17.60   17.00
  11  -7  -4   20.70   17.70
  11  -7  -4    8.50    6.90
  11  -7  -4   28.50   13.10
  11  -7  -4    8.30   21.60
  11  -7  -4   23.30    8.50
  10  -7  -4   26.40   11.60
  10  -7  -4   -1.90   13.30
  10  -7  -4   -3.10   16.60
  10  -7  -4   15.70    6.00
  10  -7  -4   22.20    7.40
   9  -7  -4   61.89   16.60
   9  -7  -4   81.49   13.10
   9  -7  -4   76.59   12.10
   8  -7  -4   12.30    5.20
   8  -7  -4    9.00    5.00
   8  -7  -4    2.80   12.90
   7  -7  -4   23.40    5.30
   7  -7  -4   23.50   10.60
   6  -7  -4   -4.10    3.10
   5  -7  -4   71.29   12.20
   5  -7  -4   74.29    9.50
  -5   7   4   67.49   11.30
   4  -7  -4   -8.60    6.60
   4  -7  -4   -0.60    2.90
  -4   7   4   -3.70    5.60
  -4   7   4    3.20    3.10
   3  -7  -4   -6.30    6.00
   3  -7  -4    1.80    2.80
  -3   7   4   -0.80    2.70
  -3   7   4   -3.70    5.00
   2  -7  -4  -11.50    6.50
   2  -7  -4   -4.10    2.70
  -2   7   4   -3.90    2.60
   1  -7  -4   80.19   12.70
   1  -7  -4   84.39   12.20
   1  -7  -4  106.49   10.90
  -1   7   4   99.29   12.80
  -1   7   4  111.49   10.80
   0  -7  -4   55.19    9.70
   0  -7  -4   74.69    9.00
   0  -7  -4   63.99   10.50
   0   7   4   74.69   11.60
   0   7   4   90.19    8.90
  -1  -7  -4   91.19   11.80
  -1  -7  -4  107.79   12.60
   1   7   4   98.49   12.40
   1   7   4   80.29   11.60
  -2  -7  -4   17.30    5.60
  -2  -7  -4   12.70    3.70
  -2  -7  -4   21.60    5.80
   2   7   4   16.80    5.70
   2   7   4   13.60    5.70
   2   7   4   12.90    4.40
  -3  -7  -4   -1.80    4.90
  -3  -7  -4    0.90    3.40
  -3  -7  -4    7.00    4.80
   3   7   4    6.40    4.90
   3   7   4   -3.70    5.00
   3   7   4    1.50    3.30
  -4  -7  -4   57.19    8.40
  -4  -7  -4   52.79    9.50
  -4  -7  -4   45.40    9.10
   4   7   4   56.09    9.60
   4   7   4   61.69    8.10
   4   7   4   54.39   10.30
  -5  -7  -4   -7.00    3.00
  -5  -7  -4    1.20    5.40
  -5  -7  -4   -7.90    5.00
   5   7   4   -1.60    6.70
   5   7   4   -4.20    6.80
   5   7   4   -2.10    3.10
  -6  -7  -4    2.20    3.60
  -6  -7  -4   -2.10    5.80
   6   7   4    2.90    3.70
   6   7   4  -10.00    8.30
  -7  -7  -4   37.50    6.70
  -7  -7  -4   27.90    8.20
   7   7   4   30.70    6.30
   7   7   4   17.70   10.20
  -8  -7  -4   88.99   12.60
   8   7   4   84.49   17.30
   8   7   4   73.29   11.60
   8   7   4   70.69   15.80
  -9  -7  -4   34.00    7.80
   9   7   4   30.90    7.30
   9   7   4   30.50   13.30
 -10  -7  -4   15.70    6.00
  10   7   4   27.30   13.40
  10   7   4    0.00    6.40
 -11  -7  -4    2.50    7.20
  11   7   4  -10.80   13.80
  12  -7  -3   10.80    8.10
  12  -7  -3   21.90   13.40
  12  -7  -3   34.00   17.20
  12  -7  -3   10.20    9.40
  12  -7  -3   16.20   24.00
  11  -7  -3   21.20    8.00
  11  -7  -3    3.30    7.80
  11  -7  -3   25.80   12.90
  11  -7  -3   46.10   19.40
  10  -7  -3    7.90    5.60
  10  -7  -3   19.20   14.90
  10  -7  -3   33.60   14.10
  10  -7  -3   14.70    6.90
  10  -7  -3   25.30   11.10
   9  -7  -3   67.59   16.10
   9  -7  -3   78.29   13.40
   9  -7  -3   55.39    9.30
   9  -7  -3   61.99    9.70
   9  -7  -3   70.49   15.00
   8  -7  -3   50.79    8.00
   8  -7  -3   60.99   14.40
   6  -7  -3   15.00    4.20
   6  -7  -3   14.40    8.30
   5  -7  -3   54.69    8.70
   5  -7  -3   73.69   11.10
   4  -7  -3  153.38   18.10
   4  -7  -3  162.48   17.20
  -4   7   3  187.38   17.10
   3  -7  -3   15.30    3.70
   3  -7  -3   20.00    5.90
  -3   7   3   25.00    3.90
  -3   7   3   20.50    5.10
   2  -7  -3   49.70    8.30
   2  -7  -3   43.30    9.20
   2  -7  -3   50.19    6.70
  -2   7   3   47.10    6.60
  -2   7   3   36.50    6.90
   1  -7  -3  166.38   17.20
   1  -7  -3  150.88   16.90
  -1   7   3  161.58   17.00
   0  -7  -3 1823.32  147.49
   0  -7  -3 1482.15  147.49
   0  -7  -3 1700.93  147.49
   0   7   3 1394.16  147.39
   0   7   3 1514.15  147.39
  -1  -7  -3    6.50    4.60
  -1  -7  -3   -0.20    2.40
  -1  -7  -3   -1.00    4.10
   1   7   3    1.40    2.90
   1   7   3   -6.30    4.00
   1   7   3   -4.10    4.50
  -2  -7  -3   64.79    8.30
  -2  -7  -3   40.20    7.40
   2   7   3   53.19    8.90
   2   7   3   57.19    7.30
   2   7   3   50.49    8.70
  -3  -7  -3   18.20    4.40
   3   7   3   20.50    5.80
   3   7   3   15.60    5.60
   3   7   3   21.70    4.20
  -4  -7  -3   19.90    5.50
  -4  -7  -3    9.90    4.90
  -4  -7  -3   12.60    4.20
   4   7   3   -0.20    5.60
   4   7   3    9.80    6.50
   4   7   3   10.30    3.90
  -5  -7  -3   84.19   13.30
  -5  -7  -3  119.79   13.40
  -5  -7  -3  133.19   12.70
   5   7   3   92.09   14.50
   5   7   3   93.59   13.90
   5   7   3  129.19   12.30
  -6  -7  -3  334.97   36.10
  -6  -7  -3  333.67   35.80
   6   7   3  374.66   36.30
   6   7   3  409.26   35.40
  -7  -7  -3   74.49   10.60
  -7  -7  -3   70.99   13.40
  -7  -7  -3   54.69   12.40
   7   7   3   68.79   13.90
   7   7   3   86.69   15.70
   7   7   3   61.29   10.00
  -8  -7  -3   -2.40    4.40
  -8  -7  -3   -6.80    9.00
  -8  -7  -3   -1.80   11.60
   8   7   3    2.00   11.20
   8   7   3    6.80    7.90
   8   7   3   -1.10    3.70
  -9  -7  -3    9.00    5.10
  -9  -7  -3   19.50   12.40
   9   7   3    4.90    5.30
   9   7   3   17.60   13.20
 -10  -7  -3   78.59   13.50
 -10  -7  -3   79.49   18.30
  10   7   3   81.69   17.70
  10   7   3  106.89   15.80
  10   7   3   43.30   19.10
 -11  -7  -3   68.89   11.80
  11   7   3   61.89   12.20
  11   7   3   86.49   17.30
  12   7   3   52.09   17.80
  12  -7  -2   22.70   24.40
  12  -7  -2    7.70   14.10
  12  -7  -2    2.70    8.40
  12  -7  -2    5.60    8.00
  12  -7  -2   14.70   18.30
  11  -7  -2   12.80    7.00
  11  -7  -2   17.00   11.40
  11  -7  -2    8.90    8.20
  11  -7  -2   31.50   18.20
  11  -7  -2   30.00   17.80
  10  -7  -2   52.79   15.00
  10  -7  -2   50.69   11.80
  10  -7  -2   43.90   16.30
  10  -7  -2   37.70    7.50
  10  -7  -2   28.90    8.60
   9  -7  -2   92.79   17.60
   9  -7  -2   85.69   12.70
   9  -7  -2  102.49   14.10
   9  -7  -2  107.29   16.70
   9  -7  -2   92.09   17.00
   8  -7  -2   82.89   12.50
   8  -7  -2   95.39   12.70
   8  -7  -2  131.19   19.20
   7  -7  -2  136.69   18.80
   7  -7  -2  101.69   16.40
   6  -7  -2  261.17   25.10
   6  -7  -2  211.28   23.90
   5  -7  -2  144.29   15.40
   5  -7  -2  113.79   14.00
   4  -7  -2   99.19   11.20
   3  -7  -2  426.86   43.10
  -3   7   2  481.75   43.20
   2  -7  -2   32.70    5.00
  -2   7   2   35.70    5.40
   1  -7  -2  821.82   70.59
   1  -7  -2  643.44   70.59
  -1   7   2  872.91   70.59
  -1   7   2  680.23   70.69
   0  -7  -2   -1.20    2.50
   0  -7  -2    8.60    4.40
   0   7   2    4.20    4.50
   0   7   2    5.00    2.40
  -1  -7  -2   26.90    5.80
  -1  -7  -2   19.10    3.80
  -1  -7  -2   23.20    5.30
   1   7   2   31.40    5.10
   1   7   2   20.00    5.50
   1   7   2   25.10    4.20
  -2  -7  -2   91.79    9.90
  -2  -7  -2   71.89    9.40
  -2  -7  -2   89.69   10.00
   2   7   2   66.99    9.20
   2   7   2   81.09    9.80
   2   7   2   82.09   10.20
  -3  -7  -2   94.89   11.30
  -3  -7  -2  100.69   11.50
  -3  -7  -2  109.79   12.30
   3   7   2   99.79   12.30
   3   7   2   89.39   11.10
   3   7   2  104.89   12.00
  -4  -7  -2   28.60    6.20
  -4  -7  -2   22.50    4.40
  -4  -7  -2   20.60    5.40
   4   7   2   25.70    6.40
   4   7   2   31.60    5.10
   4   7   2   28.40    6.70
  -5  -7  -2  115.39   11.90
  -5  -7  -2   98.69   13.10
  -5  -7  -2   97.39   12.90
   5   7   2  103.69   13.80
   5   7   2  115.69   11.70
   5   7   2   88.59   13.40
  -6  -7  -2   13.40    6.30
  -6  -7  -2    5.90    3.50
   6   7   2    4.90    7.90
   6   7   2   16.60    6.60
  -7  -7  -2    6.30    4.20
  -7  -7  -2   16.30    7.40
  -7  -7  -2    4.10    6.40
   7   7   2   10.10    6.80
   7   7   2    1.10    9.30
   7   7   2    5.30    3.50
  -8  -7  -2    4.00    4.40
   8   7   2   18.30    7.70
   8   7   2    2.70   11.30
   8   7   2    4.90    4.20
  -9  -7  -2   41.70    7.90
  -9  -7  -2   40.40   13.10
   9   7   2   45.30    8.20
   9   7   2   47.60   16.10
 -10  -7  -2   59.39   10.20
 -10  -7  -2   45.20   16.50
  10   7   2   54.99    9.90
  10   7   2   58.99   17.70
  10   7   2   77.39   16.10
 -11  -7  -2    0.00    6.50
 -11  -7  -2  -17.20   22.10
  11   7   2    5.10   18.80
  11   7   2   27.70   11.10
  11   7   2   14.70    8.40
 -12  -7  -2    0.30    7.90
  12   7   2    2.50   12.20
  12  -7  -1   20.50    9.90
  12  -7  -1   34.10   14.10
  12  -7  -1   27.70    8.10
  12  -7  -1   36.70   25.40
  12  -7  -1   39.30   21.00
  11  -7  -1   34.60    9.40
  11  -7  -1   46.00   20.90
  11  -7  -1   82.59   20.60
  10  -7  -1   64.79   15.30
  10  -7  -1   28.90   18.00
  10  -7  -1   44.90    9.30
   9  -7  -1    4.30   10.80
   9  -7  -1   14.90    8.90
   9  -7  -1    5.30    4.90
   9  -7  -1  -10.40   13.70
   8  -7  -1   12.00   12.70
   8  -7  -1   10.30    4.40
   8  -7  -1   16.80    7.90
   8  -7  -1   -6.60   10.10
   7  -7  -1   99.89   16.70
   7  -7  -1   86.19   16.70
   7  -7  -1  132.59   13.10
   6  -7  -1  106.99   15.10
   6  -7  -1  127.89   12.90
   6  -7  -1  127.19   12.80
   6  -7  -1   88.59   15.70
   5  -7  -1    7.70    3.20
   5  -7  -1    3.20    6.90
   5  -7  -1   -4.60    6.60
   4  -7  -1   25.70    4.90
   3  -7  -1  398.86   40.50
   3  -7  -1  449.46   40.60
   2  -7  -1 1305.67  131.69
   2  -7  -1 1557.14  131.99
  -2   7   1 1385.06  131.89
   1  -7  -1    8.00    2.80
   1  -7  -1   15.70    4.10
  -1   7   1   19.40    4.70
  -1   7   1   12.30    2.80
   0  -7  -1  288.57   27.80
   0  -7  -1  278.27   28.00
   0   7   1  296.47   27.80
   0   7   1  302.47   28.00
  -1  -7  -1  296.17   28.00
  -1  -7  -1  309.77   28.00
  -1  -7  -1  283.57   27.70
   1   7   1  283.57   27.70
   1   7   1  294.57   27.70
   1   7   1  272.87   27.80
  -2  -7  -1 1123.59   97.99
  -2  -7  -1  934.61   97.99
   2   7   1  937.81   97.89
   2   7   1 1222.78   98.29
   2   7   1 1027.60   97.99
  -3  -7  -1  481.95   46.90
  -3  -7  -1  464.75   46.90
   3   7   1  556.14   47.70
   3   7   1  473.55   46.90
   3   7   1  508.75   47.10
  -4  -7  -1   57.09   10.90
  -4  -7  -1   75.29    9.00
  -4  -7  -1   87.09   10.00
   4   7   1   72.09   12.30
   4   7   1   80.09   10.90
   4   7   1   71.49    9.00
  -5  -7  -1   65.29    8.20
  -5  -7  -1   68.39   10.30
  -5  -7  -1   47.80    9.60
   5   7   1   64.29    8.10
   5   7   1   54.59    9.50
   5   7   1   63.29   10.10
  -6  -7  -1   19.80    4.60
  -6  -7  -1   22.60    6.80
   6   7   1   21.10    4.60
   6   7   1   31.90    8.40
  -7  -7  -1   18.60    4.90
  -7  -7  -1   32.20    7.80
   7   7   1   19.00    4.70
   7   7   1    9.00    8.40
  -8  -7  -1  135.99   14.30
  -8  -7  -1  109.49   18.60
   8   7   1  122.49   14.30
   8   7   1  134.59   19.30
   8   7   1   85.39   18.00
  -9  -7  -1  157.38   16.60
  -9  -7  -1  150.58   22.20
   9   7   1  159.68   17.40
   9   7   1  137.29   23.40
   9   7   1  104.59   19.80
  10   7   1   87.99   15.40
  10   7   1   88.99   20.00
  10   7   1  105.39   18.20
 -11  -7  -1    0.80    5.90
 -11  -7  -1   10.00   18.70
  11   7   1   -1.30   10.70
  11   7   1    9.00    8.00
  11   7   1   14.60   18.00
 -12  -7  -1   -2.00    7.10
  12   7   1    3.50   23.60
  12   7   1   18.50   10.70
  12   7   1    0.10   11.30
  12  -7   0   20.80   20.50
  12  -7   0    7.00   27.20
  11  -7   0   67.49   21.30
  10  -7   0   25.00   13.30
   9  -7   0   31.90    7.00
   9  -7   0   28.50   12.20
   8  -7   0    9.70    4.60
   7  -7   0   10.60    3.80
   7  -7   0    3.20    8.90
   6  -7   0    3.40    8.20
   6  -7   0   28.40    4.60
   5  -7   0   30.30    4.70
   5  -7   0   17.00    6.80
   4  -7   0  270.07   26.40
   3  -7   0   59.39    7.20
   3  -7   0   46.00    7.50
   2  -7   0  260.07   27.50
  -2   7   0  316.77   28.10
  -1  -7   0    0.40    3.20
  -1  -7   0    1.60    2.10
   1   7   0    3.40    3.90
   1   7   0   -0.80    1.60
  -2  -7   0  120.29   12.90
   2   7   0  139.99   14.90
   2   7   0  124.49   12.90
  -3  -7   0   36.60    6.30
  -3  -7   0   18.70    3.60
   3   7   0   24.70    3.70
   3   7   0    9.50    6.60
  -4  -7   0  198.88   20.10
  -4  -7   0  207.88   20.70
   4   7   0  179.38   22.40
   4   7   0  193.48   20.10
   4   7   0  235.48   21.10
  -5  -7   0   22.60    4.30
  -5  -7   0   41.00    7.50
   5   7   0   33.30    7.10
   5   7   0   24.90    4.60
   5   7   0   12.20    7.50
  -8  -7   0    9.90    8.00
  -8  -7   0    4.60    3.80
   8   7   0    4.20    8.00
   8   7   0   27.20   10.20
   8   7   0    9.30    4.90
  -9  -7   0   21.80   10.90
  -9  -7   0   26.50    5.90
   9   7   0   25.60    6.30
   9   7   0   42.10   13.70
   9   7   0   11.30    9.10
 -10  -7   0    5.60   13.30
 -10  -7   0    0.40    4.70
  10   7   0   25.60   16.40
  10   7   0    4.90    8.80
  10   7   0    9.20    6.20
 -11  -7   0   13.60    6.00
 -11  -7   0    0.90   16.50
  11   7   0   25.50    9.70
  11   7   0   19.80    8.30
 -12  -7   0   10.90    7.40
  12   7   0   12.70   11.50
  12   7   0   24.10   10.40
  12   7   0   74.79   25.60
  12  -7   1   -1.50   17.30
  11  -7   1   15.20    7.70
  10  -7   1   39.70   13.50
  10  -7   1   22.70    6.80
   9  -7   1  156.98   16.40
   9  -7   1  106.39   19.70
   8  -7   1  136.19   20.10
   8  -7   1  167.18   17.10
   7  -7   1   52.69    8.40
   6  -7   1   33.90    8.30
   5  -7   1   90.99   11.00
   5  -7   1   93.09   11.60
   4  -7   1   92.09   11.00
   2  -7   1 1132.09  105.69
   1  -7   1  356.66   35.20
  -1   7  -1  389.16   35.30
   0  -7   1  311.47   27.60
   0  -7   1  268.57   27.60
   0   7  -1  257.67   27.50
   0   7  -1  315.97   27.60
  -1  -7   1   52.19    7.70
   1   7  -1   66.49    8.30
   1   7  -1   60.39    7.40
  -2  -7   1  933.51   90.09
  -2  -7   1 1017.60   90.39
   2   7  -1  985.70   90.39
   2   7  -1  929.61   90.09
  -3  -7   1  290.97   27.70
  -3  -7   1  298.77   28.40
   3   7  -1  276.17   27.70
   3   7  -1  300.27   28.50
  -4  -7   1   36.40    5.70
   4   7  -1   43.50    6.10
  -5  -7   1    6.00    4.40
  -5  -7   1    3.00    2.30
   5   7  -1   -0.90    2.70
   5   7  -1    8.30    5.40
  -6  -7   1  102.99   11.30
  -6  -7   1  103.29   13.50
   6   7  -1  113.09   14.10
   6   7  -1   99.99   11.60
  -7  -7   1   81.69   17.90
  -7  -7   1   90.29   10.60
   7   7  -1   96.79   11.20
   7   7  -1   75.19   15.00
   7   7  -1  109.69   14.60
  -8  -7   1    6.40    7.80
  -8  -7   1    6.70    3.40
   8   7  -1    7.70    4.00
   8   7  -1   14.40    9.30
   8   7  -1   -7.90    7.90
  -9  -7   1   -0.20    3.70
  -9  -7   1    7.20    9.60
   9   7  -1   20.10    9.80
   9   7  -1   -3.10    7.90
 -10  -7   1   49.20   15.70
 -10  -7   1   36.60    6.90
  10   7  -1   41.30   11.80
 -11  -7   1   38.20    8.00
  11   7  -1   55.49   12.10
 -12  -7   1   22.10    7.10
  12   7  -1   32.70   21.00
  12   7  -1   10.10   10.90
  12   7  -1   28.80   10.70
  12  -7   2  -23.90   17.40
  11  -7   2   -7.40   14.60
  11  -7   2   -6.00    9.40
  10  -7   2   34.00   14.20
   9  -7   2   52.09    7.80
   9  -7   2   46.70   12.90
   8  -7   2  -13.10    8.70
   8  -7   2    4.30    3.40
   7  -7   2   14.30    8.10
  -6   7  -2   66.29   11.20
   5  -7   2   88.49   11.30
  -5   7  -2   80.99   10.90
   4  -7   2   30.40    5.10
  -4   7  -2   29.00    6.30
   3  -7   2   95.39   11.00
   2  -7   2   72.99    9.00
   1  -7   2   30.50    4.70
   1  -7   2   37.10    5.50
   0  -7   2   24.40    5.20
   0   7  -2   22.00    4.50
  -1  -7   2  571.84   57.09
  -1  -7   2  677.03   57.49
  -1  -7   2  642.14   57.49
   1   7  -2  570.54   57.09
   1   7  -2  569.94   57.39
   1   7  -2  632.24   57.29
  -2  -7   2  148.49   15.70
   2   7  -2  124.39   15.70
   2   7  -2  178.48   16.00
  -3  -7   2  279.07   25.70
  -3  -7   2  243.78   24.60
   3   7  -2  240.18   25.60
   3   7  -2  243.28   24.60
   3   7  -2  295.07   25.80
  -4  -7   2   64.49    7.20
   4   7  -2   54.19   10.00
   4   7  -2   76.09   10.20
   4   7  -2   66.89    7.40
  -5  -7   2  109.39   10.60
   5   7  -2   91.79   13.30
   5   7  -2   98.59   13.30
   5   7  -2  103.49   10.90
  -6  -7   2  154.18   19.30
  -6  -7   2  185.08   17.20
   6   7  -2  188.38   17.60
   6   7  -2  185.98   20.60
   6   7  -2  163.38   19.50
   6   7  -2  163.58   21.30
  -7  -7   2    6.30    6.50
  -7  -7   2    8.60    3.00
   7   7  -2   23.90    8.70
   7   7  -2   20.00    8.20
   7   7  -2    9.80    8.70
  -8  -7   2   48.40   10.50
  -8  -7   2   36.20    5.80
   8   7  -2   60.49   11.80
   8   7  -2   50.39   11.00
   8   7  -2   47.50   12.20
   8   7  -2   39.80    6.50
  -9  -7   2   76.79   13.60
  -9  -7   2   75.59    9.80
   9   7  -2   76.49   13.70
   9   7  -2   68.99   11.50
   9   7  -2   74.99   14.90
 -10  -7   2   29.00    5.70
 -10  -7   2   40.40   13.10
  10   7  -2   38.60   14.20
  10   7  -2   35.90    7.10
  10   7  -2   30.60   10.50
 -11  -7   2    4.30    4.80
  11   7  -2    4.60   17.00
  11   7  -2   11.70    9.20
  11   7  -2    9.50    7.10
  12   7  -2  -13.20   11.20
  12   7  -2   23.40   18.20
  12   7  -2   -2.70    9.40
  11  -7   3   73.39   17.70
  10  -7   3   72.69   10.90
  10  -7   3   76.69   15.20
   9  -7   3   26.10   10.20
   9  -7   3   14.40    4.50
   8  -7   3   -8.60    8.30
   8  -7   3    2.20    3.20
   7  -7   3   67.69   12.20
   7  -7   3   88.99   10.60
  -7   7  -3   78.39   12.00
   6  -7   3  265.77   27.40
  -6   7  -3  261.77   26.90
   5  -7   3   83.59   12.00
  -5   7  -3   88.19   11.10
   4  -7   3   25.20    6.10
   4  -7   3   15.80    3.80
  -4   7  -3   13.70    4.20
   3  -7   3   22.30    4.10
  -3   7  -3   15.10    4.20
   2  -7   3   38.80    6.10
  -2   7  -3   45.30    7.70
   1  -7   3    0.80    2.00
   1  -7   3   -3.90    5.10
   0  -7   3 1908.11  165.08
   0  -7   3 1835.72  165.08
   0  -7   3 1704.43  164.98
   0   7  -3 1874.21  165.08
   0   7  -3 1547.75  164.88
  -1  -7   3  177.58   15.30
  -1  -7   3  139.29   16.50
  -1  -7   3  147.79   15.90
   1   7  -3  160.68   16.10
   1   7  -3  148.89   16.40
  -2  -7   3   76.29   10.30
  -2  -7   3   61.49    7.90
  -3  -7   3   66.09    9.60
   4   7  -3  105.99   12.50
   4   7  -3   97.29   12.70
   4   7  -3   88.79    9.50
  -5  -7   3   24.80    4.20
  -5  -7   3   43.20    7.30
   5   7  -3   31.50    4.90
  -6  -7   3   28.40   10.40
   6   7  -3   53.99   10.50
   6   7  -3   37.50    6.10
  -7  -7   3   -0.30    5.80
  -7  -7   3   -0.60    2.40
   7   7  -3   13.10    7.30
   7   7  -3   17.10    7.40
   7   7  -3   -1.30    3.40
  -8  -7   3   26.90    9.20
  -8  -7   3   41.10    5.70
   8   7  -3   64.49   12.70
   8   7  -3   42.30    6.60
   8   7  -3   43.00   10.80
   8   7  -3   40.90   10.80
  -9  -7   3   56.59    7.00
  -9  -7   3   51.19   11.50
   9   7  -3   59.19    8.00
   9   7  -3   32.90   12.20
   9   7  -3   59.09   12.50
 -10  -7   3   -1.30    3.50
  10   7  -3    0.80    5.40
  10   7  -3    1.70    8.30
  11   7  -3   -2.70   15.00
  11   7  -3    8.50    7.50
[truncated: 620,234 more chars]
